# Supplementary material for: Mapping protein states and interactions across the tree of life with co-fractionation mass spectrometry
Source: Nat Commun. 2023 Dec 15;14:8365. doi: 10.1038/s41467-023-44139-5 (PMC10724252; doi:10.1038/s41467-023-44139-5)
Supplement: Supplementary file 4 — Supplementary Data 1 [file 41467_2023_44139_MOESM4_ESM.xlsx]

## Sheet: Legend
Table S1a: Complete list of all CF-MS experiments analyzed in this study
Column	Description
Author	Last name of the first author of the study that reported the CF-MS data
Year	Year of publication of the study that reported the CF-MS data
Accession	PRIDE or MASSIVE accession from which the raw data was downloaded
Replicate	The name assigned to each individual CF-MS experiment within the larger study
Fractionation	The fractionation technique used in the experiment
Species	The species in which the experiment was carried out
Version	"Version 1" if the experiment was also analyzed in the original meta-analysis; "Version 2" if the experiment is new in CFdb
Table S1b: Complete list of all raw mass spectrometry files analyzed in this study
Column	Description
Author	Last name of the first author of the study that reported the CF-MS data
Year	Year of publication of the study that reported the CF-MS data
Accession	PRIDE or MASSIVE accession from which the raw data was downloaded
Replicate	The name assigned to each individual CF-MS experiment within the larger study
Species	The species in which the experiment was carried out
File	The name of the raw mass spectrometry file obtained from PRIDE/MASSIVE

## Sheet: 1a. Experiments
Author	Year	Accession	Replicate	Fractionation	Species	Version
Aryal	2014	MSV000082122	Bio1	SEC	Arabidopsis thaliana	Version 1
Aryal	2014	MSV000082122	Bio2	SEC	Arabidopsis thaliana	Version 1
Aryal	2017	MSV000081206	Bio1	SEC	Arabidopsis thaliana	Version 1
Aryal	2017	MSV000081206	Bio2	SEC	Arabidopsis thaliana	Version 1
Aryal	2018	MSV000082916	B1	SEC	Cyanothece ATCC 51142	Version 1
Aryal	2018	MSV000082916	B2	SEC	Cyanothece ATCC 51142	Version 1
Connelly	2018	MSV000081520	Bio1	SEC	Homo sapiens	Version 1
Connelly	2018	MSV000081520	Bio2	SEC	Homo sapiens	Version 1
Crozier	2017	PXD005968	SEC300_E3017	SEC	Trypanosoma brucei	Version 1
Crozier	2017	PXD005968	SEC300_E3019	SEC	Trypanosoma brucei	Version 1
Crozier	2017	PXD005968	SEC300_E3021	SEC	Trypanosoma brucei	Version 1
Crozier	2017	PXD005968	SEC300_E3023	SEC	Trypanosoma brucei	Version 1
Crozier	2017	PXD005968	SEC300_E3025	SEC	Trypanosoma brucei	Version 1
Crozier	2017	PXD005968	SEC1000_E3020	SEC	Trypanosoma brucei	Version 1
Crozier	2017	PXD005968	SEC1000_E3022	SEC	Trypanosoma brucei	Version 1
Crozier	2017	PXD005968	SEC1000_E3024	SEC	Trypanosoma brucei	Version 1
Crozier	2017	PXD005968	SEC1000_E3026	SEC	Trypanosoma brucei	Version 1
Crozier	2017	PXD005968	SEC1000_E3027	SEC	Trypanosoma brucei	Version 1
Crozier	2017	PXD005968	SAX_E3028	IEX	Trypanosoma brucei	Version 1
Drew	2020	PXD017650	Control	SEC	Xenopus laevis	Version 1
Drew	2020	PXD017650	RNAse	SEC	Xenopus laevis	Version 1
Drew	2020	PXD017659	Control	SEC	Xenopus laevis	Version 1
Drew	2020	PXD017659	RNAse	SEC	Xenopus laevis	Version 1
Gazestani	2016	PXD002640	Cyto-IEX	IEX	Trypanosoma brucei	Version 1
Gazestani	2016	PXD002640	Mito-IEX	IEX	Trypanosoma brucei	Version 1
Gilbert	2019	PXD009511	Rep1	SEC	Arabidopsis thaliana	Version 1
Gilbert	2019	PXD009511	Rep2	SEC	Arabidopsis thaliana	Version 1
Gorka	2019	PXD010919	ED_1	N-PAGE	Arabidopsis thaliana	Version 1
Gorka	2019	PXD010919	ED_2	N-PAGE	Arabidopsis thaliana	Version 1
Gorka	2019	PXD010919	ED_3	N-PAGE	Arabidopsis thaliana	Version 1
Gorka	2019	PXD010919	ED_4	N-PAGE	Arabidopsis thaliana	Version 1
Gorka	2019	PXD010919	EN_1	N-PAGE	Arabidopsis thaliana	Version 1
Gorka	2019	PXD010919	EN_2	N-PAGE	Arabidopsis thaliana	Version 1
Gorka	2019	PXD010919	EN_3	N-PAGE	Arabidopsis thaliana	Version 1
Gorka	2019	PXD010919	EN_4	N-PAGE	Arabidopsis thaliana	Version 1
Hillier	2019	PXD009039	CH09	N-PAGE	Plasmodium berghei	Version 1
Hillier	2019	PXD009039	CH10	N-PAGE	Plasmodium berghei	Version 1
Hillier	2019	PXD009039	CH12	N-PAGE	Plasmodium berghei	Version 1
Hillier	2019	PXD009039	CH20	N-PAGE	Plasmodium berghei	Version 1
Hillier	2019	PXD009039	CH21	N-PAGE	Plasmodium berghei	Version 1
Hillier	2019	PXD009039	CH24	N-PAGE	Plasmodium berghei	Version 1
Hillier	2019	PXD009039	CH13	N-PAGE	Plasmodium falciparum	Version 1
Hillier	2019	PXD009039	CH14	N-PAGE	Plasmodium falciparum	Version 1
Hillier	2019	PXD009039	CH15	N-PAGE	Plasmodium falciparum	Version 1
Hillier	2019	PXD009039	CH25	N-PAGE	Plasmodium falciparum	Version 1
Hillier	2019	PXD009039	CH26	N-PAGE	Plasmodium falciparum	Version 1
Hillier	2019	PXD009039	CH27	N-PAGE	Plasmodium falciparum	Version 1
Hillier	2019	PXD009039	CH16	N-PAGE	Plasmodium knowlesi	Version 1
Hillier	2019	PXD009039	CH17	N-PAGE	Plasmodium knowlesi	Version 1
Hillier	2019	PXD009039	CH18	N-PAGE	Plasmodium knowlesi	Version 1
Hillier	2019	PXD009039	CH19	N-PAGE	Plasmodium knowlesi	Version 1
Hillier	2019	PXD009039	CH22	N-PAGE	Plasmodium knowlesi	Version 1
Hillier	2019	PXD009039	CH23	N-PAGE	Plasmodium knowlesi	Version 1
Hu	2019	PXD011182	expt_1	IEX	Caenorhabditis elegans	Version 1
Hu	2019	PXD011182	expt_2	IEX	Caenorhabditis elegans	Version 1
Hu	2019	PXD011182	expt_3	IEX	Caenorhabditis elegans	Version 1
Hu	2019	PXD011182	expt_4	IEX	Caenorhabditis elegans	Version 1
Hu	2019	PXD011182	expt_5	IEX	Caenorhabditis elegans	Version 1
Kastritis	2017	PXD006660	A	SEC	Chaetomium thermophilum	Version 1
Kastritis	2017	PXD006660	B	SEC	Chaetomium thermophilum	Version 1
Kastritis	2017	PXD006660	C	SEC	Chaetomium thermophilum	Version 1
Kirkwood	2013	PXD001220	rep1	SEC	Homo sapiens	Version 1
Kirkwood	2013	PXD001220	rep2	SEC	Homo sapiens	Version 1
Kirkwood	2013	PXD001220	rep3	SEC	Homo sapiens	Version 1
Larance	2016	PXD003754	PT3281S1	XL-SEC	Homo sapiens	Version 1
Larance	2016	PXD003754	PT3441S1	XL-SEC	Homo sapiens	Version 1
Larance	2016	PXD003754	PT3442S1	XL-SEC	Homo sapiens	Version 1
Larance	2016	PXD003754	PT3701S1	XL-SEC	Homo sapiens	Version 1
Larance	2016	PXD003754	PTSS3801	XL-SEC	Homo sapiens	Version 1
Larance	2016	PXD003754	PTSS3802	XL-SEC	Homo sapiens	Version 1
Mallam	2019	PXD015406	Control	SEC	Homo sapiens	Version 1
Mallam	2019	PXD015406	RNaseA	SEC	Homo sapiens	Version 1
Mallam	2019	PXD014820	Ctrl	SEC	Homo sapiens	Version 1
Mallam	2019	PXD014820	RNAseA	SEC	Homo sapiens	Version 1
Mallam	2019	PXD014607	Cntl	SEC	Mus musculus	Version 1
Mallam	2019	PXD014607	RNAse	SEC	Mus musculus	Version 1
McBride	2017	PXD006694	Superdex1	SEC	Arabidopsis thaliana	Version 1
McBride	2017	PXD006694	Superdex2	SEC	Arabidopsis thaliana	Version 1
McBride	2017	PXD006694	Superose1	SEC	Arabidopsis thaliana	Version 1
McBride	2017	PXD006694	Superose2	SEC	Arabidopsis thaliana	Version 1
McBride	2017	PXD006694	Sucrose1	Sucrose	Arabidopsis thaliana	Version 1
McBride	2017	PXD006694	Sucrose2	Sucrose	Arabidopsis thaliana	Version 1
McWhite	2020	PXD012865	maize_leaf1	SEC	Zea mays	Version 1
McWhite	2020	PXD013004	sollc_leaf1	IEX	Solanum lycopersicum	Version 1
McWhite	2020	PXD013093	selml_frond1	SEC	Selaginella moellendorffii	Version 1
McWhite	2020	PXD013093	selml_frond2	IEX	Selaginella moellendorffii	Version 1
McWhite	2020	PXD013198	soybn_sprout1	SEC	Glycine max	Version 1
McWhite	2020	PXD013198	soybn_sprout2	SEC	Glycine max	Version 1
McWhite	2020	PXD013213	orysj_leaf1	IEX	Oryza sativa	Version 1
McWhite	2020	PXD013213	orysj_leaf2	SEC	Oryza sativa	Version 1
McWhite	2020	PXD013213	orysj_leaf3	IEX	Oryza sativa	Version 1
McWhite	2020	PXD013214	wheat_grass1	SEC	Triticum aestivum	Version 1
McWhite	2020	PXD013264	arath_seed1	IEX	Arabidopsis thaliana	Version 1
McWhite	2020	PXD013280	wheat_germ1	IEF	Triticum aestivum	Version 1
McWhite	2020	PXD013281	braol_nuc3	IEF	Brassica oleracea var. italica	Version 1
McWhite	2020	PXD013282	braol_whole1	IEX	Brassica oleracea var. italica	Version 1
McWhite	2020	PXD013300	wheat_germ2	SEC	Triticum aestivum	Version 1
McWhite	2020	PXD013300	wheat_germ3	IEX	Triticum aestivum	Version 1
McWhite	2020	PXD013300	wheat_germ4	SEC	Triticum aestivum	Version 1
McWhite	2020	PXD013321	arath_sprout1	IEX	Arabidopsis thaliana	Version 1
McWhite	2020	PXD013321	arath_sprout2	SEC	Arabidopsis thaliana	Version 1
McWhite	2020	PXD013322	braol_nuc1	IEX	Brassica oleracea var. italica	Version 1
McWhite	2020	PXD013322	braol_nuc2	SEC	Brassica oleracea var. italica	Version 1
McWhite	2020	PXD013369	chlre_nuc1	SEC	Chlamydomonas reinhardtii	Version 1
McWhite	2020	PXD013369	chlre_whole1	SEC	Chlamydomonas reinhardtii	Version 1
McWhite	2020	PXD013369	chlre_whole2	IEX	Chlamydomonas reinhardtii	Version 1
McWhite	2020	PXD014617	arath_dark1	IEX	Arabidopsis thaliana	Version 1
McWhite	2020	PXD014617	arath_dark2	IEX	Arabidopsis thaliana	Version 1
McWhite	2020	PXD014617	arath_leaf1	IEX	Arabidopsis thaliana	Version 1
McWhite	2020	PXD014617	arath_leaf2	IEX	Arabidopsis thaliana	Version 1
Mergner	2020	PXD013868	sFL	SEC	Arabidopsis thaliana	Version 1
Mergner	2020	PXD013868	sLF	SEC	Arabidopsis thaliana	Version 1
Mergner	2020	PXD013868	sRT	SEC	Arabidopsis thaliana	Version 1
Moutaoufik	2019	PXD009831	R1	IEX	Homo sapiens	Version 1
Moutaoufik	2019	PXD009831	R2	IEX	Homo sapiens	Version 1
Moutaoufik	2019	PXD009832	R1	IEX	Homo sapiens	Version 1
Moutaoufik	2019	PXD009832	R2	IEX	Homo sapiens	Version 1
Moutaoufik	2019	PXD009833	R1	SEC	Homo sapiens	Version 1
Moutaoufik	2019	PXD009833	R2	SEC	Homo sapiens	Version 1
Moutaoufik	2019	PXD009834	R1	SEC	Homo sapiens	Version 1
Moutaoufik	2019	PXD009834	R2	SEC	Homo sapiens	Version 1
Pourhaghighi	2020	PXD011304	2D_IEF1	IEF	Mus musculus	Version 1
Pourhaghighi	2020	PXD011304	2d_IEF2	IEF	Mus musculus	Version 1
Pourhaghighi	2020	PXD011304	2D_IEF3	IEF	Mus musculus	Version 1
Pourhaghighi	2020	PXD011304	2D_IEF4	IEF	Mus musculus	Version 1
Pourhaghighi	2020	PXD011304	2D_IEF5	IEF	Mus musculus	Version 1
Pourhaghighi	2020	PXD011304	Cyto60	IEX	Mus musculus	Version 1
Pourhaghighi	2020	PXD011304	HIEX110	IEX	Mus musculus	Version 1
Pourhaghighi	2020	PXD011304	IEX90	IEX	Mus musculus	Version 1
Pourhaghighi	2020	PXD011304	Mem60	IEX	Mus musculus	Version 1
Rugen	2019	PXD011088	Rep1	N-PAGE	Arabidopsis thaliana	Version 1
Rugen	2019	PXD011088	Rep2	N-PAGE	Arabidopsis thaliana	Version 1
Rugen	2019	PXD011088	Rep3	XL-N-PAGE	Arabidopsis thaliana	Version 1
Rugen	2019	PXD011088	Rep4	Sucrose	Arabidopsis thaliana	Version 1
Scott	2017	PXD002892	SEC1-heavy	SEC	Homo sapiens	Version 1
Scott	2017	PXD002892	SEC1-medium	SEC	Homo sapiens	Version 1
Scott	2017	PXD002892	SEC2-heavy	SEC	Homo sapiens	Version 1
Scott	2017	PXD002892	SEC2-medium	SEC	Homo sapiens	Version 1
Scott	2017	PXD002892	SEC3-heavy	SEC	Homo sapiens	Version 1
Scott	2017	PXD002892	SEC3-medium	SEC	Homo sapiens	Version 1
Scott	2017	PXD002892	BN1-heavy	N-PAGE	Homo sapiens	Version 1
Scott	2017	PXD002892	BN1-medium	N-PAGE	Homo sapiens	Version 1
Scott	2017	PXD002892	BN2-heavy	N-PAGE	Homo sapiens	Version 1
Scott	2017	PXD002892	BN2-medium	N-PAGE	Homo sapiens	Version 1
Scott	2017	PXD002892	BN3-heavy	N-PAGE	Homo sapiens	Version 1
Scott	2017	PXD002892	BN3-medium	N-PAGE	Homo sapiens	Version 1
Senkler	2018	PXD008974	map	N-PAGE	Arabidopsis thaliana	Version 1
Skinnider	2018	PXD007288	Brain1	SEC	Mus musculus	Version 1
Skinnider	2018	PXD007288	Brain2	SEC	Mus musculus	Version 1
Skinnider	2018	PXD007288	Heart1	SEC	Mus musculus	Version 1
Skinnider	2018	PXD007288	Kidney1	SEC	Mus musculus	Version 1
Skinnider	2018	PXD007288	Liver1	SEC	Mus musculus	Version 1
Skinnider	2018	PXD007288	Lung1	SEC	Mus musculus	Version 1
Skinnider	2018	PXD007288	Muscle1	SEC	Mus musculus	Version 1
Skinnider	2018	PXD007288	Thymus1	SEC	Mus musculus	Version 1
Wan	2015	PXD002319	Ce_HCW_1	IEX	Caenorhabditis elegans	Version 1
Wan	2015	PXD002319	Ce_HCW_2	IEX	Caenorhabditis elegans	Version 1
Wan	2015	PXD002319	Ce_HCW_3	IEX	Caenorhabditis elegans	Version 1
Wan	2015	PXD002319	Ce_Bead_IEX_1	IEX	Caenorhabditis elegans	Version 1
Wan	2015	PXD002319	Ce_Bead_IEX_2	IEX	Caenorhabditis elegans	Version 1
Wan	2015	PXD002319	Ce_Bead_IEX_3	IEX	Caenorhabditis elegans	Version 1
Wan	2015	PXD002319	Ce_Bead_IEX_4	IEX	Caenorhabditis elegans	Version 1
Wan	2015	PXD002319	Ce_Bead_IEX_5	IEX	Caenorhabditis elegans	Version 1
Wan	2015	PXD002319	Ce_Bead_IEX_6	IEX	Caenorhabditis elegans	Version 1
Wan	2015	PXD002319	Ce_Bead_IEX_7	IEX	Caenorhabditis elegans	Version 1
Wan	2015	PXD002319	Ce_Bead_IEX_8	IEX	Caenorhabditis elegans	Version 1
Wan	2015	PXD002320	Dd_HCW_1	IEX	Dictyostelium discoideum	Version 1
Wan	2015	PXD002320	Dd_HCW_2	IEX	Dictyostelium discoideum	Version 1
Wan	2015	PXD002320	Dd_HCW_3	IEX	Dictyostelium discoideum	Version 1
Wan	2015	PXD002321	Dm_HCW_1	IEX	Drosophila melanogaster	Version 1
Wan	2015	PXD002321	Dm_HCW_3	IEX	Drosophila melanogaster	Version 1
Wan	2015	PXD002321	Dm_HCW_2	IEX	Drosophila melanogaster	Version 1
Wan	2015	PXD002321	Dm_HCW_4	IEX	Drosophila melanogaster	Version 1
Wan	2015	PXD002322	Hs_HCW_1	IEX	Homo sapiens	Version 1
Wan	2015	PXD002322	Hs_HCW_2	IEX	Homo sapiens	Version 1
Wan	2015	PXD002322	Hs_HCW_3	IEX	Homo sapiens	Version 1
Wan	2015	PXD002322	Hs_HCW_4	IEX	Homo sapiens	Version 1
Wan	2015	PXD002322	Hs_HCW_5	IEX	Homo sapiens	Version 1
Wan	2015	PXD002322	Hs_HCW_6	IEX	Homo sapiens	Version 1
Wan	2015	PXD002322	Hs_HCW_7	IEX	Homo sapiens	Version 1
Wan	2015	PXD002322	Hs_HCW_8	IEX	Homo sapiens	Version 1
Wan	2015	PXD002322	Hs_HCW_9	IEX	Homo sapiens	Version 1
Wan	2015	PXD002322	Hs_IEX_1	IEX	Homo sapiens	Version 1
Wan	2015	PXD002322	Hs_IEX_2	IEX	Homo sapiens	Version 1
Wan	2015	PXD002323	Mm_HCW_1	IEX	Mus musculus	Version 1
Wan	2015	PXD002323	Mm_HCW_2	IEX	Mus musculus	Version 1
Wan	2015	PXD002324	Nv_HCW_1	IEX	Nematostella vectensis	Version 1
Wan	2015	PXD002324	Nv_IEX_1	IEX	Nematostella vectensis	Version 1
Wan	2015	PXD002324	Nv_IEX_2	IEX	Nematostella vectensis	Version 1
Wan	2015	PXD002324	Nv_IEX_3	IEX	Nematostella vectensis	Version 1
Wan	2015	PXD002324	Nv_IEX_4	IEX	Nematostella vectensis	Version 1
Wan	2015	PXD002324	Nv_IEX_5	IEX	Nematostella vectensis	Version 1
Wan	2015	PXD002325	Sp_HCW_5	IEX	Strongylocentrotus purpuratus	Version 1
Wan	2015	PXD002325	Sp_HCW_4	IEX	Strongylocentrotus purpuratus	Version 1
Wan	2015	PXD002325	Sp_HCW_2	IEX	Strongylocentrotus purpuratus	Version 1
Wan	2015	PXD002325	Sp_HCW_3	IEX	Strongylocentrotus purpuratus	Version 1
Wan	2015	PXD002325	Sp_HCW_1	IEX	Strongylocentrotus purpuratus	Version 1
Wan	2015	PXD002325	Sp_HCW_6	IEX	Strongylocentrotus purpuratus	Version 1
Wan	2015	PXD002325	Sp_IEX_1	IEX	Strongylocentrotus purpuratus	Version 1
Wan	2015	PXD002325	Sp_Bead_IEX_1	IEX	Strongylocentrotus purpuratus	Version 1
Wan	2015	PXD002325	Sp_Bead_IEX_2	IEX	Strongylocentrotus purpuratus	Version 1
Wan	2015	PXD002325	Sp_Bead_IEX_3	IEX	Strongylocentrotus purpuratus	Version 1
Wan	2015	PXD002326	Xl_Sucrose_1	Sucrose	Xenopus laevis	Version 1
Wan	2015	PXD002326	Xl_Sucrose_3	Sucrose	Xenopus laevis	Version 1
Wan	2015	PXD002326	Xl_Sucrose_4	Sucrose	Xenopus laevis	Version 1
Wan	2015	PXD002327	Sc_IEX_1	IEX	Saccharomyces cerevisiae	Version 1
Alahmad	2020	PXD014936	Ctrl	BN-PAGE	Homo sapiens	Version 2
Alahmad	2020	PXD014936	M0373	BN-PAGE	Homo sapiens	Version 2
Alahmad	2020	PXD014936	M24863	BN-PAGE	Homo sapiens	Version 2
Alston	2020	PXD015749	Ctrl	BN-PAGE	Homo sapiens	Version 2
Alston	2020	PXD015749	Patient	BN-PAGE	Homo sapiens	Version 2
Anand	2020	PXD016732	WT	BN-PAGE	Homo sapiens	Version 2
Anand	2020	PXD016732	Mic26	BN-PAGE	Homo sapiens	Version 2
Anand	2020	PXD016732	Mic27	BN-PAGE	Homo sapiens	Version 2
Anand	2020	PXD016732	Mic26_27	BN-PAGE	Homo sapiens	Version 2
Anand	2020	PXD016733	WT	BN-PAGE	Homo sapiens	Version 2
Anand	2020	PXD016733	Mic26	BN-PAGE	Homo sapiens	Version 2
Anand	2020	PXD016733	Mic27	BN-PAGE	Homo sapiens	Version 2
Anand	2020	PXD016733	Mic26_27	BN-PAGE	Homo sapiens	Version 2
CaudronHerger	2019	MSV000082468	R-DeeP-1	Sucrose	Homo sapiens	Version 2
CaudronHerger	2019	MSV000082468	R-DeeP-2	Sucrose	Homo sapiens	Version 2
CaudronHerger	2019	MSV000082468	R-DeeP-3	Sucrose	Homo sapiens	Version 2
CaudronHerger	2019	MSV000082468	R-DeeP-4	Sucrose	Homo sapiens	Version 2
CaudronHerger	2019	MSV000082468	R-DeeP-5	Sucrose	Homo sapiens	Version 2
CaudronHerger	2019	MSV000082468	R-DeeP-6	Sucrose	Homo sapiens	Version 2
Chihara	2022	PXD036475	No612	SEC	Escherichia coli	Version 2
Daniels	2020	PXD016469	UT	SEC	Homo sapiens	Version 2
Daniels	2020	PXD016469	LPS	SEC	Homo sapiens	Version 2
deAlmeida	2016	PXD004566	BN3to12	BN-PAGE	Kuenenia stuttgartiensis	Version 2
deAlmeida	2016	PXD004566	BN4to16	BN-PAGE	Kuenenia stuttgartiensis	Version 2
Floyd	2018	PXD021422	012019_Control	SEC	Homo sapiens	Version 2
Floyd	2018	PXD021422	012019_Phosphatase	SEC	Homo sapiens	Version 2
Floyd	2018	PXD021422	022019_Control	SEC	Homo sapiens	Version 2
Floyd	2018	PXD021422	022019_Phosphatase	SEC	Homo sapiens	Version 2
Floyd	2018	PXD021422	032019_Control	SEC	Homo sapiens	Version 2
Floyd	2018	PXD021422	032019_Phosphatase	SEC	Homo sapiens	Version 2
Gerovac	2020	PXD018422	Gradient1	Glycerol	Salmonella typhimurium SL1344	Version 2
Gerovac	2020	PXD018422	Gradient2	Glycerol	Salmonella typhimurium SL1344	Version 2
GuerreroCastillo	2021	PXD023211	MCP1-1	BN-PAGE	Homo sapiens	Version 2
GuerreroCastillo	2021	PXD023211	MCP1-2	BN-PAGE	Homo sapiens	Version 2
GuerreroCastillo	2021	PXD023211	MCP1-3	BN-PAGE	Homo sapiens	Version 2
GuerreroCastillo	2021	PXD023211	MCP1-4	BN-PAGE	Homo sapiens	Version 2
GuerreroCastillo	2021	PXD023211	MCP1-5	BN-PAGE	Homo sapiens	Version 2
GuerreroCastillo	2021	PXD023211	MCP1-6	BN-PAGE	Homo sapiens	Version 2
GuerreroCastillo	2021	PXD023211	MCP2-1	BN-PAGE	Homo sapiens	Version 2
GuerreroCastillo	2021	PXD023211	MCP2-2	BN-PAGE	Homo sapiens	Version 2
GuerreroCastillo	2021	PXD023211	MCP2-3	BN-PAGE	Homo sapiens	Version 2
GuerreroCastillo	2021	PXD023211	MCP2-4	BN-PAGE	Homo sapiens	Version 2
GuerreroCastillo	2021	PXD023211	MCP2-5	BN-PAGE	Homo sapiens	Version 2
GuerreroCastillo	2021	PXD023211	MCP2-6	BN-PAGE	Homo sapiens	Version 2
GuerreroCastillo	2021	PXD023211	MCP3-1	BN-PAGE	Homo sapiens	Version 2
GuerreroCastillo	2021	PXD023211	MCP3-2	BN-PAGE	Homo sapiens	Version 2
GuerreroCastillo	2021	PXD023211	MCP3-3	BN-PAGE	Homo sapiens	Version 2
GuerreroCastillo	2021	PXD023211	MCP3-4	BN-PAGE	Homo sapiens	Version 2
GuerreroCastillo	2021	PXD023211	MCP3-5	BN-PAGE	Homo sapiens	Version 2
GuerreroCastillo	2021	PXD023211	MCP3-6	BN-PAGE	Homo sapiens	Version 2
GuerreroCastillo	2021	PXD023211	MCP4-1	BN-PAGE	Homo sapiens	Version 2
GuerreroCastillo	2021	PXD023211	MCP4-2	BN-PAGE	Homo sapiens	Version 2
GuerreroCastillo	2021	PXD023211	MCP4-3	BN-PAGE	Homo sapiens	Version 2
GuerreroCastillo	2021	PXD023211	MCP4-4	BN-PAGE	Homo sapiens	Version 2
GuerreroCastillo	2021	PXD023211	MCP4-5	BN-PAGE	Homo sapiens	Version 2
GuerreroCastillo	2021	PXD023211	MCP4-6	BN-PAGE	Homo sapiens	Version 2
Havugimana	2022	PXD027704	PH-BC-MAP-B-1	IEX	Homo sapiens	Version 2
Havugimana	2022	PXD027704	PH-BC-MAP-B-2	IEX	Homo sapiens	Version 2
Havugimana	2022	PXD027704	PH-BC-MAP-B-3	IEX	Homo sapiens	Version 2
Havugimana	2022	PXD027704	PH-BC-MAP-B-4	IEX	Homo sapiens	Version 2
Havugimana	2022	PXD027704	PH-BC-MAP-B-5	IEX	Homo sapiens	Version 2
Havugimana	2022	PXD027704	PH-BC-MAP-B-6	IEX	Homo sapiens	Version 2
Hor	2020	PXD019900	No455	Glycerol	Escherichia coli	Version 2
Kerr	2020	PXD013809	rep2-medium	SEC	Homo sapiens	Version 2
Kerr	2020	PXD013809	rep2-heavy	SEC	Homo sapiens	Version 2
Kerr	2020	PXD013809	rep3-medium	SEC	Homo sapiens	Version 2
Kerr	2020	PXD013809	rep3-heavy	SEC	Homo sapiens	Version 2
Kerr	2020	PXD013809	rep4-medium	SEC	Homo sapiens	Version 2
Kerr	2020	PXD013809	rep4-heavy	SEC	Homo sapiens	Version 2
Lee	2021	PXD022357	SB1	SEC	Oryza sativa	Version 2
Lee	2021	PXD022357	SB2	SEC	Oryza sativa	Version 2
Lee	2021	PXD022357	IB1	IEX	Oryza sativa	Version 2
Lee	2021	PXD022357	IB2	IEX	Oryza sativa	Version 2
Lee	2021	PXD021451	B1	SEC	Gossypium hirsutum	Version 2
Lee	2021	PXD021451	B2	SEC	Gossypium hirsutum	Version 2
Lee	2021	PXD021452	Bio1	SEC	Glycine max	Version 2
Lee	2021	PXD021452	Bio2	SEC	Glycine max	Version 2
Lee	2021	PXD021454	B1	SEC	Arabidopsis thaliana	Version 2
Lee	2021	PXD021454	B2	SEC	Arabidopsis thaliana	Version 2
Lenz	2021	PXD019004	B181215	SEC	Escherichia coli	Version 2
Li	2021	PXD025571	Bert	SEC	Chaetomium thermophilum	Version 2
Li	2021	PXD025571	Ernie	SEC	Chaetomium thermophilum	Version 2
Ligas	2019	PXD023017	leaves1	BN-PAGE	Arabidopsis thaliana	Version 2
Ligas	2019	PXD023017	leaves2	BN-PAGE	Arabidopsis thaliana	Version 2
Ligas	2019	PXD023017	leaves3	BN-PAGE	Arabidopsis thaliana	Version 2
Ligas	2019	PXD023017	seedlings1	BN-PAGE	Arabidopsis thaliana	Version 2
Ligas	2019	PXD023017	seedlings2	BN-PAGE	Arabidopsis thaliana	Version 2
Ligas	2019	PXD023017	seedlings3	BN-PAGE	Arabidopsis thaliana	Version 2
LoboJarne	2020	PXD017840	143B	BN-PAGE	Homo sapiens	Version 2
LoboJarne	2020	PXD017840	Cox1	BN-PAGE	Homo sapiens	Version 2
LoboJarne	2020	PXD017840	Cox2	BN-PAGE	Homo sapiens	Version 2
Luzarowski	2021	PXD021530	Rep1	SEC	Saccharomyces cerevisiae	Version 2
Luzarowski	2021	PXD021530	Rep2	SEC	Saccharomyces cerevisiae	Version 2
Luzarowski	2021	PXD021530	Rep3	SEC	Saccharomyces cerevisiae	Version 2
Maletzko	2021	PXD025478	WT	BN-PAGE	Mus musculus	Version 2
Maletzko	2021	PXD025478	KO	BN-PAGE	Mus musculus	Version 2
Morgenstern	2021	PXD028149	BN_1	BN-PAGE	Homo sapiens	Version 2
Morgenstern	2021	PXD028149	BN_2	BN-PAGE	Homo sapiens	Version 2
Morgenstern	2021	PXD028149	BN_dLYRM9	BN-PAGE	Homo sapiens	Version 2
Morgenstern	2021	PXD028149	BN_WT	BN-PAGE	Homo sapiens	Version 2
Muller	2016	PXD002681	csBN	BN-PAGE	Rattus norvegicus	Version 2
Nuebel	2021	PXD024625	245	BN-PAGE	Saccharomyces cerevisiae	Version 2
Nuebel	2021	PXD024625	2726	BN-PAGE	Saccharomyces cerevisiae	Version 2
Nuebel	2021	PXD024625	2995	BN-PAGE	Saccharomyces cerevisiae	Version 2
Pang	2020	PXD019513	SECPCP_zymo_lysate	SEC	Saccharomyces cerevisiae	Version 2
Patron	2022	PXD033084	C	BN-PAGE	Homo sapiens	Version 2
Patron	2022	PXD033084	D	BN-PAGE	Homo sapiens	Version 2
Piazza	2018	PXD006543	Vehicle	SEC	Escherichia coli	Version 2
Piazza	2018	PXD006543	ATP	SEC	Escherichia coli	Version 2
Prior	2016	PXD003509	Nox4	BN-PAGE	Homo sapiens	Version 2
Protasoni	2020	PXD016521	180213	BN-PAGE	Homo sapiens	Version 2
Protasoni	2020	PXD016521	180219	BN-PAGE	Homo sapiens	Version 2
Protasoni	2020	PXD016521	180307	BN-PAGE	Homo sapiens	Version 2
Protasoni	2020	PXD016521	180313	BN-PAGE	Homo sapiens	Version 2
Rugen	2021	PXD019253	Dark_I	BN-PAGE	Arabidopsis thaliana	Version 2
Rugen	2021	PXD019253	Dark_II	BN-PAGE	Arabidopsis thaliana	Version 2
Rugen	2021	PXD019253	Dark_III	BN-PAGE	Arabidopsis thaliana	Version 2
Rugen	2021	PXD019253	Dark_IV	BN-PAGE	Arabidopsis thaliana	Version 2
Rugen	2021	PXD019253	Dark_V	BN-PAGE	Arabidopsis thaliana	Version 2
Rugen	2021	PXD019253	Light_I	BN-PAGE	Arabidopsis thaliana	Version 2
Rugen	2021	PXD019253	Light_II	BN-PAGE	Arabidopsis thaliana	Version 2
Rugen	2021	PXD019253	Light_III	BN-PAGE	Arabidopsis thaliana	Version 2
Rugen	2021	PXD019253	Light_IV	BN-PAGE	Arabidopsis thaliana	Version 2
Rugen	2021	PXD019253	Light_V	BN-PAGE	Arabidopsis thaliana	Version 2
SaeLee	2022	PXD030050	ghosts_6840_1DDM_SEC	SEC	Homo sapiens	Version 2
SaeLee	2022	PXD030050	Ghosts_6061_DDM_BiobasicSEC-2	SEC	Homo sapiens	Version 2
SaeLee	2022	PXD030050	Ghosts_6061_DDM_HIC	HIC	Homo sapiens	Version 2
SaeLee	2022	PXD030050	ghosts_3801_1DDM_ingel		Homo sapiens	Version 2
SaeLee	2022	PXD030050	ghosts_8994_2_5DIBMA_BioBasic_SEC	SEC	Homo sapiens	Version 2
SaeLee	2022	PXD030050	ghosts_8994_2_5DIBMA_BioSep_SEC	SEC	Homo sapiens	Version 2
SaeLee	2022	PXD030050	Ghosts_1006_1percent_TX100_HIC	HIC	Homo sapiens	Version 2
SaeLee	2022	PXD030050	Hemolysate_6569_old_SEC_Ctrl	SEC	Homo sapiens	Version 2
SaeLee	2022	PXD030050	Hemolysate_6569_old_SEC_RNAseA	SEC	Homo sapiens	Version 2
SaeLee	2022	PXD030050	Hemolysate_6569_young_SEC_Ctrl	SEC	Homo sapiens	Version 2
SaeLee	2022	PXD030050	Hemolysate_6569_young_SEC_RNAseA	SEC	Homo sapiens	Version 2
SaeLee	2022	PXD030050	Hemolysate_9330_old_SEC	SEC	Homo sapiens	Version 2
SaeLee	2022	PXD030050	RBC_lysate_Pierce_IP_lysis_6840_HIC	HIC	Homo sapiens	Version 2
SaeLee	2022	PXD030050	whole_rbc_IP_lysis	SEC	Homo sapiens	Version 2
SaeLee	2022	PXD030050	Ghosts_1percentDDM_3801_BiobasicSEC	SEC	Homo sapiens	Version 2
SaeLee	2022	PXD030050	Ghosts_1percentDDM__IEX_3801	IEX	Homo sapiens	Version 2
SaeLee	2022	PXD030050	Ghosts_1percentDDM	SEC	Homo sapiens	Version 2
SaeLee	2022	PXD030050	Ghosts_3801_DDM_WWC	IEX	Homo sapiens	Version 2
SaeLee	2022	PXD030050	Ghosts_old_9330_BioSep_SEC_TX-100	SEC	Homo sapiens	Version 2
SaeLee	2022	PXD030050	Hemolysate6569_SEC_ctrlRNaseA	SEC	Homo sapiens	Version 2
SaeLee	2022	PXD030050	Hemolysate6569_SEC_RNaseA	SEC	Homo sapiens	Version 2
SaeLee	2022	PXD030050	Hemolysate_8994_IEX-3	IEX	Homo sapiens	Version 2
SaeLee	2022	PXD030050	Hemolysate_6061_HIC	HIC	Homo sapiens	Version 2
SaeLee	2022	PXD030050	Hemolysate_IEX	IEX	Homo sapiens	Version 2
SaeLee	2022	PXD030050	Hemolysate_IEX_2	IEX	Homo sapiens	Version 2
SaeLee	2022	PXD030050	Hemolysate_SEC	SEC	Homo sapiens	Version 2
SaeLee	2022	PXD030050	Hemolysate_8994_WWC	IEX	Homo sapiens	Version 2
SaeLee	2022	PXD030050	RBC_soluble_WWC	IEX	Homo sapiens	Version 2
SaeLee	2022	PXD030050	RBC_ghosts1_WWC	IEX	Homo sapiens	Version 2
SaeLee	2022	PXD030050	Plasma_SEC	SEC	Homo sapiens	Version 2
SaeLee	2022	PXD030050	Platelet_SEC	SEC	Homo sapiens	Version 2
Skinnider	2021	PXD022309	Kidney2	SEC	Mus musculus	Version 2
Skinnider	2021	PXD022309	Muscle2	SEC	Mus musculus	Version 2
Skinnider	2021	PXD022309	Heart2	SEC	Mus musculus	Version 2
Skinnider	2021	PXD022309	Liver2	SEC	Mus musculus	Version 2
Skinnider	2021	PXD022309	Lung2	SEC	Mus musculus	Version 2
Skinnider	2021	PXD022309	Thymus2	SEC	Mus musculus	Version 2
Spaniol	2022	PXD023443	wtA	BN-PAGE	Chlamydomonas reinhardtii	Version 2
Spaniol	2022	PXD023443	wtB	BN-PAGE	Chlamydomonas reinhardtii	Version 2
Spaniol	2022	PXD023443	wtC	BN-PAGE	Chlamydomonas reinhardtii	Version 2
Spaniol	2022	PXD023443	lpa2D	BN-PAGE	Chlamydomonas reinhardtii	Version 2
Spaniol	2022	PXD023443	lpa2E	BN-PAGE	Chlamydomonas reinhardtii	Version 2
Spaniol	2022	PXD023443	lpa2F	BN-PAGE	Chlamydomonas reinhardtii	Version 2
Stenton	2021	PXD021385	S108718	BN-PAGE	Homo sapiens	Version 2
Stenton	2021	PXD021385	S97817	BN-PAGE	Homo sapiens	Version 2
Stenton	2021	PXD021386	P108718	BN-PAGE	Homo sapiens	Version 2
Stenton	2021	PXD021386	P97817	BN-PAGE	Homo sapiens	Version 2
Stenton	2021	PXD021386	P99307ACAD9	BN-PAGE	Homo sapiens	Version 2
Stenton	2021	PXD021500	P127242	BN-PAGE	Homo sapiens	Version 2
Stenton	2021	PXD021500	P97816	BN-PAGE	Homo sapiens	Version 2
Stenton	2021	PXD022340	KO	BN-PAGE	Homo sapiens	Version 2
Stenton	2021	PXD022340	WT	BN-PAGE	Homo sapiens	Version 2
Szczepanowska	2020	PXD017614	KO_01	BN-PAGE	Mus musculus	Version 2
Szczepanowska	2020	PXD017614	KO_02	BN-PAGE	Mus musculus	Version 2
Szczepanowska	2020	PXD017614	WT_01	BN-PAGE	Mus musculus	Version 2
Szczepanowska	2020	PXD017614	WT_02	BN-PAGE	Mus musculus	Version 2
Szczepanowska	2020	PXD017463	KO2	BN-PAGE	Mus musculus	Version 2
Szczepanowska	2020	PXD017463	WT2	BN-PAGE	Mus musculus	Version 2
Szczepanowska	2020	PXD017465	6h	BN-PAGE	Mus musculus	Version 2
Szczepanowska	2020	PXD017465	7h	BN-PAGE	Mus musculus	Version 2
Szibor	2020	PXD014016	AOX	BN-PAGE	Mus musculus	Version 2
Veyel	2018	PXD009714	1108	SEC	Arabidopsis thaliana	Version 2
Veyel	2018	PXD009714	1408	SEC	Arabidopsis thaliana	Version 2
Veyel	2018	PXD009714	2108	SEC	Arabidopsis thaliana	Version 2
Vidali	2021	PXD022855	WT	BN-PAGE	Mus musculus	Version 2
Vidali	2021	PXD022855	Hom	BN-PAGE	Mus musculus	Version 2
Vidali	2021	PXD022856	Control	BN-PAGE	Homo sapiens	Version 2
Vidali	2021	PXD022856	Patient1	BN-PAGE	Homo sapiens	Version 2
Vidali	2021	PXD022856	Patient2	BN-PAGE	Homo sapiens	Version 2
Warnsmann	2021	PXD029352	6d	BN-PAGE	Podospora anserina	Version 2
Warnsmann	2021	PXD029352	18d	BN-PAGE	Podospora anserina	Version 2
Xu	2021	IPX0001620001	SEC1	SEC	Synechocystis sp. PCC 6803	Version 2
Xu	2021	IPX0001620001	SEC2	SEC	Synechocystis sp. PCC 6803	Version 2
Xu	2021	IPX0001620001	SEC3	SEC	Synechocystis sp. PCC 6803	Version 2
Xu	2021	IPX0001620001	PCC6803_sucrose	Sucrose	Synechocystis sp. PCC 6803	Version 2
Xu	2022	IPX0002954001	SEC1_Heterocyst	SEC	Anabaena sp. 7120	Version 2
Xu	2022	IPX0002954001	SEC1_Vegetative	SEC	Anabaena sp. 7120	Version 2
Xu	2022	IPX0002954001	SEC2_Heterocyst	SEC	Anabaena sp. 7120	Version 2
Xu	2022	IPX0002954001	SEC2_Vegetative	SEC	Anabaena sp. 7120	Version 2
Xu	2022	IPX0002954001	SEC3_Heterocyst	SEC	Anabaena sp. 7120	Version 2
Xu	2022	IPX0002954001	SEC3_Vegetative	SEC	Anabaena sp. 7120	Version 2

## Sheet: 1b. Files
Author	Year	Accession	Replicate	Species	File
Alahmad	2020	PXD014936	M0373	Homo sapiens	P19_031_NDUFC2_Taylor_M0373_patient_01.raw
Alahmad	2020	PXD014936	M0373	Homo sapiens	P19_031_NDUFC2_Taylor_M0373_patient_02.raw
Alahmad	2020	PXD014936	M0373	Homo sapiens	P19_031_NDUFC2_Taylor_M0373_patient_03.raw
Alahmad	2020	PXD014936	M0373	Homo sapiens	P19_031_NDUFC2_Taylor_M0373_patient_04.raw
Alahmad	2020	PXD014936	M0373	Homo sapiens	P19_031_NDUFC2_Taylor_M0373_patient_05.raw
Alahmad	2020	PXD014936	M0373	Homo sapiens	P19_031_NDUFC2_Taylor_M0373_patient_06.raw
Alahmad	2020	PXD014936	M0373	Homo sapiens	P19_031_NDUFC2_Taylor_M0373_patient_07.raw
Alahmad	2020	PXD014936	M0373	Homo sapiens	P19_031_NDUFC2_Taylor_M0373_patient_08.raw
Alahmad	2020	PXD014936	M0373	Homo sapiens	P19_031_NDUFC2_Taylor_M0373_patient_09.raw
Alahmad	2020	PXD014936	M0373	Homo sapiens	P19_031_NDUFC2_Taylor_M0373_patient_10.raw
Alahmad	2020	PXD014936	M0373	Homo sapiens	P19_031_NDUFC2_Taylor_M0373_patient_11.raw
Alahmad	2020	PXD014936	M0373	Homo sapiens	P19_031_NDUFC2_Taylor_M0373_patient_12.raw
Alahmad	2020	PXD014936	M0373	Homo sapiens	P19_031_NDUFC2_Taylor_M0373_patient_13.raw
Alahmad	2020	PXD014936	M0373	Homo sapiens	P19_031_NDUFC2_Taylor_M0373_patient_14.raw
Alahmad	2020	PXD014936	M0373	Homo sapiens	P19_031_NDUFC2_Taylor_M0373_patient_15.raw
Alahmad	2020	PXD014936	M0373	Homo sapiens	P19_031_NDUFC2_Taylor_M0373_patient_16.raw
Alahmad	2020	PXD014936	M0373	Homo sapiens	P19_031_NDUFC2_Taylor_M0373_patient_17.raw
Alahmad	2020	PXD014936	M0373	Homo sapiens	P19_031_NDUFC2_Taylor_M0373_patient_18.raw
Alahmad	2020	PXD014936	M0373	Homo sapiens	P19_031_NDUFC2_Taylor_M0373_patient_19.raw
Alahmad	2020	PXD014936	M0373	Homo sapiens	P19_031_NDUFC2_Taylor_M0373_patient_20.raw
Alahmad	2020	PXD014936	M0373	Homo sapiens	P19_031_NDUFC2_Taylor_M0373_patient_21.raw
Alahmad	2020	PXD014936	M0373	Homo sapiens	P19_031_NDUFC2_Taylor_M0373_patient_22.raw
Alahmad	2020	PXD014936	M0373	Homo sapiens	P19_031_NDUFC2_Taylor_M0373_patient_23.raw
Alahmad	2020	PXD014936	M0373	Homo sapiens	P19_031_NDUFC2_Taylor_M0373_patient_24.raw
Alahmad	2020	PXD014936	M0373	Homo sapiens	P19_031_NDUFC2_Taylor_M0373_patient_25.raw
Alahmad	2020	PXD014936	M0373	Homo sapiens	P19_031_NDUFC2_Taylor_M0373_patient_26.raw
Alahmad	2020	PXD014936	M0373	Homo sapiens	P19_031_NDUFC2_Taylor_M0373_patient_27.raw
Alahmad	2020	PXD014936	M0373	Homo sapiens	P19_031_NDUFC2_Taylor_M0373_patient_28.raw
Alahmad	2020	PXD014936	M0373	Homo sapiens	P19_031_NDUFC2_Taylor_M0373_patient_29.raw
Alahmad	2020	PXD014936	M0373	Homo sapiens	P19_031_NDUFC2_Taylor_M0373_patient_30.raw
Alahmad	2020	PXD014936	M0373	Homo sapiens	P19_031_NDUFC2_Taylor_M0373_patient_31.raw
Alahmad	2020	PXD014936	M0373	Homo sapiens	P19_031_NDUFC2_Taylor_M0373_patient_32.raw
Alahmad	2020	PXD014936	M0373	Homo sapiens	P19_031_NDUFC2_Taylor_M0373_patient_33.raw
Alahmad	2020	PXD014936	M0373	Homo sapiens	P19_031_NDUFC2_Taylor_M0373_patient_34.raw
Alahmad	2020	PXD014936	M0373	Homo sapiens	P19_031_NDUFC2_Taylor_M0373_patient_35.raw
Alahmad	2020	PXD014936	M0373	Homo sapiens	P19_031_NDUFC2_Taylor_M0373_patient_36.raw
Alahmad	2020	PXD014936	M0373	Homo sapiens	P19_031_NDUFC2_Taylor_M0373_patient_37.raw
Alahmad	2020	PXD014936	M0373	Homo sapiens	P19_031_NDUFC2_Taylor_M0373_patient_38.raw
Alahmad	2020	PXD014936	M0373	Homo sapiens	P19_031_NDUFC2_Taylor_M0373_patient_39.raw
Alahmad	2020	PXD014936	M0373	Homo sapiens	P19_031_NDUFC2_Taylor_M0373_patient_40.raw
Alahmad	2020	PXD014936	M0373	Homo sapiens	P19_031_NDUFC2_Taylor_M0373_patient_41.raw
Alahmad	2020	PXD014936	M0373	Homo sapiens	P19_031_NDUFC2_Taylor_M0373_patient_42.raw
Alahmad	2020	PXD014936	M0373	Homo sapiens	P19_031_NDUFC2_Taylor_M0373_patient_43.raw
Alahmad	2020	PXD014936	M0373	Homo sapiens	P19_031_NDUFC2_Taylor_M0373_patient_44.raw
Alahmad	2020	PXD014936	M0373	Homo sapiens	P19_031_NDUFC2_Taylor_M0373_patient_45.raw
Alahmad	2020	PXD014936	M0373	Homo sapiens	P19_031_NDUFC2_Taylor_M0373_patient_46.raw
Alahmad	2020	PXD014936	M0373	Homo sapiens	P19_031_NDUFC2_Taylor_M0373_patient_47.raw
Alahmad	2020	PXD014936	M0373	Homo sapiens	P19_031_NDUFC2_Taylor_M0373_patient_48.raw
Alahmad	2020	PXD014936	Ctrl	Homo sapiens	P19_031_NDUFC2_Taylor_M1123_Ctrl_01.raw
Alahmad	2020	PXD014936	Ctrl	Homo sapiens	P19_031_NDUFC2_Taylor_M1123_Ctrl_02.raw
Alahmad	2020	PXD014936	Ctrl	Homo sapiens	P19_031_NDUFC2_Taylor_M1123_Ctrl_03.raw
Alahmad	2020	PXD014936	Ctrl	Homo sapiens	P19_031_NDUFC2_Taylor_M1123_Ctrl_04.raw
Alahmad	2020	PXD014936	Ctrl	Homo sapiens	P19_031_NDUFC2_Taylor_M1123_Ctrl_05.raw
Alahmad	2020	PXD014936	Ctrl	Homo sapiens	P19_031_NDUFC2_Taylor_M1123_Ctrl_06.raw
Alahmad	2020	PXD014936	Ctrl	Homo sapiens	P19_031_NDUFC2_Taylor_M1123_Ctrl_07.raw
Alahmad	2020	PXD014936	Ctrl	Homo sapiens	P19_031_NDUFC2_Taylor_M1123_Ctrl_08.raw
Alahmad	2020	PXD014936	Ctrl	Homo sapiens	P19_031_NDUFC2_Taylor_M1123_Ctrl_09.raw
Alahmad	2020	PXD014936	Ctrl	Homo sapiens	P19_031_NDUFC2_Taylor_M1123_Ctrl_10.raw
Alahmad	2020	PXD014936	Ctrl	Homo sapiens	P19_031_NDUFC2_Taylor_M1123_Ctrl_11.raw
Alahmad	2020	PXD014936	Ctrl	Homo sapiens	P19_031_NDUFC2_Taylor_M1123_Ctrl_12.raw
Alahmad	2020	PXD014936	Ctrl	Homo sapiens	P19_031_NDUFC2_Taylor_M1123_Ctrl_13.raw
Alahmad	2020	PXD014936	Ctrl	Homo sapiens	P19_031_NDUFC2_Taylor_M1123_Ctrl_14.raw
Alahmad	2020	PXD014936	Ctrl	Homo sapiens	P19_031_NDUFC2_Taylor_M1123_Ctrl_15.raw
Alahmad	2020	PXD014936	Ctrl	Homo sapiens	P19_031_NDUFC2_Taylor_M1123_Ctrl_16.raw
Alahmad	2020	PXD014936	Ctrl	Homo sapiens	P19_031_NDUFC2_Taylor_M1123_Ctrl_17.raw
Alahmad	2020	PXD014936	Ctrl	Homo sapiens	P19_031_NDUFC2_Taylor_M1123_Ctrl_18.raw
Alahmad	2020	PXD014936	Ctrl	Homo sapiens	P19_031_NDUFC2_Taylor_M1123_Ctrl_19.raw
Alahmad	2020	PXD014936	Ctrl	Homo sapiens	P19_031_NDUFC2_Taylor_M1123_Ctrl_20.raw
Alahmad	2020	PXD014936	Ctrl	Homo sapiens	P19_031_NDUFC2_Taylor_M1123_Ctrl_21.raw
Alahmad	2020	PXD014936	Ctrl	Homo sapiens	P19_031_NDUFC2_Taylor_M1123_Ctrl_22.raw
Alahmad	2020	PXD014936	Ctrl	Homo sapiens	P19_031_NDUFC2_Taylor_M1123_Ctrl_23.raw
Alahmad	2020	PXD014936	Ctrl	Homo sapiens	P19_031_NDUFC2_Taylor_M1123_Ctrl_24.raw
Alahmad	2020	PXD014936	Ctrl	Homo sapiens	P19_031_NDUFC2_Taylor_M1123_Ctrl_25.raw
Alahmad	2020	PXD014936	Ctrl	Homo sapiens	P19_031_NDUFC2_Taylor_M1123_Ctrl_26.raw
Alahmad	2020	PXD014936	Ctrl	Homo sapiens	P19_031_NDUFC2_Taylor_M1123_Ctrl_27.raw
Alahmad	2020	PXD014936	Ctrl	Homo sapiens	P19_031_NDUFC2_Taylor_M1123_Ctrl_28.raw
Alahmad	2020	PXD014936	Ctrl	Homo sapiens	P19_031_NDUFC2_Taylor_M1123_Ctrl_29.raw
Alahmad	2020	PXD014936	Ctrl	Homo sapiens	P19_031_NDUFC2_Taylor_M1123_Ctrl_30.raw
Alahmad	2020	PXD014936	Ctrl	Homo sapiens	P19_031_NDUFC2_Taylor_M1123_Ctrl_31.raw
Alahmad	2020	PXD014936	Ctrl	Homo sapiens	P19_031_NDUFC2_Taylor_M1123_Ctrl_32.raw
Alahmad	2020	PXD014936	Ctrl	Homo sapiens	P19_031_NDUFC2_Taylor_M1123_Ctrl_33.raw
Alahmad	2020	PXD014936	Ctrl	Homo sapiens	P19_031_NDUFC2_Taylor_M1123_Ctrl_34.raw
Alahmad	2020	PXD014936	Ctrl	Homo sapiens	P19_031_NDUFC2_Taylor_M1123_Ctrl_35.raw
Alahmad	2020	PXD014936	Ctrl	Homo sapiens	P19_031_NDUFC2_Taylor_M1123_Ctrl_36.raw
Alahmad	2020	PXD014936	Ctrl	Homo sapiens	P19_031_NDUFC2_Taylor_M1123_Ctrl_37.raw
Alahmad	2020	PXD014936	Ctrl	Homo sapiens	P19_031_NDUFC2_Taylor_M1123_Ctrl_38.raw
Alahmad	2020	PXD014936	Ctrl	Homo sapiens	P19_031_NDUFC2_Taylor_M1123_Ctrl_39.raw
Alahmad	2020	PXD014936	Ctrl	Homo sapiens	P19_031_NDUFC2_Taylor_M1123_Ctrl_40.raw
Alahmad	2020	PXD014936	Ctrl	Homo sapiens	P19_031_NDUFC2_Taylor_M1123_Ctrl_41.raw
Alahmad	2020	PXD014936	Ctrl	Homo sapiens	P19_031_NDUFC2_Taylor_M1123_Ctrl_42.raw
Alahmad	2020	PXD014936	Ctrl	Homo sapiens	P19_031_NDUFC2_Taylor_M1123_Ctrl_43.raw
Alahmad	2020	PXD014936	Ctrl	Homo sapiens	P19_031_NDUFC2_Taylor_M1123_Ctrl_44.raw
Alahmad	2020	PXD014936	Ctrl	Homo sapiens	P19_031_NDUFC2_Taylor_M1123_Ctrl_45.raw
Alahmad	2020	PXD014936	Ctrl	Homo sapiens	P19_031_NDUFC2_Taylor_M1123_Ctrl_46.raw
Alahmad	2020	PXD014936	Ctrl	Homo sapiens	P19_031_NDUFC2_Taylor_M1123_Ctrl_47.raw
Alahmad	2020	PXD014936	Ctrl	Homo sapiens	P19_031_NDUFC2_Taylor_M1123_Ctrl_48.raw
Alahmad	2020	PXD014936	M24863	Homo sapiens	P19_031_NDUFC2_Taylor_M2486_patient_01.raw
Alahmad	2020	PXD014936	M24863	Homo sapiens	P19_031_NDUFC2_Taylor_M2486_patient_02.raw
Alahmad	2020	PXD014936	M24863	Homo sapiens	P19_031_NDUFC2_Taylor_M2486_patient_03.raw
Alahmad	2020	PXD014936	M24863	Homo sapiens	P19_031_NDUFC2_Taylor_M2486_patient_04.raw
Alahmad	2020	PXD014936	M24863	Homo sapiens	P19_031_NDUFC2_Taylor_M2486_patient_05.raw
Alahmad	2020	PXD014936	M24863	Homo sapiens	P19_031_NDUFC2_Taylor_M2486_patient_06.raw
Alahmad	2020	PXD014936	M24863	Homo sapiens	P19_031_NDUFC2_Taylor_M2486_patient_07.raw
Alahmad	2020	PXD014936	M24863	Homo sapiens	P19_031_NDUFC2_Taylor_M2486_patient_08.raw
Alahmad	2020	PXD014936	M24863	Homo sapiens	P19_031_NDUFC2_Taylor_M2486_patient_09.raw
Alahmad	2020	PXD014936	M24863	Homo sapiens	P19_031_NDUFC2_Taylor_M2486_patient_10.raw
Alahmad	2020	PXD014936	M24863	Homo sapiens	P19_031_NDUFC2_Taylor_M2486_patient_11.raw
Alahmad	2020	PXD014936	M24863	Homo sapiens	P19_031_NDUFC2_Taylor_M2486_patient_12.raw
Alahmad	2020	PXD014936	M24863	Homo sapiens	P19_031_NDUFC2_Taylor_M2486_patient_13.raw
Alahmad	2020	PXD014936	M24863	Homo sapiens	P19_031_NDUFC2_Taylor_M2486_patient_14.raw
Alahmad	2020	PXD014936	M24863	Homo sapiens	P19_031_NDUFC2_Taylor_M2486_patient_15.raw
Alahmad	2020	PXD014936	M24863	Homo sapiens	P19_031_NDUFC2_Taylor_M2486_patient_16.raw
Alahmad	2020	PXD014936	M24863	Homo sapiens	P19_031_NDUFC2_Taylor_M2486_patient_17.raw
Alahmad	2020	PXD014936	M24863	Homo sapiens	P19_031_NDUFC2_Taylor_M2486_patient_18.raw
Alahmad	2020	PXD014936	M24863	Homo sapiens	P19_031_NDUFC2_Taylor_M2486_patient_19.raw
Alahmad	2020	PXD014936	M24863	Homo sapiens	P19_031_NDUFC2_Taylor_M2486_patient_20.raw
Alahmad	2020	PXD014936	M24863	Homo sapiens	P19_031_NDUFC2_Taylor_M2486_patient_21.raw
Alahmad	2020	PXD014936	M24863	Homo sapiens	P19_031_NDUFC2_Taylor_M2486_patient_22.raw
Alahmad	2020	PXD014936	M24863	Homo sapiens	P19_031_NDUFC2_Taylor_M2486_patient_23.raw
Alahmad	2020	PXD014936	M24863	Homo sapiens	P19_031_NDUFC2_Taylor_M2486_patient_24.raw
Alahmad	2020	PXD014936	M24863	Homo sapiens	P19_031_NDUFC2_Taylor_M2486_patient_25.raw
Alahmad	2020	PXD014936	M24863	Homo sapiens	P19_031_NDUFC2_Taylor_M2486_patient_26.raw
Alahmad	2020	PXD014936	M24863	Homo sapiens	P19_031_NDUFC2_Taylor_M2486_patient_27.raw
Alahmad	2020	PXD014936	M24863	Homo sapiens	P19_031_NDUFC2_Taylor_M2486_patient_28.raw
Alahmad	2020	PXD014936	M24863	Homo sapiens	P19_031_NDUFC2_Taylor_M2486_patient_29.raw
Alahmad	2020	PXD014936	M24863	Homo sapiens	P19_031_NDUFC2_Taylor_M2486_patient_30.raw
Alahmad	2020	PXD014936	M24863	Homo sapiens	P19_031_NDUFC2_Taylor_M2486_patient_31.raw
Alahmad	2020	PXD014936	M24863	Homo sapiens	P19_031_NDUFC2_Taylor_M2486_patient_32.raw
Alahmad	2020	PXD014936	M24863	Homo sapiens	P19_031_NDUFC2_Taylor_M2486_patient_33.raw
Alahmad	2020	PXD014936	M24863	Homo sapiens	P19_031_NDUFC2_Taylor_M2486_patient_34.raw
Alahmad	2020	PXD014936	M24863	Homo sapiens	P19_031_NDUFC2_Taylor_M2486_patient_35.raw
Alahmad	2020	PXD014936	M24863	Homo sapiens	P19_031_NDUFC2_Taylor_M2486_patient_36.raw
Alahmad	2020	PXD014936	M24863	Homo sapiens	P19_031_NDUFC2_Taylor_M2486_patient_37.raw
Alahmad	2020	PXD014936	M24863	Homo sapiens	P19_031_NDUFC2_Taylor_M2486_patient_38.raw
Alahmad	2020	PXD014936	M24863	Homo sapiens	P19_031_NDUFC2_Taylor_M2486_patient_39.raw
Alahmad	2020	PXD014936	M24863	Homo sapiens	P19_031_NDUFC2_Taylor_M2486_patient_40.raw
Alahmad	2020	PXD014936	M24863	Homo sapiens	P19_031_NDUFC2_Taylor_M2486_patient_41.raw
Alahmad	2020	PXD014936	M24863	Homo sapiens	P19_031_NDUFC2_Taylor_M2486_patient_42.raw
Alahmad	2020	PXD014936	M24863	Homo sapiens	P19_031_NDUFC2_Taylor_M2486_patient_43.raw
Alahmad	2020	PXD014936	M24863	Homo sapiens	P19_031_NDUFC2_Taylor_M2486_patient_44.raw
Alahmad	2020	PXD014936	M24863	Homo sapiens	P19_031_NDUFC2_Taylor_M2486_patient_45.raw
Alahmad	2020	PXD014936	M24863	Homo sapiens	P19_031_NDUFC2_Taylor_M2486_patient_46.raw
Alahmad	2020	PXD014936	M24863	Homo sapiens	P19_031_NDUFC2_Taylor_M2486_patient_47.raw
Alahmad	2020	PXD014936	M24863	Homo sapiens	P19_031_NDUFC2_Taylor_M2486_patient_48.raw
Alston	2020	PXD015749	Ctrl	Homo sapiens	P17_081_Taylor_NDUFAF8_Ctrl_Digitonin_01.raw
Alston	2020	PXD015749	Ctrl	Homo sapiens	P17_081_Taylor_NDUFAF8_Ctrl_Digitonin_02_170815072710.raw
Alston	2020	PXD015749	Ctrl	Homo sapiens	P17_081_Taylor_NDUFAF8_Ctrl_Digitonin_03_170815082424.raw
Alston	2020	PXD015749	Ctrl	Homo sapiens	P17_081_Taylor_NDUFAF8_Ctrl_Digitonin_04.raw
Alston	2020	PXD015749	Ctrl	Homo sapiens	P17_081_Taylor_NDUFAF8_Ctrl_Digitonin_05.raw
Alston	2020	PXD015749	Ctrl	Homo sapiens	P17_081_Taylor_NDUFAF8_Ctrl_Digitonin_06.raw
Alston	2020	PXD015749	Ctrl	Homo sapiens	P17_081_Taylor_NDUFAF8_Ctrl_Digitonin_07.raw
Alston	2020	PXD015749	Ctrl	Homo sapiens	P17_081_Taylor_NDUFAF8_Ctrl_Digitonin_08.raw
Alston	2020	PXD015749	Ctrl	Homo sapiens	P17_081_Taylor_NDUFAF8_Ctrl_Digitonin_09.raw
Alston	2020	PXD015749	Ctrl	Homo sapiens	P17_081_Taylor_NDUFAF8_Ctrl_Digitonin_10.raw
Alston	2020	PXD015749	Ctrl	Homo sapiens	P17_081_Taylor_NDUFAF8_Ctrl_Digitonin_11.raw
Alston	2020	PXD015749	Ctrl	Homo sapiens	P17_081_Taylor_NDUFAF8_Ctrl_Digitonin_12.raw
Alston	2020	PXD015749	Ctrl	Homo sapiens	P17_081_Taylor_NDUFAF8_Ctrl_Digitonin_13.raw
Alston	2020	PXD015749	Ctrl	Homo sapiens	P17_081_Taylor_NDUFAF8_Ctrl_Digitonin_14.raw
Alston	2020	PXD015749	Ctrl	Homo sapiens	P17_081_Taylor_NDUFAF8_Ctrl_Digitonin_15.raw
Alston	2020	PXD015749	Ctrl	Homo sapiens	P17_081_Taylor_NDUFAF8_Ctrl_Digitonin_16.raw
Alston	2020	PXD015749	Ctrl	Homo sapiens	P17_081_Taylor_NDUFAF8_Ctrl_Digitonin_17.raw
Alston	2020	PXD015749	Ctrl	Homo sapiens	P17_081_Taylor_NDUFAF8_Ctrl_Digitonin_18.raw
Alston	2020	PXD015749	Ctrl	Homo sapiens	P17_081_Taylor_NDUFAF8_Ctrl_Digitonin_19.raw
Alston	2020	PXD015749	Ctrl	Homo sapiens	P17_081_Taylor_NDUFAF8_Ctrl_Digitonin_20.raw
Alston	2020	PXD015749	Ctrl	Homo sapiens	P17_081_Taylor_NDUFAF8_Ctrl_Digitonin_21.raw
Alston	2020	PXD015749	Ctrl	Homo sapiens	P17_081_Taylor_NDUFAF8_Ctrl_Digitonin_22.raw
Alston	2020	PXD015749	Ctrl	Homo sapiens	P17_081_Taylor_NDUFAF8_Ctrl_Digitonin_23.raw
Alston	2020	PXD015749	Ctrl	Homo sapiens	P17_081_Taylor_NDUFAF8_Ctrl_Digitonin_24.raw
Alston	2020	PXD015749	Ctrl	Homo sapiens	P17_081_Taylor_NDUFAF8_Ctrl_Digitonin_25.raw
Alston	2020	PXD015749	Ctrl	Homo sapiens	P17_081_Taylor_NDUFAF8_Ctrl_Digitonin_26.raw
Alston	2020	PXD015749	Ctrl	Homo sapiens	P17_081_Taylor_NDUFAF8_Ctrl_Digitonin_27.raw
Alston	2020	PXD015749	Ctrl	Homo sapiens	P17_081_Taylor_NDUFAF8_Ctrl_Digitonin_28.raw
Alston	2020	PXD015749	Ctrl	Homo sapiens	P17_081_Taylor_NDUFAF8_Ctrl_Digitonin_29.raw
Alston	2020	PXD015749	Ctrl	Homo sapiens	P17_081_Taylor_NDUFAF8_Ctrl_Digitonin_30.raw
Alston	2020	PXD015749	Ctrl	Homo sapiens	P17_081_Taylor_NDUFAF8_Ctrl_Digitonin_31.raw
Alston	2020	PXD015749	Ctrl	Homo sapiens	P17_081_Taylor_NDUFAF8_Ctrl_Digitonin_32.raw
Alston	2020	PXD015749	Ctrl	Homo sapiens	P17_081_Taylor_NDUFAF8_Ctrl_Digitonin_33.raw
Alston	2020	PXD015749	Ctrl	Homo sapiens	P17_081_Taylor_NDUFAF8_Ctrl_Digitonin_34.raw
Alston	2020	PXD015749	Ctrl	Homo sapiens	P17_081_Taylor_NDUFAF8_Ctrl_Digitonin_35.raw
Alston	2020	PXD015749	Ctrl	Homo sapiens	P17_081_Taylor_NDUFAF8_Ctrl_Digitonin_36.raw
Alston	2020	PXD015749	Ctrl	Homo sapiens	P17_081_Taylor_NDUFAF8_Ctrl_Digitonin_37.raw
Alston	2020	PXD015749	Ctrl	Homo sapiens	P17_081_Taylor_NDUFAF8_Ctrl_Digitonin_38.raw
Alston	2020	PXD015749	Ctrl	Homo sapiens	P17_081_Taylor_NDUFAF8_Ctrl_Digitonin_39.raw
Alston	2020	PXD015749	Ctrl	Homo sapiens	P17_081_Taylor_NDUFAF8_Ctrl_Digitonin_40.raw
Alston	2020	PXD015749	Ctrl	Homo sapiens	P17_081_Taylor_NDUFAF8_Ctrl_Digitonin_41.raw
Alston	2020	PXD015749	Ctrl	Homo sapiens	P17_081_Taylor_NDUFAF8_Ctrl_Digitonin_42.raw
Alston	2020	PXD015749	Ctrl	Homo sapiens	P17_081_Taylor_NDUFAF8_Ctrl_Digitonin_43.raw
Alston	2020	PXD015749	Ctrl	Homo sapiens	P17_081_Taylor_NDUFAF8_Ctrl_Digitonin_44.raw
Alston	2020	PXD015749	Ctrl	Homo sapiens	P17_081_Taylor_NDUFAF8_Ctrl_Digitonin_45.raw
Alston	2020	PXD015749	Ctrl	Homo sapiens	P17_081_Taylor_NDUFAF8_Ctrl_Digitonin_46.raw
Alston	2020	PXD015749	Ctrl	Homo sapiens	P17_081_Taylor_NDUFAF8_Ctrl_Digitonin_47.raw
Alston	2020	PXD015749	Ctrl	Homo sapiens	P17_081_Taylor_NDUFAF8_Ctrl_Digitonin_48.raw
Alston	2020	PXD015749	Ctrl	Homo sapiens	P17_081_Taylor_NDUFAF8_Ctrl_Digitonin_49.raw
Alston	2020	PXD015749	Ctrl	Homo sapiens	P17_081_Taylor_NDUFAF8_Ctrl_Digitonin_50.raw
Alston	2020	PXD015749	Ctrl	Homo sapiens	P17_081_Taylor_NDUFAF8_Ctrl_Digitonin_51.raw
Alston	2020	PXD015749	Ctrl	Homo sapiens	P17_081_Taylor_NDUFAF8_Ctrl_Digitonin_52.raw
Alston	2020	PXD015749	Ctrl	Homo sapiens	P17_081_Taylor_NDUFAF8_Ctrl_Digitonin_53.raw
Alston	2020	PXD015749	Ctrl	Homo sapiens	P17_081_Taylor_NDUFAF8_Ctrl_Digitonin_54.raw
Alston	2020	PXD015749	Ctrl	Homo sapiens	P17_081_Taylor_NDUFAF8_Ctrl_Digitonin_55.raw
Alston	2020	PXD015749	Ctrl	Homo sapiens	P17_081_Taylor_NDUFAF8_Ctrl_Digitonin_56.raw
Alston	2020	PXD015749	Ctrl	Homo sapiens	P17_081_Taylor_NDUFAF8_Ctrl_Digitonin_57.raw
Alston	2020	PXD015749	Ctrl	Homo sapiens	P17_081_Taylor_NDUFAF8_Ctrl_Digitonin_58.raw
Alston	2020	PXD015749	Ctrl	Homo sapiens	P17_081_Taylor_NDUFAF8_Ctrl_Digitonin_59.raw
Alston	2020	PXD015749	Ctrl	Homo sapiens	P17_081_Taylor_NDUFAF8_Ctrl_Digitonin_60.raw
Alston	2020	PXD015749	Patient	Homo sapiens	P17_081_Taylor_NDUFAF8_Patient_Digitonin_01.raw
Alston	2020	PXD015749	Patient	Homo sapiens	P17_081_Taylor_NDUFAF8_Patient_Digitonin_02.raw
Alston	2020	PXD015749	Patient	Homo sapiens	P17_081_Taylor_NDUFAF8_Patient_Digitonin_03.raw
Alston	2020	PXD015749	Patient	Homo sapiens	P17_081_Taylor_NDUFAF8_Patient_Digitonin_04.raw
Alston	2020	PXD015749	Patient	Homo sapiens	P17_081_Taylor_NDUFAF8_Patient_Digitonin_05.raw
Alston	2020	PXD015749	Patient	Homo sapiens	P17_081_Taylor_NDUFAF8_Patient_Digitonin_06.raw
Alston	2020	PXD015749	Patient	Homo sapiens	P17_081_Taylor_NDUFAF8_Patient_Digitonin_07.raw
Alston	2020	PXD015749	Patient	Homo sapiens	P17_081_Taylor_NDUFAF8_Patient_Digitonin_08.raw
Alston	2020	PXD015749	Patient	Homo sapiens	P17_081_Taylor_NDUFAF8_Patient_Digitonin_09.raw
Alston	2020	PXD015749	Patient	Homo sapiens	P17_081_Taylor_NDUFAF8_Patient_Digitonin_10.raw
Alston	2020	PXD015749	Patient	Homo sapiens	P17_081_Taylor_NDUFAF8_Patient_Digitonin_11.raw
Alston	2020	PXD015749	Patient	Homo sapiens	P17_081_Taylor_NDUFAF8_Patient_Digitonin_12.raw
Alston	2020	PXD015749	Patient	Homo sapiens	P17_081_Taylor_NDUFAF8_Patient_Digitonin_13.raw
Alston	2020	PXD015749	Patient	Homo sapiens	P17_081_Taylor_NDUFAF8_Patient_Digitonin_14.raw
Alston	2020	PXD015749	Patient	Homo sapiens	P17_081_Taylor_NDUFAF8_Patient_Digitonin_15.raw
Alston	2020	PXD015749	Patient	Homo sapiens	P17_081_Taylor_NDUFAF8_Patient_Digitonin_16.raw
Alston	2020	PXD015749	Patient	Homo sapiens	P17_081_Taylor_NDUFAF8_Patient_Digitonin_17.raw
Alston	2020	PXD015749	Patient	Homo sapiens	P17_081_Taylor_NDUFAF8_Patient_Digitonin_18.raw
Alston	2020	PXD015749	Patient	Homo sapiens	P17_081_Taylor_NDUFAF8_Patient_Digitonin_19.raw
Alston	2020	PXD015749	Patient	Homo sapiens	P17_081_Taylor_NDUFAF8_Patient_Digitonin_20.raw
Alston	2020	PXD015749	Patient	Homo sapiens	P17_081_Taylor_NDUFAF8_Patient_Digitonin_21.raw
Alston	2020	PXD015749	Patient	Homo sapiens	P17_081_Taylor_NDUFAF8_Patient_Digitonin_22.raw
Alston	2020	PXD015749	Patient	Homo sapiens	P17_081_Taylor_NDUFAF8_Patient_Digitonin_23.raw
Alston	2020	PXD015749	Patient	Homo sapiens	P17_081_Taylor_NDUFAF8_Patient_Digitonin_24.raw
Alston	2020	PXD015749	Patient	Homo sapiens	P17_081_Taylor_NDUFAF8_Patient_Digitonin_25.raw
Alston	2020	PXD015749	Patient	Homo sapiens	P17_081_Taylor_NDUFAF8_Patient_Digitonin_26.raw
Alston	2020	PXD015749	Patient	Homo sapiens	P17_081_Taylor_NDUFAF8_Patient_Digitonin_27.raw
Alston	2020	PXD015749	Patient	Homo sapiens	P17_081_Taylor_NDUFAF8_Patient_Digitonin_28.raw
Alston	2020	PXD015749	Patient	Homo sapiens	P17_081_Taylor_NDUFAF8_Patient_Digitonin_29.raw
Alston	2020	PXD015749	Patient	Homo sapiens	P17_081_Taylor_NDUFAF8_Patient_Digitonin_30.raw
Alston	2020	PXD015749	Patient	Homo sapiens	P17_081_Taylor_NDUFAF8_Patient_Digitonin_31.raw
Alston	2020	PXD015749	Patient	Homo sapiens	P17_081_Taylor_NDUFAF8_Patient_Digitonin_32.raw
Alston	2020	PXD015749	Patient	Homo sapiens	P17_081_Taylor_NDUFAF8_Patient_Digitonin_33.raw
Alston	2020	PXD015749	Patient	Homo sapiens	P17_081_Taylor_NDUFAF8_Patient_Digitonin_34.raw
Alston	2020	PXD015749	Patient	Homo sapiens	P17_081_Taylor_NDUFAF8_Patient_Digitonin_35.raw
Alston	2020	PXD015749	Patient	Homo sapiens	P17_081_Taylor_NDUFAF8_Patient_Digitonin_36.raw
Alston	2020	PXD015749	Patient	Homo sapiens	P17_081_Taylor_NDUFAF8_Patient_Digitonin_37.raw
Alston	2020	PXD015749	Patient	Homo sapiens	P17_081_Taylor_NDUFAF8_Patient_Digitonin_38.raw
Alston	2020	PXD015749	Patient	Homo sapiens	P17_081_Taylor_NDUFAF8_Patient_Digitonin_39.raw
Alston	2020	PXD015749	Patient	Homo sapiens	P17_081_Taylor_NDUFAF8_Patient_Digitonin_40.raw
Alston	2020	PXD015749	Patient	Homo sapiens	P17_081_Taylor_NDUFAF8_Patient_Digitonin_41.raw
Alston	2020	PXD015749	Patient	Homo sapiens	P17_081_Taylor_NDUFAF8_Patient_Digitonin_42.raw
Alston	2020	PXD015749	Patient	Homo sapiens	P17_081_Taylor_NDUFAF8_Patient_Digitonin_43.raw
Alston	2020	PXD015749	Patient	Homo sapiens	P17_081_Taylor_NDUFAF8_Patient_Digitonin_44.raw
Alston	2020	PXD015749	Patient	Homo sapiens	P17_081_Taylor_NDUFAF8_Patient_Digitonin_45.raw
Alston	2020	PXD015749	Patient	Homo sapiens	P17_081_Taylor_NDUFAF8_Patient_Digitonin_46.raw
Alston	2020	PXD015749	Patient	Homo sapiens	P17_081_Taylor_NDUFAF8_Patient_Digitonin_47.raw
Alston	2020	PXD015749	Patient	Homo sapiens	P17_081_Taylor_NDUFAF8_Patient_Digitonin_48.raw
Alston	2020	PXD015749	Patient	Homo sapiens	P17_081_Taylor_NDUFAF8_Patient_Digitonin_49.raw
Alston	2020	PXD015749	Patient	Homo sapiens	P17_081_Taylor_NDUFAF8_Patient_Digitonin_50.raw
Alston	2020	PXD015749	Patient	Homo sapiens	P17_081_Taylor_NDUFAF8_Patient_Digitonin_51.raw
Alston	2020	PXD015749	Patient	Homo sapiens	P17_081_Taylor_NDUFAF8_Patient_Digitonin_52.raw
Alston	2020	PXD015749	Patient	Homo sapiens	P17_081_Taylor_NDUFAF8_Patient_Digitonin_53.raw
Alston	2020	PXD015749	Patient	Homo sapiens	P17_081_Taylor_NDUFAF8_Patient_Digitonin_54.raw
Alston	2020	PXD015749	Patient	Homo sapiens	P17_081_Taylor_NDUFAF8_Patient_Digitonin_55.raw
Alston	2020	PXD015749	Patient	Homo sapiens	P17_081_Taylor_NDUFAF8_Patient_Digitonin_56.raw
Alston	2020	PXD015749	Patient	Homo sapiens	P17_081_Taylor_NDUFAF8_Patient_Digitonin_57.raw
Alston	2020	PXD015749	Patient	Homo sapiens	P17_081_Taylor_NDUFAF8_Patient_Digitonin_58.raw
Alston	2020	PXD015749	Patient	Homo sapiens	P17_081_Taylor_NDUFAF8_Patient_Digitonin_59.raw
Alston	2020	PXD015749	Patient	Homo sapiens	P17_081_Taylor_NDUFAF8_Patient_Digitonin_60.raw
Anand	2020	PXD016732	Mic26_27	Homo sapiens	P17_128_MICOS_Mic26_27_27.raw
Anand	2020	PXD016732	Mic26_27	Homo sapiens	P17_128_MICOS_Mic26_27_28.raw
Anand	2020	PXD016732	Mic26_27	Homo sapiens	P17_128_MICOS_Mic26_27_29.raw
Anand	2020	PXD016732	Mic26_27	Homo sapiens	P17_128_MICOS_Mic26_27_30.raw
Anand	2020	PXD016732	Mic26_27	Homo sapiens	P17_128_MICOS_Mic26_27_31.raw
Anand	2020	PXD016732	Mic26_27	Homo sapiens	P17_128_MICOS_Mic26_27_32.raw
Anand	2020	PXD016732	Mic26_27	Homo sapiens	P17_128_MICOS_Mic26_27_33.raw
Anand	2020	PXD016732	Mic26_27	Homo sapiens	P17_128_MICOS_Mic26_27_34.raw
Anand	2020	PXD016732	Mic26_27	Homo sapiens	P17_128_MICOS_Mic26_27_35.raw
Anand	2020	PXD016732	Mic26_27	Homo sapiens	P17_128_MICOS_Mic26_27_36.raw
Anand	2020	PXD016732	Mic26_27	Homo sapiens	P17_128_MICOS_Mic26_27_37.raw
Anand	2020	PXD016732	Mic26_27	Homo sapiens	P17_128_MICOS_Mic26_27_38.raw
Anand	2020	PXD016732	Mic26_27	Homo sapiens	P17_128_MICOS_Mic26_27_39.raw
Anand	2020	PXD016732	Mic26_27	Homo sapiens	P17_128_MICOS_Mic26_27_40.raw
Anand	2020	PXD016732	Mic26_27	Homo sapiens	P17_128_MICOS_Mic26_27_41.raw
Anand	2020	PXD016732	Mic26_27	Homo sapiens	P17_128_MICOS_Mic26_27_42.raw
Anand	2020	PXD016732	Mic26_27	Homo sapiens	P17_128_MICOS_Mic26_27_43_180107210412.raw
Anand	2020	PXD016732	Mic26_27	Homo sapiens	P17_128_MICOS_Mic26_27_44.raw
Anand	2020	PXD016732	Mic26_27	Homo sapiens	P17_128_MICOS_Mic26_27_45.raw
Anand	2020	PXD016732	Mic26_27	Homo sapiens	P17_128_MICOS_Mic26_27_46.raw
Anand	2020	PXD016732	Mic26_27	Homo sapiens	P17_128_MICOS_Mic26_27_47.raw
Anand	2020	PXD016732	Mic26_27	Homo sapiens	P17_128_MICOS_Mic26_27_48.raw
Anand	2020	PXD016732	Mic26_27	Homo sapiens	P17_128_MICOS_Mic26_27_49.raw
Anand	2020	PXD016732	Mic26_27	Homo sapiens	P17_128_MICOS_Mic26_27_50.raw
Anand	2020	PXD016732	Mic26_27	Homo sapiens	P17_128_MICOS_Mic26_27_51.raw
Anand	2020	PXD016732	Mic26_27	Homo sapiens	P17_128_MICOS_Mic26_27_52.raw
Anand	2020	PXD016732	Mic26_27	Homo sapiens	P17_128_MICOS_Mic26_27_53.raw
Anand	2020	PXD016732	Mic26_27	Homo sapiens	P17_128_MICOS_Mic26_27_54.raw
Anand	2020	PXD016732	Mic26_27	Homo sapiens	P17_128_MICOS_Mic26_27_55.raw
Anand	2020	PXD016732	Mic26_27	Homo sapiens	P17_128_MICOS_Mic26_27_56.raw
Anand	2020	PXD016732	Mic26_27	Homo sapiens	P17_128_MICOS_Mic26_27_57.raw
Anand	2020	PXD016732	Mic26_27	Homo sapiens	P17_128_MICOS_Mic26_27_58.raw
Anand	2020	PXD016732	Mic26_27	Homo sapiens	P17_128_MICOS_Mic26_27_59.raw
Anand	2020	PXD016732	Mic26_27	Homo sapiens	P17_128_MICOS_Mic26_27_60.raw
Anand	2020	PXD016732	Mic26_27	Homo sapiens	P17_128_MICOS_Mic26_27.raw
Anand	2020	PXD016732	Mic26	Homo sapiens	P17_128_MICOS_Mic26_28.raw
Anand	2020	PXD016732	Mic26	Homo sapiens	P17_128_MICOS_Mic26_29.raw
Anand	2020	PXD016732	Mic26	Homo sapiens	P17_128_MICOS_Mic26_30.raw
Anand	2020	PXD016732	Mic26	Homo sapiens	P17_128_MICOS_Mic26_31.raw
Anand	2020	PXD016732	Mic26	Homo sapiens	P17_128_MICOS_Mic26_32.raw
Anand	2020	PXD016732	Mic26	Homo sapiens	P17_128_MICOS_Mic26_33.raw
Anand	2020	PXD016732	Mic26	Homo sapiens	P17_128_MICOS_Mic26_34.raw
Anand	2020	PXD016732	Mic26	Homo sapiens	P17_128_MICOS_Mic26_35.raw
Anand	2020	PXD016732	Mic26	Homo sapiens	P17_128_MICOS_Mic26_36.raw
Anand	2020	PXD016732	Mic26	Homo sapiens	P17_128_MICOS_Mic26_37.raw
Anand	2020	PXD016732	Mic26	Homo sapiens	P17_128_MICOS_Mic26_38.raw
Anand	2020	PXD016732	Mic26	Homo sapiens	P17_128_MICOS_Mic26_39.raw
Anand	2020	PXD016732	Mic26	Homo sapiens	P17_128_MICOS_Mic26_40.raw
Anand	2020	PXD016732	Mic26	Homo sapiens	P17_128_MICOS_Mic26_41.raw
Anand	2020	PXD016732	Mic26	Homo sapiens	P17_128_MICOS_Mic26_42.raw
Anand	2020	PXD016732	Mic26	Homo sapiens	P17_128_MICOS_Mic26_43.raw
Anand	2020	PXD016732	Mic26	Homo sapiens	P17_128_MICOS_Mic26_44.raw
Anand	2020	PXD016732	Mic26	Homo sapiens	P17_128_MICOS_Mic26_45.raw
Anand	2020	PXD016732	Mic26	Homo sapiens	P17_128_MICOS_Mic26_46.raw
Anand	2020	PXD016732	Mic26	Homo sapiens	P17_128_MICOS_Mic26_47.raw
Anand	2020	PXD016732	Mic26	Homo sapiens	P17_128_MICOS_Mic26_48.raw
Anand	2020	PXD016732	Mic26	Homo sapiens	P17_128_MICOS_Mic26_49.raw
Anand	2020	PXD016732	Mic26	Homo sapiens	P17_128_MICOS_Mic26_50.raw
Anand	2020	PXD016732	Mic26	Homo sapiens	P17_128_MICOS_Mic26_51.raw
Anand	2020	PXD016732	Mic26	Homo sapiens	P17_128_MICOS_Mic26_52.raw
Anand	2020	PXD016732	Mic26	Homo sapiens	P17_128_MICOS_Mic26_53.raw
Anand	2020	PXD016732	Mic26	Homo sapiens	P17_128_MICOS_Mic26_54.raw
Anand	2020	PXD016732	Mic26	Homo sapiens	P17_128_MICOS_Mic26_55.raw
Anand	2020	PXD016732	Mic26	Homo sapiens	P17_128_MICOS_Mic26_56.raw
Anand	2020	PXD016732	Mic26	Homo sapiens	P17_128_MICOS_Mic26_57.raw
Anand	2020	PXD016732	Mic26	Homo sapiens	P17_128_MICOS_Mic26_58.raw
Anand	2020	PXD016732	Mic26	Homo sapiens	P17_128_MICOS_Mic26_59.raw
Anand	2020	PXD016732	Mic26	Homo sapiens	P17_128_MICOS_Mic26_60.raw
Anand	2020	PXD016732	Mic27	Homo sapiens	P17_128_MICOS_Mic27_27_180116164237.raw
Anand	2020	PXD016732	Mic27	Homo sapiens	P17_128_MICOS_Mic27_28_180116173509.raw
Anand	2020	PXD016732	Mic27	Homo sapiens	P17_128_MICOS_Mic27_29_180116182744.raw
Anand	2020	PXD016732	Mic27	Homo sapiens	P17_128_MICOS_Mic27_30_180116192020.raw
Anand	2020	PXD016732	Mic27	Homo sapiens	P17_128_MICOS_Mic27_31_180116201253.raw
Anand	2020	PXD016732	Mic27	Homo sapiens	P17_128_MICOS_Mic27_32_180116210527.raw
Anand	2020	PXD016732	Mic27	Homo sapiens	P17_128_MICOS_Mic27_33_180116215758.raw
Anand	2020	PXD016732	Mic27	Homo sapiens	P17_128_MICOS_Mic27_34_180116225032.raw
Anand	2020	PXD016732	Mic27	Homo sapiens	P17_128_MICOS_Mic27_35_180116234305.raw
Anand	2020	PXD016732	Mic27	Homo sapiens	P17_128_MICOS_Mic27_36_180117003538.raw
Anand	2020	PXD016732	Mic27	Homo sapiens	P17_128_MICOS_Mic27_37_180117012810.raw
Anand	2020	PXD016732	Mic27	Homo sapiens	P17_128_MICOS_Mic27_38_180117022043.raw
Anand	2020	PXD016732	Mic27	Homo sapiens	P17_128_MICOS_Mic27_39_180117031315.raw
Anand	2020	PXD016732	Mic27	Homo sapiens	P17_128_MICOS_Mic27_40_180117040546.raw
Anand	2020	PXD016732	Mic27	Homo sapiens	P17_128_MICOS_Mic27_41_180117045820.raw
Anand	2020	PXD016732	Mic27	Homo sapiens	P17_128_MICOS_Mic27_42_180117055051.raw
Anand	2020	PXD016732	Mic27	Homo sapiens	P17_128_MICOS_Mic27_43_180117064321.raw
Anand	2020	PXD016732	Mic27	Homo sapiens	P17_128_MICOS_Mic27_44_180117073552.raw
Anand	2020	PXD016732	Mic27	Homo sapiens	P17_128_MICOS_Mic27_45_180117082823.raw
Anand	2020	PXD016732	Mic27	Homo sapiens	P17_128_MICOS_Mic27_46_180117092055.raw
Anand	2020	PXD016732	Mic27	Homo sapiens	P17_128_MICOS_Mic27_47_180117101327.raw
Anand	2020	PXD016732	Mic27	Homo sapiens	P17_128_MICOS_Mic27_48_180117110600.raw
Anand	2020	PXD016732	Mic27	Homo sapiens	P17_128_MICOS_Mic27_49_180117115831.raw
Anand	2020	PXD016732	Mic27	Homo sapiens	P17_128_MICOS_Mic27_50_180117125105.raw
Anand	2020	PXD016732	Mic27	Homo sapiens	P17_128_MICOS_Mic27_51_180117134336.raw
Anand	2020	PXD016732	Mic27	Homo sapiens	P17_128_MICOS_Mic27_52_180117143610.raw
Anand	2020	PXD016732	Mic27	Homo sapiens	P17_128_MICOS_Mic27_53_180117152843.raw
Anand	2020	PXD016732	Mic27	Homo sapiens	P17_128_MICOS_Mic27_54_180117162116.raw
Anand	2020	PXD016732	Mic27	Homo sapiens	P17_128_MICOS_Mic27_55_180117171348.raw
Anand	2020	PXD016732	Mic27	Homo sapiens	P17_128_MICOS_Mic27_56_180117180620.raw
Anand	2020	PXD016732	Mic27	Homo sapiens	P17_128_MICOS_Mic27_57_180117185855.raw
Anand	2020	PXD016732	Mic27	Homo sapiens	P17_128_MICOS_Mic27_58_180117195126.raw
Anand	2020	PXD016732	Mic27	Homo sapiens	P17_128_MICOS_Mic27_59_180117204402.raw
Anand	2020	PXD016732	Mic27	Homo sapiens	P17_128_MICOS_Mic27_60_180117213635.raw
Anand	2020	PXD016732	WT	Homo sapiens	P17_128_MICOS_wt_27.raw
Anand	2020	PXD016732	WT	Homo sapiens	P17_128_MICOS_wt_28.raw
Anand	2020	PXD016732	WT	Homo sapiens	P17_128_MICOS_wt_29.raw
Anand	2020	PXD016732	WT	Homo sapiens	P17_128_MICOS_wt_30.raw
Anand	2020	PXD016732	WT	Homo sapiens	P17_128_MICOS_wt_31.raw
Anand	2020	PXD016732	WT	Homo sapiens	P17_128_MICOS_wt_32.raw
Anand	2020	PXD016732	WT	Homo sapiens	P17_128_MICOS_wt_33.raw
Anand	2020	PXD016732	WT	Homo sapiens	P17_128_MICOS_wt_34.raw
Anand	2020	PXD016732	WT	Homo sapiens	P17_128_MICOS_wt_35.raw
Anand	2020	PXD016732	WT	Homo sapiens	P17_128_MICOS_wt_36.raw
Anand	2020	PXD016732	WT	Homo sapiens	P17_128_MICOS_wt_37.raw
Anand	2020	PXD016732	WT	Homo sapiens	P17_128_MICOS_wt_38.raw
Anand	2020	PXD016732	WT	Homo sapiens	P17_128_MICOS_wt_39.raw
Anand	2020	PXD016732	WT	Homo sapiens	P17_128_MICOS_wt_40.raw
Anand	2020	PXD016732	WT	Homo sapiens	P17_128_MICOS_wt_41.raw
Anand	2020	PXD016732	WT	Homo sapiens	P17_128_MICOS_wt_42.raw
Anand	2020	PXD016732	WT	Homo sapiens	P17_128_MICOS_wt_43.raw
Anand	2020	PXD016732	WT	Homo sapiens	P17_128_MICOS_wt_44_180110135011.raw
Anand	2020	PXD016732	WT	Homo sapiens	P17_128_MICOS_wt_45.raw
Anand	2020	PXD016732	WT	Homo sapiens	P17_128_MICOS_wt_46.raw
Anand	2020	PXD016732	WT	Homo sapiens	P17_128_MICOS_wt_47.raw
Anand	2020	PXD016732	WT	Homo sapiens	P17_128_MICOS_wt_48.raw
Anand	2020	PXD016732	WT	Homo sapiens	P17_128_MICOS_wt_49.raw
Anand	2020	PXD016732	WT	Homo sapiens	P17_128_MICOS_wt_50.raw
Anand	2020	PXD016732	WT	Homo sapiens	P17_128_MICOS_wt_51.raw
Anand	2020	PXD016732	WT	Homo sapiens	P17_128_MICOS_wt_52.raw
Anand	2020	PXD016732	WT	Homo sapiens	P17_128_MICOS_wt_53.raw
Anand	2020	PXD016732	WT	Homo sapiens	P17_128_MICOS_wt_54.raw
Anand	2020	PXD016732	WT	Homo sapiens	P17_128_MICOS_wt_55.raw
Anand	2020	PXD016732	WT	Homo sapiens	P17_128_MICOS_wt_56_180111124831.raw
Anand	2020	PXD016732	WT	Homo sapiens	P17_128_MICOS_wt_57.raw
Anand	2020	PXD016732	WT	Homo sapiens	P17_128_MICOS_wt_58.raw
Anand	2020	PXD016732	WT	Homo sapiens	P17_128_MICOS_wt_59.raw
Anand	2020	PXD016732	WT	Homo sapiens	P17_128_MICOS_wt_60.raw
Anand	2020	PXD016733	WT	Homo sapiens	P18_016_MICOS_HAP1WT_01.raw
Anand	2020	PXD016733	WT	Homo sapiens	P18_016_MICOS_HAP1WT_03.raw
Anand	2020	PXD016733	WT	Homo sapiens	P18_016_MICOS_HAP1WT_04.raw
Anand	2020	PXD016733	WT	Homo sapiens	P18_016_MICOS_HAP1WT_05.raw
Anand	2020	PXD016733	WT	Homo sapiens	P18_016_MICOS_HAP1WT_06.raw
Anand	2020	PXD016733	WT	Homo sapiens	P18_016_MICOS_HAP1WT_07.raw
Anand	2020	PXD016733	WT	Homo sapiens	P18_016_MICOS_HAP1WT_08.raw
Anand	2020	PXD016733	WT	Homo sapiens	P18_016_MICOS_HAP1WT_09.raw
Anand	2020	PXD016733	WT	Homo sapiens	P18_016_MICOS_HAP1WT_10.raw
Anand	2020	PXD016733	WT	Homo sapiens	P18_016_MICOS_HAP1WT_11.raw
Anand	2020	PXD016733	WT	Homo sapiens	P18_016_MICOS_HAP1WT_12.raw
Anand	2020	PXD016733	WT	Homo sapiens	P18_016_MICOS_HAP1WT_13.raw
Anand	2020	PXD016733	WT	Homo sapiens	P18_016_MICOS_HAP1WT_14.raw
Anand	2020	PXD016733	WT	Homo sapiens	P18_016_MICOS_HAP1WT_15.raw
Anand	2020	PXD016733	WT	Homo sapiens	P18_016_MICOS_HAP1WT_16.raw
Anand	2020	PXD016733	WT	Homo sapiens	P18_016_MICOS_HAP1WT_17.raw
Anand	2020	PXD016733	WT	Homo sapiens	P18_016_MICOS_HAP1WT_18.raw
Anand	2020	PXD016733	WT	Homo sapiens	P18_016_MICOS_HAP1WT_19.raw
Anand	2020	PXD016733	WT	Homo sapiens	P18_016_MICOS_HAP1WT_20.raw
Anand	2020	PXD016733	WT	Homo sapiens	P18_016_MICOS_HAP1WT_21.raw
Anand	2020	PXD016733	WT	Homo sapiens	P18_016_MICOS_HAP1WT_22.raw
Anand	2020	PXD016733	WT	Homo sapiens	P18_016_MICOS_HAP1WT_23.raw
Anand	2020	PXD016733	WT	Homo sapiens	P18_016_MICOS_HAP1WT_24.raw
Anand	2020	PXD016733	WT	Homo sapiens	P18_016_MICOS_HAP1WT_25.raw
Anand	2020	PXD016733	WT	Homo sapiens	P18_016_MICOS_HAP1WT_26.raw
Anand	2020	PXD016733	WT	Homo sapiens	P18_016_MICOS_HAP1WT_27.raw
Anand	2020	PXD016733	WT	Homo sapiens	P18_016_MICOS_HAP1WT_28.raw
Anand	2020	PXD016733	WT	Homo sapiens	P18_016_MICOS_HAP1WT_29.raw
Anand	2020	PXD016733	WT	Homo sapiens	P18_016_MICOS_HAP1WT_30.raw
Anand	2020	PXD016733	WT	Homo sapiens	P18_016_MICOS_HAP1WT_31.raw
Anand	2020	PXD016733	WT	Homo sapiens	P18_016_MICOS_HAP1WT_32.raw
Anand	2020	PXD016733	WT	Homo sapiens	P18_016_MICOS_HAP1WT_33.raw
Anand	2020	PXD016733	WT	Homo sapiens	P18_016_MICOS_HAP1WT_34.raw
Anand	2020	PXD016733	WT	Homo sapiens	P18_016_MICOS_HAP1WT_35.raw
Anand	2020	PXD016733	WT	Homo sapiens	P18_016_MICOS_HAP1WT_36.raw
Anand	2020	PXD016733	WT	Homo sapiens	P18_016_MICOS_HAP1WT_37.raw
Anand	2020	PXD016733	WT	Homo sapiens	P18_016_MICOS_HAP1WT_38.raw
Anand	2020	PXD016733	WT	Homo sapiens	P18_016_MICOS_HAP1WT_39.raw
Anand	2020	PXD016733	WT	Homo sapiens	P18_016_MICOS_HAP1WT_40.raw
Anand	2020	PXD016733	WT	Homo sapiens	P18_016_MICOS_HAP1WT_41.raw
Anand	2020	PXD016733	WT	Homo sapiens	P18_016_MICOS_HAP1WT_42.raw
Anand	2020	PXD016733	WT	Homo sapiens	P18_016_MICOS_HAP1WT_43.raw
Anand	2020	PXD016733	WT	Homo sapiens	P18_016_MICOS_HAP1WT_44.raw
Anand	2020	PXD016733	WT	Homo sapiens	P18_016_MICOS_HAP1WT_45.raw
Anand	2020	PXD016733	WT	Homo sapiens	P18_016_MICOS_HAP1WT_46.raw
Anand	2020	PXD016733	WT	Homo sapiens	P18_016_MICOS_HAP1WT_47.raw
Anand	2020	PXD016733	WT	Homo sapiens	P18_016_MICOS_HAP1WT_48.raw
Anand	2020	PXD016733	WT	Homo sapiens	P18_016_MICOS_HAP1WT_49.raw
Anand	2020	PXD016733	WT	Homo sapiens	P18_016_MICOS_HAP1WT_50.raw
Anand	2020	PXD016733	WT	Homo sapiens	P18_016_MICOS_HAP1WT_51.raw
Anand	2020	PXD016733	WT	Homo sapiens	P18_016_MICOS_HAP1WT_52.raw
Anand	2020	PXD016733	WT	Homo sapiens	P18_016_MICOS_HAP1WT_53.raw
Anand	2020	PXD016733	WT	Homo sapiens	P18_016_MICOS_HAP1WT_54.raw
Anand	2020	PXD016733	WT	Homo sapiens	P18_016_MICOS_HAP1WT_55.raw
Anand	2020	PXD016733	WT	Homo sapiens	P18_016_MICOS_HAP1WT_56.raw
Anand	2020	PXD016733	WT	Homo sapiens	P18_016_MICOS_HAP1WT_57.raw
Anand	2020	PXD016733	WT	Homo sapiens	P18_016_MICOS_HAP1WT_58.raw
Anand	2020	PXD016733	WT	Homo sapiens	P18_016_MICOS_HAP1WT_59.raw
Anand	2020	PXD016733	WT	Homo sapiens	P18_016_MICOS_HAP1WT_60.raw
Anand	2020	PXD016733	Mic26	Homo sapiens	P18_016_MICOS_Mic26_01.raw
Anand	2020	PXD016733	Mic26	Homo sapiens	P18_016_MICOS_Mic26_02.raw
Anand	2020	PXD016733	Mic26	Homo sapiens	P18_016_MICOS_Mic26_03.raw
Anand	2020	PXD016733	Mic26	Homo sapiens	P18_016_MICOS_Mic26_04.raw
Anand	2020	PXD016733	Mic26	Homo sapiens	P18_016_MICOS_Mic26_05.raw
Anand	2020	PXD016733	Mic26	Homo sapiens	P18_016_MICOS_Mic26_06.raw
Anand	2020	PXD016733	Mic26	Homo sapiens	P18_016_MICOS_Mic26_07.raw
Anand	2020	PXD016733	Mic26	Homo sapiens	P18_016_MICOS_Mic26_08.raw
Anand	2020	PXD016733	Mic26	Homo sapiens	P18_016_MICOS_Mic26_09.raw
Anand	2020	PXD016733	Mic26	Homo sapiens	P18_016_MICOS_Mic26_10.raw
Anand	2020	PXD016733	Mic26	Homo sapiens	P18_016_MICOS_Mic26_11.raw
Anand	2020	PXD016733	Mic26	Homo sapiens	P18_016_MICOS_Mic26_12.raw
Anand	2020	PXD016733	Mic26	Homo sapiens	P18_016_MICOS_Mic26_13.raw
Anand	2020	PXD016733	Mic26	Homo sapiens	P18_016_MICOS_Mic26_14.raw
Anand	2020	PXD016733	Mic26	Homo sapiens	P18_016_MICOS_Mic26_15.raw
Anand	2020	PXD016733	Mic26	Homo sapiens	P18_016_MICOS_Mic26_16.raw
Anand	2020	PXD016733	Mic26	Homo sapiens	P18_016_MICOS_Mic26_17.raw
Anand	2020	PXD016733	Mic26	Homo sapiens	P18_016_MICOS_Mic26_18.raw
Anand	2020	PXD016733	Mic26	Homo sapiens	P18_016_MICOS_Mic26_19.raw
Anand	2020	PXD016733	Mic26	Homo sapiens	P18_016_MICOS_Mic26_20.raw
Anand	2020	PXD016733	Mic26	Homo sapiens	P18_016_MICOS_Mic26_21.raw
Anand	2020	PXD016733	Mic26	Homo sapiens	P18_016_MICOS_Mic26_22.raw
Anand	2020	PXD016733	Mic26	Homo sapiens	P18_016_MICOS_Mic26_23.raw
Anand	2020	PXD016733	Mic26	Homo sapiens	P18_016_MICOS_Mic26_24.raw
Anand	2020	PXD016733	Mic26	Homo sapiens	P18_016_MICOS_Mic26_25.raw
Anand	2020	PXD016733	Mic26	Homo sapiens	P18_016_MICOS_Mic26_26.raw
Anand	2020	PXD016733	Mic26_27	Homo sapiens	P18_016_MICOS_Mic26_27_01.raw
Anand	2020	PXD016733	Mic26_27	Homo sapiens	P18_016_MICOS_Mic26_27_02.raw
Anand	2020	PXD016733	Mic26_27	Homo sapiens	P18_016_MICOS_Mic26_27_03.raw
Anand	2020	PXD016733	Mic26_27	Homo sapiens	P18_016_MICOS_Mic26_27_04.raw
Anand	2020	PXD016733	Mic26_27	Homo sapiens	P18_016_MICOS_Mic26_27_05.raw
Anand	2020	PXD016733	Mic26_27	Homo sapiens	P18_016_MICOS_Mic26_27_06.raw
Anand	2020	PXD016733	Mic26_27	Homo sapiens	P18_016_MICOS_Mic26_27_07.raw
Anand	2020	PXD016733	Mic26_27	Homo sapiens	P18_016_MICOS_Mic26_27_08.raw
Anand	2020	PXD016733	Mic26_27	Homo sapiens	P18_016_MICOS_Mic26_27_09.raw
Anand	2020	PXD016733	Mic26_27	Homo sapiens	P18_016_MICOS_Mic26_27_10.raw
Anand	2020	PXD016733	Mic26_27	Homo sapiens	P18_016_MICOS_Mic26_27_11.raw
Anand	2020	PXD016733	Mic26_27	Homo sapiens	P18_016_MICOS_Mic26_27_12.raw
Anand	2020	PXD016733	Mic26_27	Homo sapiens	P18_016_MICOS_Mic26_27_13.raw
Anand	2020	PXD016733	Mic26_27	Homo sapiens	P18_016_MICOS_Mic26_27_14.raw
Anand	2020	PXD016733	Mic26_27	Homo sapiens	P18_016_MICOS_Mic26_27_15.raw
Anand	2020	PXD016733	Mic26_27	Homo sapiens	P18_016_MICOS_Mic26_27_16.raw
Anand	2020	PXD016733	Mic26_27	Homo sapiens	P18_016_MICOS_Mic26_27_17.raw
Anand	2020	PXD016733	Mic26_27	Homo sapiens	P18_016_MICOS_Mic26_27_18.raw
Anand	2020	PXD016733	Mic26_27	Homo sapiens	P18_016_MICOS_Mic26_27_19.raw
Anand	2020	PXD016733	Mic26_27	Homo sapiens	P18_016_MICOS_Mic26_27_20.raw
Anand	2020	PXD016733	Mic26_27	Homo sapiens	P18_016_MICOS_Mic26_27_21.raw
Anand	2020	PXD016733	Mic26_27	Homo sapiens	P18_016_MICOS_Mic26_27_22.raw
Anand	2020	PXD016733	Mic26_27	Homo sapiens	P18_016_MICOS_Mic26_27_23.raw
Anand	2020	PXD016733	Mic26_27	Homo sapiens	P18_016_MICOS_Mic26_27_24.raw
Anand	2020	PXD016733	Mic26_27	Homo sapiens	P18_016_MICOS_Mic26_27_25.raw
Anand	2020	PXD016733	Mic26_27	Homo sapiens	P18_016_MICOS_Mic26_27_26.raw
Anand	2020	PXD016733	Mic26_27	Homo sapiens	P18_016_MICOS_Mic26_27_27.raw
Anand	2020	PXD016733	Mic26_27	Homo sapiens	P18_016_MICOS_Mic26_27_28.raw
Anand	2020	PXD016733	Mic26_27	Homo sapiens	P18_016_MICOS_Mic26_27_29.raw
Anand	2020	PXD016733	Mic26_27	Homo sapiens	P18_016_MICOS_Mic26_27_30.raw
Anand	2020	PXD016733	Mic26_27	Homo sapiens	P18_016_MICOS_Mic26_27_31.raw
Anand	2020	PXD016733	Mic26_27	Homo sapiens	P18_016_MICOS_Mic26_27_32.raw
Anand	2020	PXD016733	Mic26_27	Homo sapiens	P18_016_MICOS_Mic26_27_33.raw
Anand	2020	PXD016733	Mic26_27	Homo sapiens	P18_016_MICOS_Mic26_27_34.raw
Anand	2020	PXD016733	Mic26_27	Homo sapiens	P18_016_MICOS_Mic26_27_35.raw
Anand	2020	PXD016733	Mic26_27	Homo sapiens	P18_016_MICOS_Mic26_27_36.raw
Anand	2020	PXD016733	Mic26_27	Homo sapiens	P18_016_MICOS_Mic26_27_37.raw
Anand	2020	PXD016733	Mic26_27	Homo sapiens	P18_016_MICOS_Mic26_27_38.raw
Anand	2020	PXD016733	Mic26_27	Homo sapiens	P18_016_MICOS_Mic26_27_39.raw
Anand	2020	PXD016733	Mic26_27	Homo sapiens	P18_016_MICOS_Mic26_27_40.raw
Anand	2020	PXD016733	Mic26_27	Homo sapiens	P18_016_MICOS_Mic26_27_41.raw
Anand	2020	PXD016733	Mic26_27	Homo sapiens	P18_016_MICOS_Mic26_27_42.raw
Anand	2020	PXD016733	Mic26_27	Homo sapiens	P18_016_MICOS_Mic26_27_43.raw
Anand	2020	PXD016733	Mic26_27	Homo sapiens	P18_016_MICOS_Mic26_27_44.raw
Anand	2020	PXD016733	Mic26_27	Homo sapiens	P18_016_MICOS_Mic26_27_45.raw
Anand	2020	PXD016733	Mic26_27	Homo sapiens	P18_016_MICOS_Mic26_27_46.raw
Anand	2020	PXD016733	Mic26_27	Homo sapiens	P18_016_MICOS_Mic26_27_47.raw
Anand	2020	PXD016733	Mic26_27	Homo sapiens	P18_016_MICOS_Mic26_27_48.raw
Anand	2020	PXD016733	Mic26_27	Homo sapiens	P18_016_MICOS_Mic26_27_49.raw
Anand	2020	PXD016733	Mic26_27	Homo sapiens	P18_016_MICOS_Mic26_27_50.raw
Anand	2020	PXD016733	Mic26_27	Homo sapiens	P18_016_MICOS_Mic26_27_51.raw
Anand	2020	PXD016733	Mic26_27	Homo sapiens	P18_016_MICOS_Mic26_27_52.raw
Anand	2020	PXD016733	Mic26_27	Homo sapiens	P18_016_MICOS_Mic26_27_53.raw
Anand	2020	PXD016733	Mic26_27	Homo sapiens	P18_016_MICOS_Mic26_27_54.raw
Anand	2020	PXD016733	Mic26_27	Homo sapiens	P18_016_MICOS_Mic26_27_55.raw
Anand	2020	PXD016733	Mic26_27	Homo sapiens	P18_016_MICOS_Mic26_27_56.raw
Anand	2020	PXD016733	Mic26_27	Homo sapiens	P18_016_MICOS_Mic26_27_57.raw
Anand	2020	PXD016733	Mic26_27	Homo sapiens	P18_016_MICOS_Mic26_27_58.raw
Anand	2020	PXD016733	Mic26_27	Homo sapiens	P18_016_MICOS_Mic26_27_59.raw
Anand	2020	PXD016733	Mic26_27	Homo sapiens	P18_016_MICOS_Mic26_27_60.raw
Anand	2020	PXD016733	Mic26_27	Homo sapiens	P18_016_MICOS_Mic26_27.raw
Anand	2020	PXD016733	Mic26	Homo sapiens	P18_016_MICOS_Mic26_28.raw
Anand	2020	PXD016733	Mic26	Homo sapiens	P18_016_MICOS_Mic26_29.raw
Anand	2020	PXD016733	Mic26	Homo sapiens	P18_016_MICOS_Mic26_30.raw
Anand	2020	PXD016733	Mic26	Homo sapiens	P18_016_MICOS_Mic26_31.raw
Anand	2020	PXD016733	Mic26	Homo sapiens	P18_016_MICOS_Mic26_32.raw
Anand	2020	PXD016733	Mic26	Homo sapiens	P18_016_MICOS_Mic26_33.raw
Anand	2020	PXD016733	Mic26	Homo sapiens	P18_016_MICOS_Mic26_34.raw
Anand	2020	PXD016733	Mic26	Homo sapiens	P18_016_MICOS_Mic26_35.raw
Anand	2020	PXD016733	Mic26	Homo sapiens	P18_016_MICOS_Mic26_36.raw
Anand	2020	PXD016733	Mic26	Homo sapiens	P18_016_MICOS_Mic26_37.raw
Anand	2020	PXD016733	Mic26	Homo sapiens	P18_016_MICOS_Mic26_38.raw
Anand	2020	PXD016733	Mic26	Homo sapiens	P18_016_MICOS_Mic26_39.raw
Anand	2020	PXD016733	Mic26	Homo sapiens	P18_016_MICOS_Mic26_40.raw
Anand	2020	PXD016733	Mic26	Homo sapiens	P18_016_MICOS_Mic26_41.raw
Anand	2020	PXD016733	Mic26	Homo sapiens	P18_016_MICOS_Mic26_42.raw
Anand	2020	PXD016733	Mic26	Homo sapiens	P18_016_MICOS_Mic26_43.raw
Anand	2020	PXD016733	Mic26	Homo sapiens	P18_016_MICOS_Mic26_44.raw
Anand	2020	PXD016733	Mic26	Homo sapiens	P18_016_MICOS_Mic26_45.raw
Anand	2020	PXD016733	Mic26	Homo sapiens	P18_016_MICOS_Mic26_46.raw
Anand	2020	PXD016733	Mic26	Homo sapiens	P18_016_MICOS_Mic26_47.raw
Anand	2020	PXD016733	Mic26	Homo sapiens	P18_016_MICOS_Mic26_48.raw
Anand	2020	PXD016733	Mic26	Homo sapiens	P18_016_MICOS_Mic26_49.raw
Anand	2020	PXD016733	Mic26	Homo sapiens	P18_016_MICOS_Mic26_50.raw
Anand	2020	PXD016733	Mic26	Homo sapiens	P18_016_MICOS_Mic26_51.raw
Anand	2020	PXD016733	Mic26	Homo sapiens	P18_016_MICOS_Mic26_52.raw
Anand	2020	PXD016733	Mic26	Homo sapiens	P18_016_MICOS_Mic26_53.raw
Anand	2020	PXD016733	Mic26	Homo sapiens	P18_016_MICOS_Mic26_54.raw
Anand	2020	PXD016733	Mic26	Homo sapiens	P18_016_MICOS_Mic26_55.raw
Anand	2020	PXD016733	Mic26	Homo sapiens	P18_016_MICOS_Mic26_56.raw
Anand	2020	PXD016733	Mic26	Homo sapiens	P18_016_MICOS_Mic26_57.raw
Anand	2020	PXD016733	Mic26	Homo sapiens	P18_016_MICOS_Mic26_58.raw
Anand	2020	PXD016733	Mic26	Homo sapiens	P18_016_MICOS_Mic26_59.raw
Anand	2020	PXD016733	Mic26	Homo sapiens	P18_016_MICOS_Mic26_60.raw
Anand	2020	PXD016733	Mic27	Homo sapiens	P18_016_MICOS_Mic27_01.raw
Anand	2020	PXD016733	Mic27	Homo sapiens	P18_016_MICOS_Mic27_02.raw
Anand	2020	PXD016733	Mic27	Homo sapiens	P18_016_MICOS_Mic27_03.raw
Anand	2020	PXD016733	Mic27	Homo sapiens	P18_016_MICOS_Mic27_04.raw
Anand	2020	PXD016733	Mic27	Homo sapiens	P18_016_MICOS_Mic27_05.raw
Anand	2020	PXD016733	Mic27	Homo sapiens	P18_016_MICOS_Mic27_06.raw
Anand	2020	PXD016733	Mic27	Homo sapiens	P18_016_MICOS_Mic27_07.raw
Anand	2020	PXD016733	Mic27	Homo sapiens	P18_016_MICOS_Mic27_08.raw
Anand	2020	PXD016733	Mic27	Homo sapiens	P18_016_MICOS_Mic27_09.raw
Anand	2020	PXD016733	Mic27	Homo sapiens	P18_016_MICOS_Mic27_10.raw
Anand	2020	PXD016733	Mic27	Homo sapiens	P18_016_MICOS_Mic27_11.raw
Anand	2020	PXD016733	Mic27	Homo sapiens	P18_016_MICOS_Mic27_12.raw
Anand	2020	PXD016733	Mic27	Homo sapiens	P18_016_MICOS_Mic27_13.raw
Anand	2020	PXD016733	Mic27	Homo sapiens	P18_016_MICOS_Mic27_14.raw
Anand	2020	PXD016733	Mic27	Homo sapiens	P18_016_MICOS_Mic27_15.raw
Anand	2020	PXD016733	Mic27	Homo sapiens	P18_016_MICOS_Mic27_16.raw
Anand	2020	PXD016733	Mic27	Homo sapiens	P18_016_MICOS_Mic27_17.raw
Anand	2020	PXD016733	Mic27	Homo sapiens	P18_016_MICOS_Mic27_18.raw
Anand	2020	PXD016733	Mic27	Homo sapiens	P18_016_MICOS_Mic27_19.raw
Anand	2020	PXD016733	Mic27	Homo sapiens	P18_016_MICOS_Mic27_20.raw
Anand	2020	PXD016733	Mic27	Homo sapiens	P18_016_MICOS_Mic27_21.raw
Anand	2020	PXD016733	Mic27	Homo sapiens	P18_016_MICOS_Mic27_22.raw
Anand	2020	PXD016733	Mic27	Homo sapiens	P18_016_MICOS_Mic27_23.raw
Anand	2020	PXD016733	Mic27	Homo sapiens	P18_016_MICOS_Mic27_24.raw
Anand	2020	PXD016733	Mic27	Homo sapiens	P18_016_MICOS_Mic27_25.raw
Anand	2020	PXD016733	Mic27	Homo sapiens	P18_016_MICOS_Mic27_26.raw
Anand	2020	PXD016733	Mic27	Homo sapiens	P18_016_MICOS_Mic27_27.raw
Anand	2020	PXD016733	Mic27	Homo sapiens	P18_016_MICOS_Mic27_28.raw
Anand	2020	PXD016733	Mic27	Homo sapiens	P18_016_MICOS_Mic27_29.raw
Anand	2020	PXD016733	Mic27	Homo sapiens	P18_016_MICOS_Mic27_30.raw
Anand	2020	PXD016733	Mic27	Homo sapiens	P18_016_MICOS_Mic27_31.raw
Anand	2020	PXD016733	Mic27	Homo sapiens	P18_016_MICOS_Mic27_32.raw
Anand	2020	PXD016733	Mic27	Homo sapiens	P18_016_MICOS_Mic27_33.raw
Anand	2020	PXD016733	Mic27	Homo sapiens	P18_016_MICOS_Mic27_34.raw
Anand	2020	PXD016733	Mic27	Homo sapiens	P18_016_MICOS_Mic27_35.raw
Anand	2020	PXD016733	Mic27	Homo sapiens	P18_016_MICOS_Mic27_36.raw
Anand	2020	PXD016733	Mic27	Homo sapiens	P18_016_MICOS_Mic27_37.raw
Anand	2020	PXD016733	Mic27	Homo sapiens	P18_016_MICOS_Mic27_38.raw
Anand	2020	PXD016733	Mic27	Homo sapiens	P18_016_MICOS_Mic27_39.raw
Anand	2020	PXD016733	Mic27	Homo sapiens	P18_016_MICOS_Mic27_40.raw
Anand	2020	PXD016733	Mic27	Homo sapiens	P18_016_MICOS_Mic27_41.raw
Anand	2020	PXD016733	Mic27	Homo sapiens	P18_016_MICOS_Mic27_42.raw
Anand	2020	PXD016733	Mic27	Homo sapiens	P18_016_MICOS_Mic27_43.raw
Anand	2020	PXD016733	Mic27	Homo sapiens	P18_016_MICOS_Mic27_44.raw
Anand	2020	PXD016733	Mic27	Homo sapiens	P18_016_MICOS_Mic27_45.raw
Anand	2020	PXD016733	Mic27	Homo sapiens	P18_016_MICOS_Mic27_46.raw
Anand	2020	PXD016733	Mic27	Homo sapiens	P18_016_MICOS_Mic27_47.raw
Anand	2020	PXD016733	Mic27	Homo sapiens	P18_016_MICOS_Mic27_48.raw
Anand	2020	PXD016733	Mic27	Homo sapiens	P18_016_MICOS_Mic27_49.raw
Anand	2020	PXD016733	Mic27	Homo sapiens	P18_016_MICOS_Mic27_50.raw
Anand	2020	PXD016733	Mic27	Homo sapiens	P18_016_MICOS_Mic27_51.raw
Anand	2020	PXD016733	Mic27	Homo sapiens	P18_016_MICOS_Mic27_52.raw
Anand	2020	PXD016733	Mic27	Homo sapiens	P18_016_MICOS_Mic27_53.raw
Anand	2020	PXD016733	Mic27	Homo sapiens	P18_016_MICOS_Mic27_54.raw
Anand	2020	PXD016733	Mic27	Homo sapiens	P18_016_MICOS_Mic27_55.raw
Anand	2020	PXD016733	Mic27	Homo sapiens	P18_016_MICOS_Mic27_56.raw
Anand	2020	PXD016733	Mic27	Homo sapiens	P18_016_MICOS_Mic27_57.raw
Anand	2020	PXD016733	Mic27	Homo sapiens	P18_016_MICOS_Mic27_58.raw
Anand	2020	PXD016733	Mic27	Homo sapiens	P18_016_MICOS_Mic27_59.raw
Anand	2020	PXD016733	Mic27	Homo sapiens	P18_016_MICOS_Mic27_60.raw
Aryal	2014	MSV000082122	Bio1	Arabidopsis thaliana	Bio1_F16.RAW
Aryal	2014	MSV000082122	Bio1	Arabidopsis thaliana	Bio1_F17.RAW
Aryal	2014	MSV000082122	Bio1	Arabidopsis thaliana	Bio1_F19.RAW
Aryal	2014	MSV000082122	Bio1	Arabidopsis thaliana	Bio1_F20.RAW
Aryal	2014	MSV000082122	Bio1	Arabidopsis thaliana	Bio1_F21.RAW
Aryal	2014	MSV000082122	Bio1	Arabidopsis thaliana	Bio1_F22.RAW
Aryal	2014	MSV000082122	Bio1	Arabidopsis thaliana	Bio1_F23.RAW
Aryal	2014	MSV000082122	Bio1	Arabidopsis thaliana	Bio1_F24.RAW
Aryal	2014	MSV000082122	Bio1	Arabidopsis thaliana	Bio1_F25.RAW
Aryal	2014	MSV000082122	Bio1	Arabidopsis thaliana	Bio1_F26.RAW
Aryal	2014	MSV000082122	Bio1	Arabidopsis thaliana	Bio1_F27.RAW
Aryal	2014	MSV000082122	Bio1	Arabidopsis thaliana	Bio1_F28.RAW
Aryal	2014	MSV000082122	Bio1	Arabidopsis thaliana	Bio1_F29.RAW
Aryal	2014	MSV000082122	Bio1	Arabidopsis thaliana	Bio1_F30.RAW
Aryal	2014	MSV000082122	Bio1	Arabidopsis thaliana	Bio1_F31.RAW
Aryal	2014	MSV000082122	Bio1	Arabidopsis thaliana	Bio1_F32.RAW
Aryal	2014	MSV000082122	Bio1	Arabidopsis thaliana	Bio1_F33.RAW
Aryal	2014	MSV000082122	Bio1	Arabidopsis thaliana	Bio1_F34.RAW
Aryal	2014	MSV000082122	Bio1	Arabidopsis thaliana	Bio1_F35.RAW
Aryal	2014	MSV000082122	Bio1	Arabidopsis thaliana	Bio1_F36.RAW
Aryal	2014	MSV000082122	Bio1	Arabidopsis thaliana	Bio1_F37.RAW
Aryal	2014	MSV000082122	Bio1	Arabidopsis thaliana	Bio1_F38.RAW
Aryal	2014	MSV000082122	Bio1	Arabidopsis thaliana	Bio1_F39.RAW
Aryal	2014	MSV000082122	Bio1	Arabidopsis thaliana	Bio1_F40.RAW
Aryal	2014	MSV000082122	Bio1	Arabidopsis thaliana	Bio1_F41.RAW
Aryal	2014	MSV000082122	Bio1	Arabidopsis thaliana	Bio1_F42.RAW
Aryal	2014	MSV000082122	Bio1	Arabidopsis thaliana	Bio1_F43.RAW
Aryal	2014	MSV000082122	Bio1	Arabidopsis thaliana	Bio1_F44.RAW
Aryal	2014	MSV000082122	Bio1	Arabidopsis thaliana	Bio1_F45.RAW
Aryal	2014	MSV000082122	Bio1	Arabidopsis thaliana	Bio1_F46.RAW
Aryal	2014	MSV000082122	Bio1	Arabidopsis thaliana	Bio1_F47.RAW
Aryal	2014	MSV000082122	Bio1	Arabidopsis thaliana	Bio1_F48.RAW
Aryal	2014	MSV000082122	Bio1	Arabidopsis thaliana	Bio1_F49.RAW
Aryal	2014	MSV000082122	Bio1	Arabidopsis thaliana	Bio1_F50.RAW
Aryal	2014	MSV000082122	Bio1	Arabidopsis thaliana	Bio1_F51.RAW
Aryal	2014	MSV000082122	Bio1	Arabidopsis thaliana	Bio1_F52.RAW
Aryal	2014	MSV000082122	Bio1	Arabidopsis thaliana	Bio1_F55.RAW
Aryal	2014	MSV000082122	Bio2	Arabidopsis thaliana	Bio2_F16.RAW
Aryal	2014	MSV000082122	Bio2	Arabidopsis thaliana	Bio2_F17.RAW
Aryal	2014	MSV000082122	Bio2	Arabidopsis thaliana	Bio2_F18.RAW
Aryal	2014	MSV000082122	Bio2	Arabidopsis thaliana	Bio2_F19.RAW
Aryal	2014	MSV000082122	Bio2	Arabidopsis thaliana	Bio2_F20.RAW
Aryal	2014	MSV000082122	Bio2	Arabidopsis thaliana	Bio2_F21.RAW
Aryal	2014	MSV000082122	Bio2	Arabidopsis thaliana	Bio2_F22.RAW
Aryal	2014	MSV000082122	Bio2	Arabidopsis thaliana	Bio2_F23.RAW
Aryal	2014	MSV000082122	Bio2	Arabidopsis thaliana	Bio2_F24.RAW
Aryal	2014	MSV000082122	Bio2	Arabidopsis thaliana	Bio2_F25.RAW
Aryal	2014	MSV000082122	Bio2	Arabidopsis thaliana	Bio2_F27.RAW
Aryal	2014	MSV000082122	Bio2	Arabidopsis thaliana	Bio2_F28.RAW
Aryal	2014	MSV000082122	Bio2	Arabidopsis thaliana	Bio2_F29.RAW
Aryal	2014	MSV000082122	Bio2	Arabidopsis thaliana	Bio2_F30.RAW
Aryal	2014	MSV000082122	Bio2	Arabidopsis thaliana	Bio2_F31.RAW
Aryal	2014	MSV000082122	Bio2	Arabidopsis thaliana	Bio2_F32.RAW
Aryal	2014	MSV000082122	Bio2	Arabidopsis thaliana	Bio2_F33.RAW
Aryal	2014	MSV000082122	Bio2	Arabidopsis thaliana	Bio2_F34.RAW
Aryal	2014	MSV000082122	Bio2	Arabidopsis thaliana	Bio2_F35.RAW
Aryal	2014	MSV000082122	Bio2	Arabidopsis thaliana	Bio2_F36.RAW
Aryal	2014	MSV000082122	Bio2	Arabidopsis thaliana	Bio2_F37.RAW
Aryal	2014	MSV000082122	Bio2	Arabidopsis thaliana	Bio2_F38.RAW
Aryal	2014	MSV000082122	Bio2	Arabidopsis thaliana	Bio2_F39.RAW
Aryal	2014	MSV000082122	Bio2	Arabidopsis thaliana	Bio2_F40.RAW
Aryal	2014	MSV000082122	Bio2	Arabidopsis thaliana	Bio2_F41.RAW
Aryal	2014	MSV000082122	Bio2	Arabidopsis thaliana	Bio2_F42.RAW
Aryal	2014	MSV000082122	Bio2	Arabidopsis thaliana	Bio2_F43.RAW
Aryal	2014	MSV000082122	Bio2	Arabidopsis thaliana	Bio2_F44.RAW
Aryal	2014	MSV000082122	Bio2	Arabidopsis thaliana	Bio2_F45.RAW
Aryal	2014	MSV000082122	Bio2	Arabidopsis thaliana	Bio2_F46.RAW
Aryal	2014	MSV000082122	Bio2	Arabidopsis thaliana	Bio2_F47.RAW
Aryal	2014	MSV000082122	Bio2	Arabidopsis thaliana	Bio2_F48.RAW
Aryal	2014	MSV000082122	Bio2	Arabidopsis thaliana	Bio2_F49.RAW
Aryal	2014	MSV000082122	Bio2	Arabidopsis thaliana	Bio2_F50.RAW
Aryal	2014	MSV000082122	Bio2	Arabidopsis thaliana	Bio2_F51.RAW
Aryal	2017	MSV000081206	Bio1	Arabidopsis thaliana	20130906_Uma_SEC1-1_F1.wiff
Aryal	2017	MSV000081206	Bio1	Arabidopsis thaliana	20130906_Uma_SEC1-1_F10.wiff
Aryal	2017	MSV000081206	Bio1	Arabidopsis thaliana	20130906_Uma_SEC1-1_F13.wiff
Aryal	2017	MSV000081206	Bio1	Arabidopsis thaliana	20130906_Uma_SEC1-1_F14.wiff
Aryal	2017	MSV000081206	Bio1	Arabidopsis thaliana	20130906_Uma_SEC1-1_F15.wiff
Aryal	2017	MSV000081206	Bio1	Arabidopsis thaliana	20130906_Uma_SEC1-1_F16.wiff
Aryal	2017	MSV000081206	Bio1	Arabidopsis thaliana	20130906_Uma_SEC1-1_F17.wiff
Aryal	2017	MSV000081206	Bio1	Arabidopsis thaliana	20130906_Uma_SEC1-1_F18.wiff
Aryal	2017	MSV000081206	Bio1	Arabidopsis thaliana	20130906_Uma_SEC1-1_F19.wiff
Aryal	2017	MSV000081206	Bio1	Arabidopsis thaliana	20130906_Uma_SEC1-1_F2.wiff
Aryal	2017	MSV000081206	Bio1	Arabidopsis thaliana	20130906_Uma_SEC1-1_F20.wiff
Aryal	2017	MSV000081206	Bio1	Arabidopsis thaliana	20130906_Uma_SEC1-1_F23.wiff
Aryal	2017	MSV000081206	Bio1	Arabidopsis thaliana	20130906_Uma_SEC1-1_F3.wiff
Aryal	2017	MSV000081206	Bio1	Arabidopsis thaliana	20130906_Uma_SEC1-1_F4.wiff
Aryal	2017	MSV000081206	Bio1	Arabidopsis thaliana	20130906_Uma_SEC1-1_F5.wiff
Aryal	2017	MSV000081206	Bio1	Arabidopsis thaliana	20130906_Uma_SEC1-1_F6.wiff
Aryal	2017	MSV000081206	Bio1	Arabidopsis thaliana	20130906_Uma_SEC1-1_F7.wiff
Aryal	2017	MSV000081206	Bio1	Arabidopsis thaliana	20130906_Uma_SEC1-1_F8.wiff
Aryal	2017	MSV000081206	Bio1	Arabidopsis thaliana	20130906_Uma_SEC1-1_F9.wiff
Aryal	2017	MSV000081206	Bio2	Arabidopsis thaliana	20130927_Uma_sec2-2_F1.wiff
Aryal	2017	MSV000081206	Bio2	Arabidopsis thaliana	20130927_Uma_sec2-2_F10.wiff
Aryal	2017	MSV000081206	Bio2	Arabidopsis thaliana	20130927_Uma_sec2-2_F11.wiff
Aryal	2017	MSV000081206	Bio2	Arabidopsis thaliana	20130927_Uma_sec2-2_F12.wiff
Aryal	2017	MSV000081206	Bio2	Arabidopsis thaliana	20130927_Uma_sec2-2_F13.wiff
Aryal	2017	MSV000081206	Bio2	Arabidopsis thaliana	20130927_Uma_sec2-2_F14.wiff
Aryal	2017	MSV000081206	Bio2	Arabidopsis thaliana	20130927_Uma_sec2-2_F15.wiff
Aryal	2017	MSV000081206	Bio2	Arabidopsis thaliana	20130927_Uma_sec2-2_F16.wiff
Aryal	2017	MSV000081206	Bio2	Arabidopsis thaliana	20130927_Uma_sec2-2_F17.wiff
Aryal	2017	MSV000081206	Bio2	Arabidopsis thaliana	20130927_Uma_sec2-2_F18.wiff
Aryal	2017	MSV000081206	Bio2	Arabidopsis thaliana	20130927_Uma_sec2-2_F19.wiff
Aryal	2017	MSV000081206	Bio2	Arabidopsis thaliana	20130927_Uma_sec2-2_F2.wiff
Aryal	2017	MSV000081206	Bio2	Arabidopsis thaliana	20130927_Uma_sec2-2_F20.wiff
Aryal	2017	MSV000081206	Bio2	Arabidopsis thaliana	20130927_Uma_sec2-2_F21.wiff
Aryal	2017	MSV000081206	Bio2	Arabidopsis thaliana	20130927_Uma_sec2-2_F22.wiff
Aryal	2017	MSV000081206	Bio2	Arabidopsis thaliana	20130927_Uma_sec2-2_F23.wiff
Aryal	2017	MSV000081206	Bio2	Arabidopsis thaliana	20130927_Uma_sec2-2_F3.wiff
Aryal	2017	MSV000081206	Bio2	Arabidopsis thaliana	20130927_Uma_sec2-2_F4.wiff
Aryal	2017	MSV000081206	Bio2	Arabidopsis thaliana	20130927_Uma_sec2-2_F5.wiff
Aryal	2017	MSV000081206	Bio2	Arabidopsis thaliana	20130927_Uma_sec2-2_F6.wiff
Aryal	2017	MSV000081206	Bio2	Arabidopsis thaliana	20130927_Uma_sec2-2_F7.wiff
Aryal	2017	MSV000081206	Bio2	Arabidopsis thaliana	20130927_Uma_sec2-2_F8.wiff
Aryal	2017	MSV000081206	Bio2	Arabidopsis thaliana	20130927_Uma_sec2-2_F9.wiff
Aryal	2018	MSV000082916	B1	Cyanothece ATCC 51142	B1_F15.raw
Aryal	2018	MSV000082916	B1	Cyanothece ATCC 51142	B1_F16.raw
Aryal	2018	MSV000082916	B1	Cyanothece ATCC 51142	B1_F17.raw
Aryal	2018	MSV000082916	B1	Cyanothece ATCC 51142	B1_F18.raw
Aryal	2018	MSV000082916	B1	Cyanothece ATCC 51142	B1_F19.raw
Aryal	2018	MSV000082916	B1	Cyanothece ATCC 51142	B1_F20.raw
Aryal	2018	MSV000082916	B1	Cyanothece ATCC 51142	B1_F21.raw
Aryal	2018	MSV000082916	B1	Cyanothece ATCC 51142	B1_F22.raw
Aryal	2018	MSV000082916	B1	Cyanothece ATCC 51142	B1_F23.raw
Aryal	2018	MSV000082916	B1	Cyanothece ATCC 51142	B1_F24.raw
Aryal	2018	MSV000082916	B1	Cyanothece ATCC 51142	B1_F25.raw
Aryal	2018	MSV000082916	B1	Cyanothece ATCC 51142	B1_F26.raw
Aryal	2018	MSV000082916	B1	Cyanothece ATCC 51142	B1_F27.raw
Aryal	2018	MSV000082916	B1	Cyanothece ATCC 51142	B1_F28.raw
Aryal	2018	MSV000082916	B1	Cyanothece ATCC 51142	B1_F29.raw
Aryal	2018	MSV000082916	B1	Cyanothece ATCC 51142	B1_F30.raw
Aryal	2018	MSV000082916	B1	Cyanothece ATCC 51142	B1_F31.raw
Aryal	2018	MSV000082916	B1	Cyanothece ATCC 51142	B1_F32.raw
Aryal	2018	MSV000082916	B1	Cyanothece ATCC 51142	B1_F33.raw
Aryal	2018	MSV000082916	B1	Cyanothece ATCC 51142	B1_F34.raw
Aryal	2018	MSV000082916	B2	Cyanothece ATCC 51142	B2_F15.raw
Aryal	2018	MSV000082916	B2	Cyanothece ATCC 51142	B2_F16.raw
Aryal	2018	MSV000082916	B2	Cyanothece ATCC 51142	B2_F17.raw
Aryal	2018	MSV000082916	B2	Cyanothece ATCC 51142	B2_F18.raw
Aryal	2018	MSV000082916	B2	Cyanothece ATCC 51142	B2_F19.raw
Aryal	2018	MSV000082916	B2	Cyanothece ATCC 51142	B2_F20.raw
Aryal	2018	MSV000082916	B2	Cyanothece ATCC 51142	B2_F21.raw
Aryal	2018	MSV000082916	B2	Cyanothece ATCC 51142	B2_F22.raw
Aryal	2018	MSV000082916	B2	Cyanothece ATCC 51142	B2_F23.raw
Aryal	2018	MSV000082916	B2	Cyanothece ATCC 51142	B2_F24.raw
Aryal	2018	MSV000082916	B2	Cyanothece ATCC 51142	B2_F25.raw
Aryal	2018	MSV000082916	B2	Cyanothece ATCC 51142	B2_F26.raw
Aryal	2018	MSV000082916	B2	Cyanothece ATCC 51142	B2_F27.raw
Aryal	2018	MSV000082916	B2	Cyanothece ATCC 51142	B2_F28.raw
Aryal	2018	MSV000082916	B2	Cyanothece ATCC 51142	B2_F29.raw
Aryal	2018	MSV000082916	B2	Cyanothece ATCC 51142	B2_F30.raw
Aryal	2018	MSV000082916	B2	Cyanothece ATCC 51142	B2_F31.raw
Aryal	2018	MSV000082916	B2	Cyanothece ATCC 51142	B2_F32.raw
Aryal	2018	MSV000082916	B2	Cyanothece ATCC 51142	B2_F33.raw
Aryal	2018	MSV000082916	B2	Cyanothece ATCC 51142	B2_F34.raw
CaudronHerger	2019	MSV000082468	R-DeeP-1	Homo sapiens	f07123.raw
CaudronHerger	2019	MSV000082468	R-DeeP-1	Homo sapiens	f07124.raw
CaudronHerger	2019	MSV000082468	R-DeeP-1	Homo sapiens	f07125.raw
CaudronHerger	2019	MSV000082468	R-DeeP-1	Homo sapiens	f07126.raw
CaudronHerger	2019	MSV000082468	R-DeeP-1	Homo sapiens	f07127.raw
CaudronHerger	2019	MSV000082468	R-DeeP-1	Homo sapiens	f07128.raw
CaudronHerger	2019	MSV000082468	R-DeeP-1	Homo sapiens	f07134.raw
CaudronHerger	2019	MSV000082468	R-DeeP-1	Homo sapiens	f07135.raw
CaudronHerger	2019	MSV000082468	R-DeeP-1	Homo sapiens	f07136.raw
CaudronHerger	2019	MSV000082468	R-DeeP-1	Homo sapiens	f07137.raw
CaudronHerger	2019	MSV000082468	R-DeeP-1	Homo sapiens	f07138.raw
CaudronHerger	2019	MSV000082468	R-DeeP-1	Homo sapiens	f07139.raw
CaudronHerger	2019	MSV000082468	R-DeeP-1	Homo sapiens	f07140.raw
CaudronHerger	2019	MSV000082468	R-DeeP-1	Homo sapiens	f07141.raw
CaudronHerger	2019	MSV000082468	R-DeeP-1	Homo sapiens	f07145.raw
CaudronHerger	2019	MSV000082468	R-DeeP-1	Homo sapiens	f07146.raw
CaudronHerger	2019	MSV000082468	R-DeeP-1	Homo sapiens	f07147.raw
CaudronHerger	2019	MSV000082468	R-DeeP-1	Homo sapiens	f07148.raw
CaudronHerger	2019	MSV000082468	R-DeeP-1	Homo sapiens	f07149.raw
CaudronHerger	2019	MSV000082468	R-DeeP-1	Homo sapiens	f07150.raw
CaudronHerger	2019	MSV000082468	R-DeeP-1	Homo sapiens	f07151.raw
CaudronHerger	2019	MSV000082468	R-DeeP-1	Homo sapiens	f07152.raw
CaudronHerger	2019	MSV000082468	R-DeeP-1	Homo sapiens	f07153.raw
CaudronHerger	2019	MSV000082468	R-DeeP-1	Homo sapiens	f07154.raw
CaudronHerger	2019	MSV000082468	R-DeeP-1	Homo sapiens	f07155.raw
Chihara	2022	PXD036475	No612	Escherichia coli	2017-12-18_Fusion_12956.raw
Chihara	2022	PXD036475	No612	Escherichia coli	2017-12-18_Fusion_12957.raw
Chihara	2022	PXD036475	No612	Escherichia coli	2017-12-18_Fusion_12958.raw
Chihara	2022	PXD036475	No612	Escherichia coli	2017-12-18_Fusion_12959.raw
Chihara	2022	PXD036475	No612	Escherichia coli	2017-12-18_Fusion_12960.raw
Chihara	2022	PXD036475	No612	Escherichia coli	2017-12-18_Fusion_12961.raw
Chihara	2022	PXD036475	No612	Escherichia coli	2017-12-18_Fusion_12962.raw
Chihara	2022	PXD036475	No612	Escherichia coli	2017-12-18_Fusion_12963.raw
Chihara	2022	PXD036475	No612	Escherichia coli	2017-12-18_Fusion_12964.raw
Chihara	2022	PXD036475	No612	Escherichia coli	2017-12-18_Fusion_12965.raw
Chihara	2022	PXD036475	No612	Escherichia coli	2017-12-18_Fusion_12966.raw
Chihara	2022	PXD036475	No612	Escherichia coli	2017-12-18_Fusion_12967.raw
Chihara	2022	PXD036475	No612	Escherichia coli	2017-12-18_Fusion_12968.raw
Chihara	2022	PXD036475	No612	Escherichia coli	2017-12-18_Fusion_12969.raw
Chihara	2022	PXD036475	No612	Escherichia coli	2017-12-18_Fusion_12970.raw
Chihara	2022	PXD036475	No612	Escherichia coli	2017-12-18_Fusion_12971.raw
Chihara	2022	PXD036475	No612	Escherichia coli	2017-12-18_Fusion_12972.raw
Chihara	2022	PXD036475	No612	Escherichia coli	2017-12-18_Fusion_12973.raw
Chihara	2022	PXD036475	No612	Escherichia coli	2017-12-18_Fusion_12974.raw
Chihara	2022	PXD036475	No612	Escherichia coli	2017-12-18_Fusion_12975.raw
Connelly	2018	MSV000081520	Bio1	Homo sapiens	Bio1_2F5_A.raw
Connelly	2018	MSV000081520	Bio1	Homo sapiens	Bio1_F15_A.raw
Connelly	2018	MSV000081520	Bio1	Homo sapiens	Bio1_F16_A.raw
Connelly	2018	MSV000081520	Bio1	Homo sapiens	Bio1_F17_A.raw
Connelly	2018	MSV000081520	Bio1	Homo sapiens	Bio1_F18_A.raw
Connelly	2018	MSV000081520	Bio1	Homo sapiens	Bio1_F19_A.raw
Connelly	2018	MSV000081520	Bio1	Homo sapiens	Bio1_F20_A.raw
Connelly	2018	MSV000081520	Bio1	Homo sapiens	Bio1_F21_A.raw
Connelly	2018	MSV000081520	Bio1	Homo sapiens	Bio1_F22_A.raw
Connelly	2018	MSV000081520	Bio1	Homo sapiens	Bio1_F23_A.raw
Connelly	2018	MSV000081520	Bio1	Homo sapiens	Bio1_F24_A.raw
Connelly	2018	MSV000081520	Bio1	Homo sapiens	Bio1_F26_A.raw
Connelly	2018	MSV000081520	Bio1	Homo sapiens	Bio1_F27_A.raw
Connelly	2018	MSV000081520	Bio1	Homo sapiens	Bio1_F28_A.raw
Connelly	2018	MSV000081520	Bio1	Homo sapiens	Bio1_F29_A.raw
Connelly	2018	MSV000081520	Bio1	Homo sapiens	Bio1_F30_A.raw
Connelly	2018	MSV000081520	Bio1	Homo sapiens	Bio1_F31_A.raw
Connelly	2018	MSV000081520	Bio1	Homo sapiens	Bio1_F32_A.raw
Connelly	2018	MSV000081520	Bio1	Homo sapiens	Bio1_F33_A.raw
Connelly	2018	MSV000081520	Bio1	Homo sapiens	Bio1_F34_A.raw
Connelly	2018	MSV000081520	Bio2	Homo sapiens	Bio2_F15_A.raw
Connelly	2018	MSV000081520	Bio2	Homo sapiens	Bio2_F16_A.raw
Connelly	2018	MSV000081520	Bio2	Homo sapiens	Bio2_F17_A.raw
Connelly	2018	MSV000081520	Bio2	Homo sapiens	Bio2_F18_A.raw
Connelly	2018	MSV000081520	Bio2	Homo sapiens	Bio2_F19_A.raw
Connelly	2018	MSV000081520	Bio2	Homo sapiens	Bio2_F20_A.raw
Connelly	2018	MSV000081520	Bio2	Homo sapiens	Bio2_F21_A.raw
Connelly	2018	MSV000081520	Bio2	Homo sapiens	Bio2_F22_A.raw
Connelly	2018	MSV000081520	Bio2	Homo sapiens	Bio2_F23_A.raw
Connelly	2018	MSV000081520	Bio2	Homo sapiens	Bio2_F24_A.raw
Connelly	2018	MSV000081520	Bio2	Homo sapiens	Bio2_F25_A.raw
Connelly	2018	MSV000081520	Bio2	Homo sapiens	Bio2_F26_A.raw
Connelly	2018	MSV000081520	Bio2	Homo sapiens	Bio2_F27_A.raw
Connelly	2018	MSV000081520	Bio2	Homo sapiens	Bio2_F28_A.raw
Connelly	2018	MSV000081520	Bio2	Homo sapiens	Bio2_F29_A.raw
Connelly	2018	MSV000081520	Bio2	Homo sapiens	Bio2_F30_A.raw
Connelly	2018	MSV000081520	Bio2	Homo sapiens	Bio2_F31_A.raw
Connelly	2018	MSV000081520	Bio2	Homo sapiens	Bio2_F32_A.raw
Connelly	2018	MSV000081520	Bio2	Homo sapiens	Bio2_F33_A.raw
Connelly	2018	MSV000081520	Bio2	Homo sapiens	Bio2_F34_A.raw
Connelly	2018	MSV000081520	Bio2	Homo sapiens	Bio2_F35_A.raw
Crozier	2017	PXD005968	SEC1000_E3020	Trypanosoma brucei	PT4651-1.raw
Crozier	2017	PXD005968	SEC1000_E3020	Trypanosoma brucei	PT4651-10.raw
Crozier	2017	PXD005968	SEC1000_E3024	Trypanosoma brucei	PT4651-100.raw
Crozier	2017	PXD005968	SEC1000_E3024	Trypanosoma brucei	PT4651-101.raw
Crozier	2017	PXD005968	SEC1000_E3024	Trypanosoma brucei	PT4651-102.raw
Crozier	2017	PXD005968	SEC1000_E3024	Trypanosoma brucei	PT4651-103.raw
Crozier	2017	PXD005968	SEC1000_E3024	Trypanosoma brucei	PT4651-104.raw
Crozier	2017	PXD005968	SEC1000_E3024	Trypanosoma brucei	PT4651-105.raw
Crozier	2017	PXD005968	SEC1000_E3024	Trypanosoma brucei	PT4651-106.raw
Crozier	2017	PXD005968	SEC1000_E3024	Trypanosoma brucei	PT4651-107.raw
Crozier	2017	PXD005968	SEC1000_E3024	Trypanosoma brucei	PT4651-108.raw
Crozier	2017	PXD005968	SEC1000_E3024	Trypanosoma brucei	PT4651-109.raw
Crozier	2017	PXD005968	SEC1000_E3020	Trypanosoma brucei	PT4651-11.raw
Crozier	2017	PXD005968	SEC1000_E3024	Trypanosoma brucei	PT4651-110.raw
Crozier	2017	PXD005968	SEC1000_E3024	Trypanosoma brucei	PT4651-111.raw
Crozier	2017	PXD005968	SEC1000_E3024	Trypanosoma brucei	PT4651-112.raw
Crozier	2017	PXD005968	SEC1000_E3024	Trypanosoma brucei	PT4651-113.raw
Crozier	2017	PXD005968	SEC1000_E3024	Trypanosoma brucei	PT4651-114.raw
Crozier	2017	PXD005968	SEC1000_E3024	Trypanosoma brucei	PT4651-115.raw
Crozier	2017	PXD005968	SEC1000_E3024	Trypanosoma brucei	PT4651-116.raw
Crozier	2017	PXD005968	SEC1000_E3024	Trypanosoma brucei	PT4651-117.raw
Crozier	2017	PXD005968	SEC1000_E3024	Trypanosoma brucei	PT4651-118.raw
Crozier	2017	PXD005968	SEC1000_E3024	Trypanosoma brucei	PT4651-119.raw
Crozier	2017	PXD005968	SEC1000_E3020	Trypanosoma brucei	PT4651-12.raw
Crozier	2017	PXD005968	SEC1000_E3024	Trypanosoma brucei	PT4651-120.raw
Crozier	2017	PXD005968	SEC1000_E3024	Trypanosoma brucei	PT4651-121.raw
Crozier	2017	PXD005968	SEC1000_E3024	Trypanosoma brucei	PT4651-122.raw
Crozier	2017	PXD005968	SEC1000_E3024	Trypanosoma brucei	PT4651-123.raw
Crozier	2017	PXD005968	SEC1000_E3024	Trypanosoma brucei	PT4651-124.raw
Crozier	2017	PXD005968	SEC1000_E3024	Trypanosoma brucei	PT4651-125.raw
Crozier	2017	PXD005968	SEC1000_E3024	Trypanosoma brucei	PT4651-126.raw
Crozier	2017	PXD005968	SEC1000_E3024	Trypanosoma brucei	PT4651-127.raw
Crozier	2017	PXD005968	SEC1000_E3024	Trypanosoma brucei	PT4651-128.raw
Crozier	2017	PXD005968	SEC1000_E3024	Trypanosoma brucei	PT4651-129.raw
Crozier	2017	PXD005968	SEC1000_E3020	Trypanosoma brucei	PT4651-13.raw
Crozier	2017	PXD005968	SEC1000_E3024	Trypanosoma brucei	PT4651-130.raw
Crozier	2017	PXD005968	SEC1000_E3024	Trypanosoma brucei	PT4651-131.raw
Crozier	2017	PXD005968	SEC1000_E3024	Trypanosoma brucei	PT4651-132.raw
Crozier	2017	PXD005968	SEC1000_E3024	Trypanosoma brucei	PT4651-133.raw
Crozier	2017	PXD005968	SEC1000_E3024	Trypanosoma brucei	PT4651-134.raw
Crozier	2017	PXD005968	SEC1000_E3024	Trypanosoma brucei	PT4651-135.raw
Crozier	2017	PXD005968	SEC1000_E3024	Trypanosoma brucei	PT4651-136.raw
Crozier	2017	PXD005968	SEC1000_E3024	Trypanosoma brucei	PT4651-137.raw
Crozier	2017	PXD005968	SEC1000_E3024	Trypanosoma brucei	PT4651-138.raw
Crozier	2017	PXD005968	SEC1000_E3024	Trypanosoma brucei	PT4651-139.raw
Crozier	2017	PXD005968	SEC1000_E3020	Trypanosoma brucei	PT4651-14.raw
Crozier	2017	PXD005968	SEC1000_E3024	Trypanosoma brucei	PT4651-140.raw
Crozier	2017	PXD005968	SEC1000_E3024	Trypanosoma brucei	PT4651-141.raw
Crozier	2017	PXD005968	SEC1000_E3024	Trypanosoma brucei	PT4651-142.raw
Crozier	2017	PXD005968	SEC1000_E3024	Trypanosoma brucei	PT4651-143.raw
Crozier	2017	PXD005968	SEC1000_E3024	Trypanosoma brucei	PT4651-144.raw
Crozier	2017	PXD005968	SEC1000_E3026	Trypanosoma brucei	PT4651-145.raw
Crozier	2017	PXD005968	SEC1000_E3026	Trypanosoma brucei	PT4651-146.raw
Crozier	2017	PXD005968	SEC1000_E3026	Trypanosoma brucei	PT4651-147.raw
Crozier	2017	PXD005968	SEC1000_E3026	Trypanosoma brucei	PT4651-148.raw
Crozier	2017	PXD005968	SEC1000_E3026	Trypanosoma brucei	PT4651-149.raw
Crozier	2017	PXD005968	SEC1000_E3020	Trypanosoma brucei	PT4651-15.raw
Crozier	2017	PXD005968	SEC1000_E3026	Trypanosoma brucei	PT4651-150.raw
Crozier	2017	PXD005968	SEC1000_E3026	Trypanosoma brucei	PT4651-151.raw
Crozier	2017	PXD005968	SEC1000_E3026	Trypanosoma brucei	PT4651-152.raw
Crozier	2017	PXD005968	SEC1000_E3026	Trypanosoma brucei	PT4651-153.raw
Crozier	2017	PXD005968	SEC1000_E3026	Trypanosoma brucei	PT4651-154.raw
Crozier	2017	PXD005968	SEC1000_E3026	Trypanosoma brucei	PT4651-155.raw
Crozier	2017	PXD005968	SEC1000_E3026	Trypanosoma brucei	PT4651-156.raw
Crozier	2017	PXD005968	SEC1000_E3026	Trypanosoma brucei	PT4651-157.raw
Crozier	2017	PXD005968	SEC1000_E3026	Trypanosoma brucei	PT4651-158.raw
Crozier	2017	PXD005968	SEC1000_E3026	Trypanosoma brucei	PT4651-159.raw
Crozier	2017	PXD005968	SEC1000_E3020	Trypanosoma brucei	PT4651-16.raw
Crozier	2017	PXD005968	SEC1000_E3026	Trypanosoma brucei	PT4651-160.raw
Crozier	2017	PXD005968	SEC1000_E3026	Trypanosoma brucei	PT4651-161.raw
Crozier	2017	PXD005968	SEC1000_E3026	Trypanosoma brucei	PT4651-162.raw
Crozier	2017	PXD005968	SEC1000_E3026	Trypanosoma brucei	PT4651-163.raw
Crozier	2017	PXD005968	SEC1000_E3026	Trypanosoma brucei	PT4651-164.raw
Crozier	2017	PXD005968	SEC1000_E3026	Trypanosoma brucei	PT4651-165.raw
Crozier	2017	PXD005968	SEC1000_E3026	Trypanosoma brucei	PT4651-166.raw
Crozier	2017	PXD005968	SEC1000_E3026	Trypanosoma brucei	PT4651-167.raw
Crozier	2017	PXD005968	SEC1000_E3026	Trypanosoma brucei	PT4651-168.raw
Crozier	2017	PXD005968	SEC1000_E3026	Trypanosoma brucei	PT4651-169.raw
Crozier	2017	PXD005968	SEC1000_E3020	Trypanosoma brucei	PT4651-17.raw
Crozier	2017	PXD005968	SEC1000_E3026	Trypanosoma brucei	PT4651-170.raw
Crozier	2017	PXD005968	SEC1000_E3026	Trypanosoma brucei	PT4651-171.raw
Crozier	2017	PXD005968	SEC1000_E3026	Trypanosoma brucei	PT4651-172.raw
Crozier	2017	PXD005968	SEC1000_E3026	Trypanosoma brucei	PT4651-173.raw
Crozier	2017	PXD005968	SEC1000_E3026	Trypanosoma brucei	PT4651-174.raw
Crozier	2017	PXD005968	SEC1000_E3026	Trypanosoma brucei	PT4651-175.raw
Crozier	2017	PXD005968	SEC1000_E3026	Trypanosoma brucei	PT4651-176.raw
Crozier	2017	PXD005968	SEC1000_E3026	Trypanosoma brucei	PT4651-177.raw
Crozier	2017	PXD005968	SEC1000_E3026	Trypanosoma brucei	PT4651-178.raw
Crozier	2017	PXD005968	SEC1000_E3026	Trypanosoma brucei	PT4651-179.raw
Crozier	2017	PXD005968	SEC1000_E3020	Trypanosoma brucei	PT4651-18.raw
Crozier	2017	PXD005968	SEC1000_E3026	Trypanosoma brucei	PT4651-180.raw
Crozier	2017	PXD005968	SEC1000_E3026	Trypanosoma brucei	PT4651-181.raw
Crozier	2017	PXD005968	SEC1000_E3026	Trypanosoma brucei	PT4651-182.raw
Crozier	2017	PXD005968	SEC1000_E3026	Trypanosoma brucei	PT4651-183.raw
Crozier	2017	PXD005968	SEC1000_E3026	Trypanosoma brucei	PT4651-184.raw
Crozier	2017	PXD005968	SEC1000_E3026	Trypanosoma brucei	PT4651-185.raw
Crozier	2017	PXD005968	SEC1000_E3026	Trypanosoma brucei	PT4651-186.raw
Crozier	2017	PXD005968	SEC1000_E3026	Trypanosoma brucei	PT4651-187.raw
Crozier	2017	PXD005968	SEC1000_E3026	Trypanosoma brucei	PT4651-188.raw
Crozier	2017	PXD005968	SEC1000_E3026	Trypanosoma brucei	PT4651-189.raw
Crozier	2017	PXD005968	SEC1000_E3020	Trypanosoma brucei	PT4651-19.raw
Crozier	2017	PXD005968	SEC1000_E3026	Trypanosoma brucei	PT4651-190.raw
Crozier	2017	PXD005968	SEC1000_E3026	Trypanosoma brucei	PT4651-191.raw
Crozier	2017	PXD005968	SEC1000_E3026	Trypanosoma brucei	PT4651-192.raw
Crozier	2017	PXD005968	SEC1000_E3027	Trypanosoma brucei	PT4651-193.raw
Crozier	2017	PXD005968	SEC1000_E3027	Trypanosoma brucei	PT4651-194.raw
Crozier	2017	PXD005968	SEC1000_E3027	Trypanosoma brucei	PT4651-195.raw
Crozier	2017	PXD005968	SEC1000_E3027	Trypanosoma brucei	PT4651-196.raw
Crozier	2017	PXD005968	SEC1000_E3027	Trypanosoma brucei	PT4651-197.raw
Crozier	2017	PXD005968	SEC1000_E3027	Trypanosoma brucei	PT4651-198.raw
Crozier	2017	PXD005968	SEC1000_E3027	Trypanosoma brucei	PT4651-199.raw
Crozier	2017	PXD005968	SEC1000_E3020	Trypanosoma brucei	PT4651-2.raw
Crozier	2017	PXD005968	SEC1000_E3020	Trypanosoma brucei	PT4651-20.raw
Crozier	2017	PXD005968	SEC1000_E3027	Trypanosoma brucei	PT4651-200.raw
Crozier	2017	PXD005968	SEC1000_E3027	Trypanosoma brucei	PT4651-201.raw
Crozier	2017	PXD005968	SEC1000_E3027	Trypanosoma brucei	PT4651-202.raw
Crozier	2017	PXD005968	SEC1000_E3027	Trypanosoma brucei	PT4651-203.raw
Crozier	2017	PXD005968	SEC1000_E3027	Trypanosoma brucei	PT4651-204.raw
Crozier	2017	PXD005968	SEC1000_E3027	Trypanosoma brucei	PT4651-205.raw
Crozier	2017	PXD005968	SEC1000_E3027	Trypanosoma brucei	PT4651-206.raw
Crozier	2017	PXD005968	SEC1000_E3027	Trypanosoma brucei	PT4651-207.raw
Crozier	2017	PXD005968	SEC1000_E3027	Trypanosoma brucei	PT4651-208.raw
Crozier	2017	PXD005968	SEC1000_E3027	Trypanosoma brucei	PT4651-209.raw
Crozier	2017	PXD005968	SEC1000_E3020	Trypanosoma brucei	PT4651-21.raw
Crozier	2017	PXD005968	SEC1000_E3027	Trypanosoma brucei	PT4651-210.raw
Crozier	2017	PXD005968	SEC1000_E3027	Trypanosoma brucei	PT4651-211.raw
Crozier	2017	PXD005968	SEC1000_E3027	Trypanosoma brucei	PT4651-212.raw
Crozier	2017	PXD005968	SEC1000_E3027	Trypanosoma brucei	PT4651-213.raw
Crozier	2017	PXD005968	SEC1000_E3027	Trypanosoma brucei	PT4651-214.raw
Crozier	2017	PXD005968	SEC1000_E3027	Trypanosoma brucei	PT4651-215.raw
Crozier	2017	PXD005968	SEC1000_E3027	Trypanosoma brucei	PT4651-216.raw
Crozier	2017	PXD005968	SEC1000_E3027	Trypanosoma brucei	PT4651-217.raw
Crozier	2017	PXD005968	SEC1000_E3027	Trypanosoma brucei	PT4651-218.raw
Crozier	2017	PXD005968	SEC1000_E3027	Trypanosoma brucei	PT4651-219.raw
Crozier	2017	PXD005968	SEC1000_E3020	Trypanosoma brucei	PT4651-22.raw
Crozier	2017	PXD005968	SEC1000_E3027	Trypanosoma brucei	PT4651-220.raw
Crozier	2017	PXD005968	SEC1000_E3027	Trypanosoma brucei	PT4651-221.raw
Crozier	2017	PXD005968	SEC1000_E3027	Trypanosoma brucei	PT4651-222.raw
Crozier	2017	PXD005968	SEC1000_E3027	Trypanosoma brucei	PT4651-223.raw
Crozier	2017	PXD005968	SEC1000_E3027	Trypanosoma brucei	PT4651-224.raw
Crozier	2017	PXD005968	SEC1000_E3027	Trypanosoma brucei	PT4651-225.raw
Crozier	2017	PXD005968	SEC1000_E3027	Trypanosoma brucei	PT4651-226.raw
Crozier	2017	PXD005968	SEC1000_E3027	Trypanosoma brucei	PT4651-227.raw
Crozier	2017	PXD005968	SEC1000_E3027	Trypanosoma brucei	PT4651-228.raw
Crozier	2017	PXD005968	SEC1000_E3027	Trypanosoma brucei	PT4651-229.raw
Crozier	2017	PXD005968	SEC1000_E3020	Trypanosoma brucei	PT4651-23.raw
Crozier	2017	PXD005968	SEC1000_E3027	Trypanosoma brucei	PT4651-230.raw
Crozier	2017	PXD005968	SEC1000_E3027	Trypanosoma brucei	PT4651-231.raw
Crozier	2017	PXD005968	SEC1000_E3027	Trypanosoma brucei	PT4651-232.raw
Crozier	2017	PXD005968	SEC1000_E3027	Trypanosoma brucei	PT4651-233.raw
Crozier	2017	PXD005968	SEC1000_E3027	Trypanosoma brucei	PT4651-234.raw
Crozier	2017	PXD005968	SEC1000_E3027	Trypanosoma brucei	PT4651-235.raw
Crozier	2017	PXD005968	SEC1000_E3027	Trypanosoma brucei	PT4651-236.raw
Crozier	2017	PXD005968	SEC1000_E3027	Trypanosoma brucei	PT4651-237.raw
Crozier	2017	PXD005968	SEC1000_E3027	Trypanosoma brucei	PT4651-238.raw
Crozier	2017	PXD005968	SEC1000_E3027	Trypanosoma brucei	PT4651-239.raw
Crozier	2017	PXD005968	SEC1000_E3020	Trypanosoma brucei	PT4651-24.raw
Crozier	2017	PXD005968	SEC1000_E3020	Trypanosoma brucei	PT4651-25.raw
Crozier	2017	PXD005968	SEC1000_E3020	Trypanosoma brucei	PT4651-26.raw
Crozier	2017	PXD005968	SEC1000_E3020	Trypanosoma brucei	PT4651-27.raw
Crozier	2017	PXD005968	SEC1000_E3020	Trypanosoma brucei	PT4651-28.raw
Crozier	2017	PXD005968	SEC1000_E3020	Trypanosoma brucei	PT4651-29.raw
Crozier	2017	PXD005968	SEC1000_E3020	Trypanosoma brucei	PT4651-3.raw
Crozier	2017	PXD005968	SEC1000_E3020	Trypanosoma brucei	PT4651-30.raw
Crozier	2017	PXD005968	SEC1000_E3020	Trypanosoma brucei	PT4651-31.raw
Crozier	2017	PXD005968	SEC1000_E3020	Trypanosoma brucei	PT4651-32.raw
Crozier	2017	PXD005968	SEC1000_E3020	Trypanosoma brucei	PT4651-33.raw
Crozier	2017	PXD005968	SEC1000_E3020	Trypanosoma brucei	PT4651-34.raw
Crozier	2017	PXD005968	SEC1000_E3020	Trypanosoma brucei	PT4651-35.raw
Crozier	2017	PXD005968	SEC1000_E3020	Trypanosoma brucei	PT4651-36.raw
Crozier	2017	PXD005968	SEC1000_E3020	Trypanosoma brucei	PT4651-37.raw
Crozier	2017	PXD005968	SEC1000_E3020	Trypanosoma brucei	PT4651-38.raw
Crozier	2017	PXD005968	SEC1000_E3020	Trypanosoma brucei	PT4651-39.raw
Crozier	2017	PXD005968	SEC1000_E3020	Trypanosoma brucei	PT4651-4.raw
Crozier	2017	PXD005968	SEC1000_E3020	Trypanosoma brucei	PT4651-40.raw
Crozier	2017	PXD005968	SEC1000_E3020	Trypanosoma brucei	PT4651-41.raw
Crozier	2017	PXD005968	SEC1000_E3020	Trypanosoma brucei	PT4651-42.raw
Crozier	2017	PXD005968	SEC1000_E3020	Trypanosoma brucei	PT4651-43.raw
Crozier	2017	PXD005968	SEC1000_E3020	Trypanosoma brucei	PT4651-44.raw
Crozier	2017	PXD005968	SEC1000_E3020	Trypanosoma brucei	PT4651-45.raw
Crozier	2017	PXD005968	SEC1000_E3020	Trypanosoma brucei	PT4651-46.raw
Crozier	2017	PXD005968	SEC1000_E3020	Trypanosoma brucei	PT4651-47.raw
Crozier	2017	PXD005968	SEC1000_E3020	Trypanosoma brucei	PT4651-48.raw
Crozier	2017	PXD005968	SEC1000_E3022	Trypanosoma brucei	PT4651-49.raw
Crozier	2017	PXD005968	SEC1000_E3020	Trypanosoma brucei	PT4651-5.raw
Crozier	2017	PXD005968	SEC1000_E3022	Trypanosoma brucei	PT4651-50.raw
Crozier	2017	PXD005968	SEC1000_E3022	Trypanosoma brucei	PT4651-51.raw
Crozier	2017	PXD005968	SEC1000_E3022	Trypanosoma brucei	PT4651-52.raw
Crozier	2017	PXD005968	SEC1000_E3022	Trypanosoma brucei	PT4651-53.raw
Crozier	2017	PXD005968	SEC1000_E3022	Trypanosoma brucei	PT4651-54.raw
Crozier	2017	PXD005968	SEC1000_E3022	Trypanosoma brucei	PT4651-55.raw
Crozier	2017	PXD005968	SEC1000_E3022	Trypanosoma brucei	PT4651-56.raw
Crozier	2017	PXD005968	SEC1000_E3022	Trypanosoma brucei	PT4651-57.raw
Crozier	2017	PXD005968	SEC1000_E3022	Trypanosoma brucei	PT4651-58.raw
Crozier	2017	PXD005968	SEC1000_E3022	Trypanosoma brucei	PT4651-59.raw
Crozier	2017	PXD005968	SEC1000_E3020	Trypanosoma brucei	PT4651-6.raw
Crozier	2017	PXD005968	SEC1000_E3022	Trypanosoma brucei	PT4651-60.raw
Crozier	2017	PXD005968	SEC1000_E3022	Trypanosoma brucei	PT4651-61.raw
Crozier	2017	PXD005968	SEC1000_E3022	Trypanosoma brucei	PT4651-62.raw
Crozier	2017	PXD005968	SEC1000_E3022	Trypanosoma brucei	PT4651-63.raw
Crozier	2017	PXD005968	SEC1000_E3022	Trypanosoma brucei	PT4651-64.raw
Crozier	2017	PXD005968	SEC1000_E3022	Trypanosoma brucei	PT4651-65.raw
Crozier	2017	PXD005968	SEC1000_E3022	Trypanosoma brucei	PT4651-66.raw
Crozier	2017	PXD005968	SEC1000_E3022	Trypanosoma brucei	PT4651-67.raw
Crozier	2017	PXD005968	SEC1000_E3022	Trypanosoma brucei	PT4651-68.raw
Crozier	2017	PXD005968	SEC1000_E3022	Trypanosoma brucei	PT4651-69.raw
Crozier	2017	PXD005968	SEC1000_E3020	Trypanosoma brucei	PT4651-7.raw
Crozier	2017	PXD005968	SEC1000_E3022	Trypanosoma brucei	PT4651-70.raw
Crozier	2017	PXD005968	SEC1000_E3022	Trypanosoma brucei	PT4651-71.raw
Crozier	2017	PXD005968	SEC1000_E3022	Trypanosoma brucei	PT4651-72.raw
Crozier	2017	PXD005968	SEC1000_E3022	Trypanosoma brucei	PT4651-73.raw
Crozier	2017	PXD005968	SEC1000_E3022	Trypanosoma brucei	PT4651-74.raw
Crozier	2017	PXD005968	SEC1000_E3022	Trypanosoma brucei	PT4651-75.raw
Crozier	2017	PXD005968	SEC1000_E3022	Trypanosoma brucei	PT4651-76.raw
Crozier	2017	PXD005968	SEC1000_E3022	Trypanosoma brucei	PT4651-77.raw
Crozier	2017	PXD005968	SEC1000_E3022	Trypanosoma brucei	PT4651-78.raw
Crozier	2017	PXD005968	SEC1000_E3022	Trypanosoma brucei	PT4651-79.raw
Crozier	2017	PXD005968	SEC1000_E3020	Trypanosoma brucei	PT4651-8.raw
Crozier	2017	PXD005968	SEC1000_E3022	Trypanosoma brucei	PT4651-80.raw
Crozier	2017	PXD005968	SEC1000_E3022	Trypanosoma brucei	PT4651-81.raw
Crozier	2017	PXD005968	SEC1000_E3022	Trypanosoma brucei	PT4651-82.raw
Crozier	2017	PXD005968	SEC1000_E3022	Trypanosoma brucei	PT4651-83.raw
Crozier	2017	PXD005968	SEC1000_E3022	Trypanosoma brucei	PT4651-84.raw
Crozier	2017	PXD005968	SEC1000_E3022	Trypanosoma brucei	PT4651-85.raw
Crozier	2017	PXD005968	SEC1000_E3022	Trypanosoma brucei	PT4651-86.raw
Crozier	2017	PXD005968	SEC1000_E3022	Trypanosoma brucei	PT4651-87.raw
Crozier	2017	PXD005968	SEC1000_E3022	Trypanosoma brucei	PT4651-88.raw
Crozier	2017	PXD005968	SEC1000_E3022	Trypanosoma brucei	PT4651-89.raw
Crozier	2017	PXD005968	SEC1000_E3020	Trypanosoma brucei	PT4651-9.raw
Crozier	2017	PXD005968	SEC1000_E3022	Trypanosoma brucei	PT4651-90.raw
Crozier	2017	PXD005968	SEC1000_E3022	Trypanosoma brucei	PT4651-91.raw
Crozier	2017	PXD005968	SEC1000_E3022	Trypanosoma brucei	PT4651-92.raw
Crozier	2017	PXD005968	SEC1000_E3022	Trypanosoma brucei	PT4651-93.raw
Crozier	2017	PXD005968	SEC1000_E3022	Trypanosoma brucei	PT4651-94.raw
Crozier	2017	PXD005968	SEC1000_E3022	Trypanosoma brucei	PT4651-95.raw
Crozier	2017	PXD005968	SEC1000_E3022	Trypanosoma brucei	PT4651-96.raw
Crozier	2017	PXD005968	SEC1000_E3024	Trypanosoma brucei	PT4651-97.raw
Crozier	2017	PXD005968	SEC1000_E3024	Trypanosoma brucei	PT4651-98.raw
Crozier	2017	PXD005968	SEC1000_E3024	Trypanosoma brucei	PT4651-99.raw
Crozier	2017	PXD005968	SAX_E3028	Trypanosoma brucei	PT5528-1_151013014221.raw
Crozier	2017	PXD005968	SAX_E3028	Trypanosoma brucei	PT5528-10_151013230239.raw
Crozier	2017	PXD005968	SAX_E3028	Trypanosoma brucei	PT5528-11_151014012454.raw
Crozier	2017	PXD005968	SAX_E3028	Trypanosoma brucei	PT5528-12_151014034706.raw
Crozier	2017	PXD005968	SAX_E3028	Trypanosoma brucei	PT5528-13_151014060919.raw
Crozier	2017	PXD005968	SAX_E3028	Trypanosoma brucei	PT5528-14_151014083132.raw
Crozier	2017	PXD005968	SAX_E3028	Trypanosoma brucei	PT5528-15_151014105344.raw
Crozier	2017	PXD005968	SAX_E3028	Trypanosoma brucei	PT5528-16_151014131559.raw
Crozier	2017	PXD005968	SAX_E3028	Trypanosoma brucei	PT5528-17_151014153813.raw
Crozier	2017	PXD005968	SAX_E3028	Trypanosoma brucei	PT5528-18_151014180027.raw
Crozier	2017	PXD005968	SAX_E3028	Trypanosoma brucei	PT5528-19_151014202241.raw
Crozier	2017	PXD005968	SAX_E3028	Trypanosoma brucei	PT5528-2_151013040445.raw
Crozier	2017	PXD005968	SAX_E3028	Trypanosoma brucei	PT5528-20_151014224455.raw
Crozier	2017	PXD005968	SAX_E3028	Trypanosoma brucei	PT5528-21_151015010712.raw
Crozier	2017	PXD005968	SAX_E3028	Trypanosoma brucei	PT5528-22_151015032929.raw
Crozier	2017	PXD005968	SAX_E3028	Trypanosoma brucei	PT5528-23_151015055143.raw
Crozier	2017	PXD005968	SAX_E3028	Trypanosoma brucei	PT5528-24_151015081400.raw
Crozier	2017	PXD005968	SAX_E3028	Trypanosoma brucei	PT5528-25.raw
Crozier	2017	PXD005968	SAX_E3028	Trypanosoma brucei	PT5528-26.raw
Crozier	2017	PXD005968	SAX_E3028	Trypanosoma brucei	PT5528-27.raw
Crozier	2017	PXD005968	SAX_E3028	Trypanosoma brucei	PT5528-28.raw
Crozier	2017	PXD005968	SAX_E3028	Trypanosoma brucei	PT5528-29.raw
Crozier	2017	PXD005968	SAX_E3028	Trypanosoma brucei	PT5528-3_151013062658.raw
Crozier	2017	PXD005968	SAX_E3028	Trypanosoma brucei	PT5528-30.raw
Crozier	2017	PXD005968	SAX_E3028	Trypanosoma brucei	PT5528-31.raw
Crozier	2017	PXD005968	SAX_E3028	Trypanosoma brucei	PT5528-32.raw
Crozier	2017	PXD005968	SAX_E3028	Trypanosoma brucei	PT5528-33.raw
Crozier	2017	PXD005968	SAX_E3028	Trypanosoma brucei	PT5528-34.raw
Crozier	2017	PXD005968	SAX_E3028	Trypanosoma brucei	PT5528-35.raw
Crozier	2017	PXD005968	SAX_E3028	Trypanosoma brucei	PT5528-36.raw
Crozier	2017	PXD005968	SAX_E3028	Trypanosoma brucei	PT5528-37.raw
Crozier	2017	PXD005968	SAX_E3028	Trypanosoma brucei	PT5528-38.raw
Crozier	2017	PXD005968	SAX_E3028	Trypanosoma brucei	PT5528-39.raw
Crozier	2017	PXD005968	SAX_E3028	Trypanosoma brucei	PT5528-4_151013084913.raw
Crozier	2017	PXD005968	SAX_E3028	Trypanosoma brucei	PT5528-40.raw
Crozier	2017	PXD005968	SAX_E3028	Trypanosoma brucei	PT5528-41.raw
Crozier	2017	PXD005968	SAX_E3028	Trypanosoma brucei	PT5528-42.raw
Crozier	2017	PXD005968	SAX_E3028	Trypanosoma brucei	PT5528-43.raw
Crozier	2017	PXD005968	SAX_E3028	Trypanosoma brucei	PT5528-44.raw
Crozier	2017	PXD005968	SAX_E3028	Trypanosoma brucei	PT5528-45.raw
Crozier	2017	PXD005968	SAX_E3028	Trypanosoma brucei	PT5528-46.raw
Crozier	2017	PXD005968	SAX_E3028	Trypanosoma brucei	PT5528-47.raw
Crozier	2017	PXD005968	SAX_E3028	Trypanosoma brucei	PT5528-48.raw
Crozier	2017	PXD005968	SAX_E3028	Trypanosoma brucei	PT5528-49.raw
Crozier	2017	PXD005968	SAX_E3028	Trypanosoma brucei	PT5528-5_151013111130.raw
Crozier	2017	PXD005968	SAX_E3028	Trypanosoma brucei	PT5528-50.raw
Crozier	2017	PXD005968	SAX_E3028	Trypanosoma brucei	PT5528-51.raw
Crozier	2017	PXD005968	SAX_E3028	Trypanosoma brucei	PT5528-52.raw
Crozier	2017	PXD005968	SAX_E3028	Trypanosoma brucei	PT5528-53.raw
Crozier	2017	PXD005968	SAX_E3028	Trypanosoma brucei	PT5528-54.raw
Crozier	2017	PXD005968	SAX_E3028	Trypanosoma brucei	PT5528-55.raw
Crozier	2017	PXD005968	SAX_E3028	Trypanosoma brucei	PT5528-56.raw
Crozier	2017	PXD005968	SAX_E3028	Trypanosoma brucei	PT5528-57.raw
Crozier	2017	PXD005968	SAX_E3028	Trypanosoma brucei	PT5528-58.raw
Crozier	2017	PXD005968	SAX_E3028	Trypanosoma brucei	PT5528-59.raw
Crozier	2017	PXD005968	SAX_E3028	Trypanosoma brucei	PT5528-6_151013133345.raw
Crozier	2017	PXD005968	SAX_E3028	Trypanosoma brucei	PT5528-60.raw
Crozier	2017	PXD005968	SAX_E3028	Trypanosoma brucei	PT5528-62.raw
Crozier	2017	PXD005968	SAX_E3028	Trypanosoma brucei	PT5528-63.raw
Crozier	2017	PXD005968	SAX_E3028	Trypanosoma brucei	PT5528-64.raw
Crozier	2017	PXD005968	SAX_E3028	Trypanosoma brucei	PT5528-65.raw
Crozier	2017	PXD005968	SAX_E3028	Trypanosoma brucei	PT5528-66.raw
Crozier	2017	PXD005968	SAX_E3028	Trypanosoma brucei	PT5528-67.raw
Crozier	2017	PXD005968	SAX_E3028	Trypanosoma brucei	PT5528-68.raw
Crozier	2017	PXD005968	SAX_E3028	Trypanosoma brucei	PT5528-69.raw
Crozier	2017	PXD005968	SAX_E3028	Trypanosoma brucei	PT5528-7_151013155601.raw
Crozier	2017	PXD005968	SAX_E3028	Trypanosoma brucei	PT5528-70.raw
Crozier	2017	PXD005968	SAX_E3028	Trypanosoma brucei	PT5528-71.raw
Crozier	2017	PXD005968	SAX_E3028	Trypanosoma brucei	PT5528-72.raw
Crozier	2017	PXD005968	SAX_E3028	Trypanosoma brucei	PT5528-73.raw
Crozier	2017	PXD005968	SAX_E3028	Trypanosoma brucei	PT5528-74.raw
Crozier	2017	PXD005968	SAX_E3028	Trypanosoma brucei	PT5528-75.raw
Crozier	2017	PXD005968	SAX_E3028	Trypanosoma brucei	PT5528-76.raw
Crozier	2017	PXD005968	SAX_E3028	Trypanosoma brucei	PT5528-77.raw
Crozier	2017	PXD005968	SAX_E3028	Trypanosoma brucei	PT5528-78.raw
Crozier	2017	PXD005968	SAX_E3028	Trypanosoma brucei	PT5528-79.raw
Crozier	2017	PXD005968	SAX_E3028	Trypanosoma brucei	PT5528-8_151013181813.raw
Crozier	2017	PXD005968	SAX_E3028	Trypanosoma brucei	PT5528-80.raw
Crozier	2017	PXD005968	SAX_E3028	Trypanosoma brucei	PT5528-81.raw
Crozier	2017	PXD005968	SAX_E3028	Trypanosoma brucei	PT5528-82.raw
Crozier	2017	PXD005968	SAX_E3028	Trypanosoma brucei	PT5528-83.raw
Crozier	2017	PXD005968	SAX_E3028	Trypanosoma brucei	PT5528-84.raw
Crozier	2017	PXD005968	SAX_E3028	Trypanosoma brucei	PT5528-85.raw
Crozier	2017	PXD005968	SAX_E3028	Trypanosoma brucei	PT5528-86.raw
Crozier	2017	PXD005968	SAX_E3028	Trypanosoma brucei	PT5528-87.raw
Crozier	2017	PXD005968	SAX_E3028	Trypanosoma brucei	PT5528-88.raw
Crozier	2017	PXD005968	SAX_E3028	Trypanosoma brucei	PT5528-89.raw
Crozier	2017	PXD005968	SAX_E3028	Trypanosoma brucei	PT5528-9_151013204025.raw
Crozier	2017	PXD005968	SAX_E3028	Trypanosoma brucei	PT5528-90.raw
Crozier	2017	PXD005968	SAX_E3028	Trypanosoma brucei	PT5528-91.raw
Crozier	2017	PXD005968	SAX_E3028	Trypanosoma brucei	PT5528-92.raw
Crozier	2017	PXD005968	SAX_E3028	Trypanosoma brucei	PT5528-93.raw
Crozier	2017	PXD005968	SAX_E3028	Trypanosoma brucei	PT5528-94.raw
Crozier	2017	PXD005968	SAX_E3028	Trypanosoma brucei	PT5528-95.raw
Crozier	2017	PXD005968	SAX_E3028	Trypanosoma brucei	PT5528-96.raw
Crozier	2017	PXD005968	SEC300_E3017	Trypanosoma brucei	PTSS4538SN18880.raw
Crozier	2017	PXD005968	SEC300_E3017	Trypanosoma brucei	PTSS4538SN18881.raw
Crozier	2017	PXD005968	SEC300_E3017	Trypanosoma brucei	PTSS4538SN18882.raw
Crozier	2017	PXD005968	SEC300_E3017	Trypanosoma brucei	PTSS4538SN18883.raw
Crozier	2017	PXD005968	SEC300_E3017	Trypanosoma brucei	PTSS4538SN18884.raw
Crozier	2017	PXD005968	SEC300_E3017	Trypanosoma brucei	PTSS4538SN18885.raw
Crozier	2017	PXD005968	SEC300_E3017	Trypanosoma brucei	PTSS4538SN18886.raw
Crozier	2017	PXD005968	SEC300_E3017	Trypanosoma brucei	PTSS4538SN18887.raw
Crozier	2017	PXD005968	SEC300_E3017	Trypanosoma brucei	PTSS4538SN18888.raw
Crozier	2017	PXD005968	SEC300_E3017	Trypanosoma brucei	PTSS4538SN18889.raw
Crozier	2017	PXD005968	SEC300_E3017	Trypanosoma brucei	PTSS4538SN18890.raw
Crozier	2017	PXD005968	SEC300_E3017	Trypanosoma brucei	PTSS4538SN18891.raw
Crozier	2017	PXD005968	SEC300_E3017	Trypanosoma brucei	PTSS4538SN18892.raw
Crozier	2017	PXD005968	SEC300_E3017	Trypanosoma brucei	PTSS4538SN18893.raw
Crozier	2017	PXD005968	SEC300_E3017	Trypanosoma brucei	PTSS4538SN18894.raw
Crozier	2017	PXD005968	SEC300_E3017	Trypanosoma brucei	PTSS4538SN18895.raw
Crozier	2017	PXD005968	SEC300_E3017	Trypanosoma brucei	PTSS4538SN18896.raw
Crozier	2017	PXD005968	SEC300_E3017	Trypanosoma brucei	PTSS4538SN18897.raw
Crozier	2017	PXD005968	SEC300_E3017	Trypanosoma brucei	PTSS4538SN18898.raw
Crozier	2017	PXD005968	SEC300_E3017	Trypanosoma brucei	PTSS4538SN18899.raw
Crozier	2017	PXD005968	SEC300_E3017	Trypanosoma brucei	PTSS4538SN18900.raw
Crozier	2017	PXD005968	SEC300_E3017	Trypanosoma brucei	PTSS4538SN18901.raw
Crozier	2017	PXD005968	SEC300_E3017	Trypanosoma brucei	PTSS4538SN18902.raw
Crozier	2017	PXD005968	SEC300_E3017	Trypanosoma brucei	PTSS4538SN18903.raw
Crozier	2017	PXD005968	SEC300_E3017	Trypanosoma brucei	PTSS4538SN18904.raw
Crozier	2017	PXD005968	SEC300_E3017	Trypanosoma brucei	PTSS4538SN18905.raw
Crozier	2017	PXD005968	SEC300_E3017	Trypanosoma brucei	PTSS4538SN18906.raw
Crozier	2017	PXD005968	SEC300_E3017	Trypanosoma brucei	PTSS4538SN18907.raw
Crozier	2017	PXD005968	SEC300_E3017	Trypanosoma brucei	PTSS4538SN18908.raw
Crozier	2017	PXD005968	SEC300_E3017	Trypanosoma brucei	PTSS4538SN18909.raw
Crozier	2017	PXD005968	SEC300_E3017	Trypanosoma brucei	PTSS4538SN18910.raw
Crozier	2017	PXD005968	SEC300_E3017	Trypanosoma brucei	PTSS4538SN18911.raw
Crozier	2017	PXD005968	SEC300_E3017	Trypanosoma brucei	PTSS4538SN18912.raw
Crozier	2017	PXD005968	SEC300_E3017	Trypanosoma brucei	PTSS4538SN18913.raw
Crozier	2017	PXD005968	SEC300_E3017	Trypanosoma brucei	PTSS4538SN18914.raw
Crozier	2017	PXD005968	SEC300_E3017	Trypanosoma brucei	PTSS4538SN18915.raw
Crozier	2017	PXD005968	SEC300_E3017	Trypanosoma brucei	PTSS4538SN18916.raw
Crozier	2017	PXD005968	SEC300_E3017	Trypanosoma brucei	PTSS4538SN18917.raw
Crozier	2017	PXD005968	SEC300_E3017	Trypanosoma brucei	PTSS4538SN18918.raw
Crozier	2017	PXD005968	SEC300_E3017	Trypanosoma brucei	PTSS4538SN18919.raw
Crozier	2017	PXD005968	SEC300_E3017	Trypanosoma brucei	PTSS4538SN18920.raw
Crozier	2017	PXD005968	SEC300_E3017	Trypanosoma brucei	PTSS4538SN18921.raw
Crozier	2017	PXD005968	SEC300_E3017	Trypanosoma brucei	PTSS4538SN18922.raw
Crozier	2017	PXD005968	SEC300_E3017	Trypanosoma brucei	PTSS4538SN18923.raw
Crozier	2017	PXD005968	SEC300_E3017	Trypanosoma brucei	PTSS4538SN18924.raw
Crozier	2017	PXD005968	SEC300_E3017	Trypanosoma brucei	PTSS4538SN18925.raw
Crozier	2017	PXD005968	SEC300_E3017	Trypanosoma brucei	PTSS4538SN18926.raw
Crozier	2017	PXD005968	SEC300_E3017	Trypanosoma brucei	PTSS4538SN18927.raw
Crozier	2017	PXD005968	SEC300_E3019	Trypanosoma brucei	PTSS4538SN18928.raw
Crozier	2017	PXD005968	SEC300_E3019	Trypanosoma brucei	PTSS4538SN18929.raw
Crozier	2017	PXD005968	SEC300_E3019	Trypanosoma brucei	PTSS4538SN18930.raw
Crozier	2017	PXD005968	SEC300_E3019	Trypanosoma brucei	PTSS4538SN18931.raw
Crozier	2017	PXD005968	SEC300_E3019	Trypanosoma brucei	PTSS4538SN18932.raw
Crozier	2017	PXD005968	SEC300_E3019	Trypanosoma brucei	PTSS4538SN18933.raw
Crozier	2017	PXD005968	SEC300_E3019	Trypanosoma brucei	PTSS4538SN18934.raw
Crozier	2017	PXD005968	SEC300_E3019	Trypanosoma brucei	PTSS4538SN18935.raw
Crozier	2017	PXD005968	SEC300_E3019	Trypanosoma brucei	PTSS4538SN18936.raw
Crozier	2017	PXD005968	SEC300_E3019	Trypanosoma brucei	PTSS4538SN18937.raw
Crozier	2017	PXD005968	SEC300_E3019	Trypanosoma brucei	PTSS4538SN18938.raw
Crozier	2017	PXD005968	SEC300_E3019	Trypanosoma brucei	PTSS4538SN18939.raw
Crozier	2017	PXD005968	SEC300_E3019	Trypanosoma brucei	PTSS4538SN18940.raw
Crozier	2017	PXD005968	SEC300_E3019	Trypanosoma brucei	PTSS4538SN18941.raw
Crozier	2017	PXD005968	SEC300_E3019	Trypanosoma brucei	PTSS4538SN18942.raw
Crozier	2017	PXD005968	SEC300_E3019	Trypanosoma brucei	PTSS4538SN18943.raw
Crozier	2017	PXD005968	SEC300_E3019	Trypanosoma brucei	PTSS4538SN18944.raw
Crozier	2017	PXD005968	SEC300_E3019	Trypanosoma brucei	PTSS4538SN18945.raw
Crozier	2017	PXD005968	SEC300_E3019	Trypanosoma brucei	PTSS4538SN18946.raw
Crozier	2017	PXD005968	SEC300_E3019	Trypanosoma brucei	PTSS4538SN18947.raw
Crozier	2017	PXD005968	SEC300_E3019	Trypanosoma brucei	PTSS4538SN18948.raw
Crozier	2017	PXD005968	SEC300_E3019	Trypanosoma brucei	PTSS4538SN18949.raw
Crozier	2017	PXD005968	SEC300_E3019	Trypanosoma brucei	PTSS4538SN18950.raw
Crozier	2017	PXD005968	SEC300_E3019	Trypanosoma brucei	PTSS4538SN18951.raw
Crozier	2017	PXD005968	SEC300_E3019	Trypanosoma brucei	PTSS4538SN18952.raw
Crozier	2017	PXD005968	SEC300_E3019	Trypanosoma brucei	PTSS4538SN18953.raw
Crozier	2017	PXD005968	SEC300_E3019	Trypanosoma brucei	PTSS4538SN18954.raw
Crozier	2017	PXD005968	SEC300_E3019	Trypanosoma brucei	PTSS4538SN18955.raw
Crozier	2017	PXD005968	SEC300_E3019	Trypanosoma brucei	PTSS4538SN18956.raw
Crozier	2017	PXD005968	SEC300_E3019	Trypanosoma brucei	PTSS4538SN18957.raw
Crozier	2017	PXD005968	SEC300_E3019	Trypanosoma brucei	PTSS4538SN18958.raw
Crozier	2017	PXD005968	SEC300_E3019	Trypanosoma brucei	PTSS4538SN18959.raw
Crozier	2017	PXD005968	SEC300_E3019	Trypanosoma brucei	PTSS4538SN18960.raw
Crozier	2017	PXD005968	SEC300_E3019	Trypanosoma brucei	PTSS4538SN18961.raw
Crozier	2017	PXD005968	SEC300_E3019	Trypanosoma brucei	PTSS4538SN18962.raw
Crozier	2017	PXD005968	SEC300_E3019	Trypanosoma brucei	PTSS4538SN18963.raw
Crozier	2017	PXD005968	SEC300_E3019	Trypanosoma brucei	PTSS4538SN18964.raw
Crozier	2017	PXD005968	SEC300_E3019	Trypanosoma brucei	PTSS4538SN18965.raw
Crozier	2017	PXD005968	SEC300_E3019	Trypanosoma brucei	PTSS4538SN18966.raw
Crozier	2017	PXD005968	SEC300_E3019	Trypanosoma brucei	PTSS4538SN18967.raw
Crozier	2017	PXD005968	SEC300_E3019	Trypanosoma brucei	PTSS4538SN18968.raw
Crozier	2017	PXD005968	SEC300_E3019	Trypanosoma brucei	PTSS4538SN18969.raw
Crozier	2017	PXD005968	SEC300_E3019	Trypanosoma brucei	PTSS4538SN18970.raw
Crozier	2017	PXD005968	SEC300_E3019	Trypanosoma brucei	PTSS4538SN18971.raw
Crozier	2017	PXD005968	SEC300_E3019	Trypanosoma brucei	PTSS4538SN18972.raw
Crozier	2017	PXD005968	SEC300_E3019	Trypanosoma brucei	PTSS4538SN18973.raw
Crozier	2017	PXD005968	SEC300_E3019	Trypanosoma brucei	PTSS4538SN18974.raw
Crozier	2017	PXD005968	SEC300_E3019	Trypanosoma brucei	PTSS4538SN18975.raw
Crozier	2017	PXD005968	SEC300_E3021	Trypanosoma brucei	PTSS4538SN18976.raw
Crozier	2017	PXD005968	SEC300_E3021	Trypanosoma brucei	PTSS4538SN18977.raw
Crozier	2017	PXD005968	SEC300_E3021	Trypanosoma brucei	PTSS4538SN18978.raw
Crozier	2017	PXD005968	SEC300_E3021	Trypanosoma brucei	PTSS4538SN18979.raw
Crozier	2017	PXD005968	SEC300_E3021	Trypanosoma brucei	PTSS4538SN18980.raw
Crozier	2017	PXD005968	SEC300_E3021	Trypanosoma brucei	PTSS4538SN18981.raw
Crozier	2017	PXD005968	SEC300_E3021	Trypanosoma brucei	PTSS4538SN18982.raw
Crozier	2017	PXD005968	SEC300_E3021	Trypanosoma brucei	PTSS4538SN18983.raw
Crozier	2017	PXD005968	SEC300_E3021	Trypanosoma brucei	PTSS4538SN18984.raw
Crozier	2017	PXD005968	SEC300_E3021	Trypanosoma brucei	PTSS4538SN18985.raw
Crozier	2017	PXD005968	SEC300_E3021	Trypanosoma brucei	PTSS4538SN18986.raw
Crozier	2017	PXD005968	SEC300_E3021	Trypanosoma brucei	PTSS4538SN18987.raw
Crozier	2017	PXD005968	SEC300_E3021	Trypanosoma brucei	PTSS4538SN18988.raw
Crozier	2017	PXD005968	SEC300_E3021	Trypanosoma brucei	PTSS4538SN18989.raw
Crozier	2017	PXD005968	SEC300_E3021	Trypanosoma brucei	PTSS4538SN18990.raw
Crozier	2017	PXD005968	SEC300_E3021	Trypanosoma brucei	PTSS4538SN18991.raw
Crozier	2017	PXD005968	SEC300_E3021	Trypanosoma brucei	PTSS4538SN18992.raw
Crozier	2017	PXD005968	SEC300_E3021	Trypanosoma brucei	PTSS4538SN18993.raw
Crozier	2017	PXD005968	SEC300_E3021	Trypanosoma brucei	PTSS4538SN18994.raw
Crozier	2017	PXD005968	SEC300_E3021	Trypanosoma brucei	PTSS4538SN18995.raw
Crozier	2017	PXD005968	SEC300_E3021	Trypanosoma brucei	PTSS4538SN18996.raw
Crozier	2017	PXD005968	SEC300_E3021	Trypanosoma brucei	PTSS4538SN18997.raw
Crozier	2017	PXD005968	SEC300_E3021	Trypanosoma brucei	PTSS4538SN18998.raw
Crozier	2017	PXD005968	SEC300_E3021	Trypanosoma brucei	PTSS4538SN18999.raw
Crozier	2017	PXD005968	SEC300_E3021	Trypanosoma brucei	PTSS4538SN19000.raw
Crozier	2017	PXD005968	SEC300_E3021	Trypanosoma brucei	PTSS4538SN19001.raw
Crozier	2017	PXD005968	SEC300_E3021	Trypanosoma brucei	PTSS4538SN19002.raw
Crozier	2017	PXD005968	SEC300_E3021	Trypanosoma brucei	PTSS4538SN19003.raw
Crozier	2017	PXD005968	SEC300_E3021	Trypanosoma brucei	PTSS4538SN19004.raw
Crozier	2017	PXD005968	SEC300_E3021	Trypanosoma brucei	PTSS4538SN19005.raw
Crozier	2017	PXD005968	SEC300_E3021	Trypanosoma brucei	PTSS4538SN19006.raw
Crozier	2017	PXD005968	SEC300_E3021	Trypanosoma brucei	PTSS4538SN19007.raw
Crozier	2017	PXD005968	SEC300_E3021	Trypanosoma brucei	PTSS4538SN19008.raw
Crozier	2017	PXD005968	SEC300_E3021	Trypanosoma brucei	PTSS4538SN19009.raw
Crozier	2017	PXD005968	SEC300_E3021	Trypanosoma brucei	PTSS4538SN19010.raw
Crozier	2017	PXD005968	SEC300_E3021	Trypanosoma brucei	PTSS4538SN19011.raw
Crozier	2017	PXD005968	SEC300_E3021	Trypanosoma brucei	PTSS4538SN19012.raw
Crozier	2017	PXD005968	SEC300_E3021	Trypanosoma brucei	PTSS4538SN19013.raw
Crozier	2017	PXD005968	SEC300_E3021	Trypanosoma brucei	PTSS4538SN19014.raw
Crozier	2017	PXD005968	SEC300_E3021	Trypanosoma brucei	PTSS4538SN19015.raw
Crozier	2017	PXD005968	SEC300_E3021	Trypanosoma brucei	PTSS4538SN19016.raw
Crozier	2017	PXD005968	SEC300_E3021	Trypanosoma brucei	PTSS4538SN19017.raw
Crozier	2017	PXD005968	SEC300_E3021	Trypanosoma brucei	PTSS4538SN19018.raw
Crozier	2017	PXD005968	SEC300_E3021	Trypanosoma brucei	PTSS4538SN19019.raw
Crozier	2017	PXD005968	SEC300_E3021	Trypanosoma brucei	PTSS4538SN19020.raw
Crozier	2017	PXD005968	SEC300_E3021	Trypanosoma brucei	PTSS4538SN19021.raw
Crozier	2017	PXD005968	SEC300_E3021	Trypanosoma brucei	PTSS4538SN19022.raw
Crozier	2017	PXD005968	SEC300_E3021	Trypanosoma brucei	PTSS4538SN19023.raw
Crozier	2017	PXD005968	SEC300_E3023	Trypanosoma brucei	PTSS4538SN19024.raw
Crozier	2017	PXD005968	SEC300_E3023	Trypanosoma brucei	PTSS4538SN19025.raw
Crozier	2017	PXD005968	SEC300_E3023	Trypanosoma brucei	PTSS4538SN19026.raw
Crozier	2017	PXD005968	SEC300_E3023	Trypanosoma brucei	PTSS4538SN19027.raw
Crozier	2017	PXD005968	SEC300_E3023	Trypanosoma brucei	PTSS4538SN19028.raw
Crozier	2017	PXD005968	SEC300_E3023	Trypanosoma brucei	PTSS4538SN19029.raw
Crozier	2017	PXD005968	SEC300_E3023	Trypanosoma brucei	PTSS4538SN19030.raw
Crozier	2017	PXD005968	SEC300_E3023	Trypanosoma brucei	PTSS4538SN19031.raw
Crozier	2017	PXD005968	SEC300_E3023	Trypanosoma brucei	PTSS4538SN19032.raw
Crozier	2017	PXD005968	SEC300_E3023	Trypanosoma brucei	PTSS4538SN19033.raw
Crozier	2017	PXD005968	SEC300_E3023	Trypanosoma brucei	PTSS4538SN19034.raw
Crozier	2017	PXD005968	SEC300_E3023	Trypanosoma brucei	PTSS4538SN19035.raw
Crozier	2017	PXD005968	SEC300_E3023	Trypanosoma brucei	PTSS4538SN19036.raw
Crozier	2017	PXD005968	SEC300_E3023	Trypanosoma brucei	PTSS4538SN19037.raw
Crozier	2017	PXD005968	SEC300_E3023	Trypanosoma brucei	PTSS4538SN19038.raw
Crozier	2017	PXD005968	SEC300_E3023	Trypanosoma brucei	PTSS4538SN19039.raw
Crozier	2017	PXD005968	SEC300_E3023	Trypanosoma brucei	PTSS4538SN19040.raw
Crozier	2017	PXD005968	SEC300_E3023	Trypanosoma brucei	PTSS4538SN19041.raw
Crozier	2017	PXD005968	SEC300_E3023	Trypanosoma brucei	PTSS4538SN19042.raw
Crozier	2017	PXD005968	SEC300_E3023	Trypanosoma brucei	PTSS4538SN19043.raw
Crozier	2017	PXD005968	SEC300_E3023	Trypanosoma brucei	PTSS4538SN19044.raw
Crozier	2017	PXD005968	SEC300_E3023	Trypanosoma brucei	PTSS4538SN19045.raw
Crozier	2017	PXD005968	SEC300_E3023	Trypanosoma brucei	PTSS4538SN19046.raw
Crozier	2017	PXD005968	SEC300_E3023	Trypanosoma brucei	PTSS4538SN19047.raw
Crozier	2017	PXD005968	SEC300_E3023	Trypanosoma brucei	PTSS4538SN19048.raw
Crozier	2017	PXD005968	SEC300_E3023	Trypanosoma brucei	PTSS4538SN19049.raw
Crozier	2017	PXD005968	SEC300_E3023	Trypanosoma brucei	PTSS4538SN19050.raw
Crozier	2017	PXD005968	SEC300_E3023	Trypanosoma brucei	PTSS4538SN19051.raw
Crozier	2017	PXD005968	SEC300_E3023	Trypanosoma brucei	PTSS4538SN19052.raw
Crozier	2017	PXD005968	SEC300_E3023	Trypanosoma brucei	PTSS4538SN19053.raw
Crozier	2017	PXD005968	SEC300_E3023	Trypanosoma brucei	PTSS4538SN19054.raw
Crozier	2017	PXD005968	SEC300_E3023	Trypanosoma brucei	PTSS4538SN19055.raw
Crozier	2017	PXD005968	SEC300_E3023	Trypanosoma brucei	PTSS4538SN19056.raw
Crozier	2017	PXD005968	SEC300_E3023	Trypanosoma brucei	PTSS4538SN19057.raw
Crozier	2017	PXD005968	SEC300_E3023	Trypanosoma brucei	PTSS4538SN19058.raw
Crozier	2017	PXD005968	SEC300_E3023	Trypanosoma brucei	PTSS4538SN19059.raw
Crozier	2017	PXD005968	SEC300_E3023	Trypanosoma brucei	PTSS4538SN19060.raw
Crozier	2017	PXD005968	SEC300_E3023	Trypanosoma brucei	PTSS4538SN19061.raw
Crozier	2017	PXD005968	SEC300_E3023	Trypanosoma brucei	PTSS4538SN19062.raw
Crozier	2017	PXD005968	SEC300_E3023	Trypanosoma brucei	PTSS4538SN19063.raw
Crozier	2017	PXD005968	SEC300_E3023	Trypanosoma brucei	PTSS4538SN19064.raw
Crozier	2017	PXD005968	SEC300_E3023	Trypanosoma brucei	PTSS4538SN19065.raw
Crozier	2017	PXD005968	SEC300_E3023	Trypanosoma brucei	PTSS4538SN19066.raw
Crozier	2017	PXD005968	SEC300_E3023	Trypanosoma brucei	PTSS4538SN19067.raw
Crozier	2017	PXD005968	SEC300_E3023	Trypanosoma brucei	PTSS4538SN19068.raw
Crozier	2017	PXD005968	SEC300_E3023	Trypanosoma brucei	PTSS4538SN19069.raw
Crozier	2017	PXD005968	SEC300_E3023	Trypanosoma brucei	PTSS4538SN19070.raw
Crozier	2017	PXD005968	SEC300_E3023	Trypanosoma brucei	PTSS4538SN19071.raw
Crozier	2017	PXD005968	SEC300_E3025	Trypanosoma brucei	PTSS4538SN19072.raw
Crozier	2017	PXD005968	SEC300_E3025	Trypanosoma brucei	PTSS4538SN19073.raw
Crozier	2017	PXD005968	SEC300_E3025	Trypanosoma brucei	PTSS4538SN19074.raw
Crozier	2017	PXD005968	SEC300_E3025	Trypanosoma brucei	PTSS4538SN19075.raw
Crozier	2017	PXD005968	SEC300_E3025	Trypanosoma brucei	PTSS4538SN19076.raw
Crozier	2017	PXD005968	SEC300_E3025	Trypanosoma brucei	PTSS4538SN19077.raw
Crozier	2017	PXD005968	SEC300_E3025	Trypanosoma brucei	PTSS4538SN19078.raw
Crozier	2017	PXD005968	SEC300_E3025	Trypanosoma brucei	PTSS4538SN19079.raw
Crozier	2017	PXD005968	SEC300_E3025	Trypanosoma brucei	PTSS4538SN19080.raw
Crozier	2017	PXD005968	SEC300_E3025	Trypanosoma brucei	PTSS4538SN19081.raw
Crozier	2017	PXD005968	SEC300_E3025	Trypanosoma brucei	PTSS4538SN19082.raw
Crozier	2017	PXD005968	SEC300_E3025	Trypanosoma brucei	PTSS4538SN19083.raw
Crozier	2017	PXD005968	SEC300_E3025	Trypanosoma brucei	PTSS4538SN19084.raw
Crozier	2017	PXD005968	SEC300_E3025	Trypanosoma brucei	PTSS4538SN19085.raw
Crozier	2017	PXD005968	SEC300_E3025	Trypanosoma brucei	PTSS4538SN19086.raw
Crozier	2017	PXD005968	SEC300_E3025	Trypanosoma brucei	PTSS4538SN19087.raw
Crozier	2017	PXD005968	SEC300_E3025	Trypanosoma brucei	PTSS4538SN19088.raw
Crozier	2017	PXD005968	SEC300_E3025	Trypanosoma brucei	PTSS4538SN19089.raw
Crozier	2017	PXD005968	SEC300_E3025	Trypanosoma brucei	PTSS4538SN19090.raw
Crozier	2017	PXD005968	SEC300_E3025	Trypanosoma brucei	PTSS4538SN19091.raw
Crozier	2017	PXD005968	SEC300_E3025	Trypanosoma brucei	PTSS4538SN19092.raw
Crozier	2017	PXD005968	SEC300_E3025	Trypanosoma brucei	PTSS4538SN19093.raw
Crozier	2017	PXD005968	SEC300_E3025	Trypanosoma brucei	PTSS4538SN19094.raw
Crozier	2017	PXD005968	SEC300_E3025	Trypanosoma brucei	PTSS4538SN19095.raw
Crozier	2017	PXD005968	SEC300_E3025	Trypanosoma brucei	PTSS4538SN19096.raw
Crozier	2017	PXD005968	SEC300_E3025	Trypanosoma brucei	PTSS4538SN19097.raw
Crozier	2017	PXD005968	SEC300_E3025	Trypanosoma brucei	PTSS4538SN19098.raw
Crozier	2017	PXD005968	SEC300_E3025	Trypanosoma brucei	PTSS4538SN19099.raw
Crozier	2017	PXD005968	SEC300_E3025	Trypanosoma brucei	PTSS4538SN19100.raw
Crozier	2017	PXD005968	SEC300_E3025	Trypanosoma brucei	PTSS4538SN19101.raw
Crozier	2017	PXD005968	SEC300_E3025	Trypanosoma brucei	PTSS4538SN19102.raw
Crozier	2017	PXD005968	SEC300_E3025	Trypanosoma brucei	PTSS4538SN19103.raw
Crozier	2017	PXD005968	SEC300_E3025	Trypanosoma brucei	PTSS4538SN19104.raw
Crozier	2017	PXD005968	SEC300_E3025	Trypanosoma brucei	PTSS4538SN19105.raw
Crozier	2017	PXD005968	SEC300_E3025	Trypanosoma brucei	PTSS4538SN19106.raw
Crozier	2017	PXD005968	SEC300_E3025	Trypanosoma brucei	PTSS4538SN19107.raw
Crozier	2017	PXD005968	SEC300_E3025	Trypanosoma brucei	PTSS4538SN19108.raw
Crozier	2017	PXD005968	SEC300_E3025	Trypanosoma brucei	PTSS4538SN19109.raw
Crozier	2017	PXD005968	SEC300_E3025	Trypanosoma brucei	PTSS4538SN19110.raw
Crozier	2017	PXD005968	SEC300_E3025	Trypanosoma brucei	PTSS4538SN19111.raw
Crozier	2017	PXD005968	SEC300_E3025	Trypanosoma brucei	PTSS4538SN19112.raw
Crozier	2017	PXD005968	SEC300_E3025	Trypanosoma brucei	PTSS4538SN19113.raw
Crozier	2017	PXD005968	SEC300_E3025	Trypanosoma brucei	PTSS4538SN19114.raw
Crozier	2017	PXD005968	SEC300_E3025	Trypanosoma brucei	PTSS4538SN19115.raw
Crozier	2017	PXD005968	SEC300_E3025	Trypanosoma brucei	PTSS4538SN19116.raw
Crozier	2017	PXD005968	SEC300_E3025	Trypanosoma brucei	PTSS4538SN19117.raw
Crozier	2017	PXD005968	SEC300_E3025	Trypanosoma brucei	PTSS4538SN19118.raw
Crozier	2017	PXD005968	SEC300_E3025	Trypanosoma brucei	PTSS4538SN19119.raw
Daniels	2020	PXD016469	LPS	Homo sapiens	Daniels_SEC_THP1_Dec2017_LPS1.raw
Daniels	2020	PXD016469	LPS	Homo sapiens	Daniels_SEC_THP1_Dec2017_LPS10.raw
Daniels	2020	PXD016469	LPS	Homo sapiens	Daniels_SEC_THP1_Dec2017_LPS11.raw
Daniels	2020	PXD016469	LPS	Homo sapiens	Daniels_SEC_THP1_Dec2017_LPS12.raw
Daniels	2020	PXD016469	LPS	Homo sapiens	Daniels_SEC_THP1_Dec2017_LPS13.raw
Daniels	2020	PXD016469	LPS	Homo sapiens	Daniels_SEC_THP1_Dec2017_LPS14.raw
Daniels	2020	PXD016469	LPS	Homo sapiens	Daniels_SEC_THP1_Dec2017_LPS15.raw
Daniels	2020	PXD016469	LPS	Homo sapiens	Daniels_SEC_THP1_Dec2017_LPS16.raw
Daniels	2020	PXD016469	LPS	Homo sapiens	Daniels_SEC_THP1_Dec2017_LPS17.raw
Daniels	2020	PXD016469	LPS	Homo sapiens	Daniels_SEC_THP1_Dec2017_LPS18.raw
Daniels	2020	PXD016469	LPS	Homo sapiens	Daniels_SEC_THP1_Dec2017_LPS19.raw
Daniels	2020	PXD016469	LPS	Homo sapiens	Daniels_SEC_THP1_Dec2017_LPS2.raw
Daniels	2020	PXD016469	LPS	Homo sapiens	Daniels_SEC_THP1_Dec2017_LPS20.raw
Daniels	2020	PXD016469	LPS	Homo sapiens	Daniels_SEC_THP1_Dec2017_LPS21.raw
Daniels	2020	PXD016469	LPS	Homo sapiens	Daniels_SEC_THP1_Dec2017_LPS22.raw
Daniels	2020	PXD016469	LPS	Homo sapiens	Daniels_SEC_THP1_Dec2017_LPS23.raw
Daniels	2020	PXD016469	LPS	Homo sapiens	Daniels_SEC_THP1_Dec2017_LPS24.raw
Daniels	2020	PXD016469	LPS	Homo sapiens	Daniels_SEC_THP1_Dec2017_LPS3.raw
Daniels	2020	PXD016469	LPS	Homo sapiens	Daniels_SEC_THP1_Dec2017_LPS4.raw
Daniels	2020	PXD016469	LPS	Homo sapiens	Daniels_SEC_THP1_Dec2017_LPS5.raw
Daniels	2020	PXD016469	LPS	Homo sapiens	Daniels_SEC_THP1_Dec2017_LPS6.raw
Daniels	2020	PXD016469	LPS	Homo sapiens	Daniels_SEC_THP1_Dec2017_LPS7.raw
Daniels	2020	PXD016469	LPS	Homo sapiens	Daniels_SEC_THP1_Dec2017_LPS8.raw
Daniels	2020	PXD016469	LPS	Homo sapiens	Daniels_SEC_THP1_Dec2017_LPS9.raw
Daniels	2020	PXD016469	UT	Homo sapiens	Daniels_SEC_THP1_Dec2017_UT1.raw
Daniels	2020	PXD016469	UT	Homo sapiens	Daniels_SEC_THP1_Dec2017_UT10.raw
Daniels	2020	PXD016469	UT	Homo sapiens	Daniels_SEC_THP1_Dec2017_UT11.raw
Daniels	2020	PXD016469	UT	Homo sapiens	Daniels_SEC_THP1_Dec2017_UT12.raw
Daniels	2020	PXD016469	UT	Homo sapiens	Daniels_SEC_THP1_Dec2017_UT13.raw
Daniels	2020	PXD016469	UT	Homo sapiens	Daniels_SEC_THP1_Dec2017_UT14.raw
Daniels	2020	PXD016469	UT	Homo sapiens	Daniels_SEC_THP1_Dec2017_UT15.raw
Daniels	2020	PXD016469	UT	Homo sapiens	Daniels_SEC_THP1_Dec2017_UT16.raw
Daniels	2020	PXD016469	UT	Homo sapiens	Daniels_SEC_THP1_Dec2017_UT17.raw
Daniels	2020	PXD016469	UT	Homo sapiens	Daniels_SEC_THP1_Dec2017_UT18.raw
Daniels	2020	PXD016469	UT	Homo sapiens	Daniels_SEC_THP1_Dec2017_UT19.raw
Daniels	2020	PXD016469	UT	Homo sapiens	Daniels_SEC_THP1_Dec2017_UT2.raw
Daniels	2020	PXD016469	UT	Homo sapiens	Daniels_SEC_THP1_Dec2017_UT20.raw
Daniels	2020	PXD016469	UT	Homo sapiens	Daniels_SEC_THP1_Dec2017_UT21.raw
Daniels	2020	PXD016469	UT	Homo sapiens	Daniels_SEC_THP1_Dec2017_UT22.raw
Daniels	2020	PXD016469	UT	Homo sapiens	Daniels_SEC_THP1_Dec2017_UT23.raw
Daniels	2020	PXD016469	UT	Homo sapiens	Daniels_SEC_THP1_Dec2017_UT24.raw
Daniels	2020	PXD016469	UT	Homo sapiens	Daniels_SEC_THP1_Dec2017_UT3.raw
Daniels	2020	PXD016469	UT	Homo sapiens	Daniels_SEC_THP1_Dec2017_UT4.raw
Daniels	2020	PXD016469	UT	Homo sapiens	Daniels_SEC_THP1_Dec2017_UT5.raw
Daniels	2020	PXD016469	UT	Homo sapiens	Daniels_SEC_THP1_Dec2017_UT6.raw
Daniels	2020	PXD016469	UT	Homo sapiens	Daniels_SEC_THP1_Dec2017_UT7.raw
Daniels	2020	PXD016469	UT	Homo sapiens	Daniels_SEC_THP1_Dec2017_UT8.raw
Daniels	2020	PXD016469	UT	Homo sapiens	Daniels_SEC_THP1_Dec2017_UT9.raw
deAlmeida	2016	PXD004566	BN4to16	Kuenenia stuttgartiensis	20130206_Naomi_BN4to16_01.RAW
deAlmeida	2016	PXD004566	BN4to16	Kuenenia stuttgartiensis	20130206_Naomi_BN4to16_02.RAW
deAlmeida	2016	PXD004566	BN4to16	Kuenenia stuttgartiensis	20130206_Naomi_BN4to16_03.RAW
deAlmeida	2016	PXD004566	BN4to16	Kuenenia stuttgartiensis	20130206_Naomi_BN4to16_04_130221113256.RAW
deAlmeida	2016	PXD004566	BN4to16	Kuenenia stuttgartiensis	20130206_Naomi_BN4to16_05.RAW
deAlmeida	2016	PXD004566	BN4to16	Kuenenia stuttgartiensis	20130206_Naomi_BN4to16_06.RAW
deAlmeida	2016	PXD004566	BN4to16	Kuenenia stuttgartiensis	20130206_Naomi_BN4to16_07.RAW
deAlmeida	2016	PXD004566	BN4to16	Kuenenia stuttgartiensis	20130206_Naomi_BN4to16_08.RAW
deAlmeida	2016	PXD004566	BN4to16	Kuenenia stuttgartiensis	20130206_Naomi_BN4to16_09.RAW
deAlmeida	2016	PXD004566	BN4to16	Kuenenia stuttgartiensis	20130206_Naomi_BN4to16_10.RAW
deAlmeida	2016	PXD004566	BN4to16	Kuenenia stuttgartiensis	20130206_Naomi_BN4to16_11.RAW
deAlmeida	2016	PXD004566	BN4to16	Kuenenia stuttgartiensis	20130206_Naomi_BN4to16_12.RAW
deAlmeida	2016	PXD004566	BN4to16	Kuenenia stuttgartiensis	20130206_Naomi_BN4to16_13.RAW
deAlmeida	2016	PXD004566	BN4to16	Kuenenia stuttgartiensis	20130206_Naomi_BN4to16_14.RAW
deAlmeida	2016	PXD004566	BN4to16	Kuenenia stuttgartiensis	20130206_Naomi_BN4to16_15.RAW
deAlmeida	2016	PXD004566	BN4to16	Kuenenia stuttgartiensis	20130206_Naomi_BN4to16_16.RAW
deAlmeida	2016	PXD004566	BN4to16	Kuenenia stuttgartiensis	20130206_Naomi_BN4to16_17.RAW
deAlmeida	2016	PXD004566	BN4to16	Kuenenia stuttgartiensis	20130206_Naomi_BN4to16_18.RAW
deAlmeida	2016	PXD004566	BN4to16	Kuenenia stuttgartiensis	20130206_Naomi_BN4to16_19.RAW
deAlmeida	2016	PXD004566	BN4to16	Kuenenia stuttgartiensis	20130206_Naomi_BN4to16_20_130221125749.RAW
deAlmeida	2016	PXD004566	BN4to16	Kuenenia stuttgartiensis	20130206_Naomi_BN4to16_21.RAW
deAlmeida	2016	PXD004566	BN4to16	Kuenenia stuttgartiensis	20130206_Naomi_BN4to16_22.RAW
deAlmeida	2016	PXD004566	BN4to16	Kuenenia stuttgartiensis	20130206_Naomi_BN4to16_23.RAW
deAlmeida	2016	PXD004566	BN4to16	Kuenenia stuttgartiensis	20130206_Naomi_BN4to16_24.RAW
deAlmeida	2016	PXD004566	BN4to16	Kuenenia stuttgartiensis	20130206_Naomi_BN4to16_25.RAW
deAlmeida	2016	PXD004566	BN4to16	Kuenenia stuttgartiensis	20130206_Naomi_BN4to16_26.RAW
deAlmeida	2016	PXD004566	BN4to16	Kuenenia stuttgartiensis	20130206_Naomi_BN4to16_27.RAW
deAlmeida	2016	PXD004566	BN4to16	Kuenenia stuttgartiensis	20130206_Naomi_BN4to16_28.RAW
deAlmeida	2016	PXD004566	BN4to16	Kuenenia stuttgartiensis	20130206_Naomi_BN4to16_29_130221142330.RAW
deAlmeida	2016	PXD004566	BN4to16	Kuenenia stuttgartiensis	20130206_Naomi_BN4to16_30.RAW
deAlmeida	2016	PXD004566	BN4to16	Kuenenia stuttgartiensis	20130206_Naomi_BN4to16_31.RAW
deAlmeida	2016	PXD004566	BN4to16	Kuenenia stuttgartiensis	20130206_Naomi_BN4to16_32.RAW
deAlmeida	2016	PXD004566	BN4to16	Kuenenia stuttgartiensis	20130206_Naomi_BN4to16_33.RAW
deAlmeida	2016	PXD004566	BN4to16	Kuenenia stuttgartiensis	20130206_Naomi_BN4to16_34.RAW
deAlmeida	2016	PXD004566	BN4to16	Kuenenia stuttgartiensis	20130206_Naomi_BN4to16_35.RAW
deAlmeida	2016	PXD004566	BN4to16	Kuenenia stuttgartiensis	20130206_Naomi_BN4to16_36.RAW
deAlmeida	2016	PXD004566	BN4to16	Kuenenia stuttgartiensis	20130206_Naomi_BN4to16_37.RAW
deAlmeida	2016	PXD004566	BN4to16	Kuenenia stuttgartiensis	20130206_Naomi_BN4to16_38.RAW
deAlmeida	2016	PXD004566	BN4to16	Kuenenia stuttgartiensis	20130206_Naomi_BN4to16_39.RAW
deAlmeida	2016	PXD004566	BN4to16	Kuenenia stuttgartiensis	20130206_Naomi_BN4to16_40.RAW
deAlmeida	2016	PXD004566	BN4to16	Kuenenia stuttgartiensis	20130206_Naomi_BN4to16_41.RAW
deAlmeida	2016	PXD004566	BN4to16	Kuenenia stuttgartiensis	20130206_Naomi_BN4to16_42.RAW
deAlmeida	2016	PXD004566	BN4to16	Kuenenia stuttgartiensis	20130206_Naomi_BN4to16_43.RAW
deAlmeida	2016	PXD004566	BN4to16	Kuenenia stuttgartiensis	20130206_Naomi_BN4to16_44.RAW
deAlmeida	2016	PXD004566	BN4to16	Kuenenia stuttgartiensis	20130206_Naomi_BN4to16_45.RAW
deAlmeida	2016	PXD004566	BN4to16	Kuenenia stuttgartiensis	20130206_Naomi_BN4to16_46_130221154904.RAW
deAlmeida	2016	PXD004566	BN4to16	Kuenenia stuttgartiensis	20130206_Naomi_BN4to16_47.RAW
deAlmeida	2016	PXD004566	BN4to16	Kuenenia stuttgartiensis	20130206_Naomi_BN4to16_48.RAW
deAlmeida	2016	PXD004566	BN4to16	Kuenenia stuttgartiensis	20130206_Naomi_BN4to16_49.RAW
deAlmeida	2016	PXD004566	BN4to16	Kuenenia stuttgartiensis	20130206_Naomi_BN4to16_50.RAW
deAlmeida	2016	PXD004566	BN4to16	Kuenenia stuttgartiensis	20130206_Naomi_BN4to16_51.RAW
deAlmeida	2016	PXD004566	BN4to16	Kuenenia stuttgartiensis	20130206_Naomi_BN4to16_52.RAW
deAlmeida	2016	PXD004566	BN4to16	Kuenenia stuttgartiensis	20130206_Naomi_BN4to16_53.RAW
deAlmeida	2016	PXD004566	BN4to16	Kuenenia stuttgartiensis	20130206_Naomi_BN4to16_54.RAW
deAlmeida	2016	PXD004566	BN4to16	Kuenenia stuttgartiensis	20130206_Naomi_BN4to16_55.RAW
deAlmeida	2016	PXD004566	BN4to16	Kuenenia stuttgartiensis	20130206_Naomi_BN4to16_56_130221171445.RAW
deAlmeida	2016	PXD004566	BN4to16	Kuenenia stuttgartiensis	20130206_Naomi_BN4to16_57.RAW
deAlmeida	2016	PXD004566	BN4to16	Kuenenia stuttgartiensis	20130206_Naomi_BN4to16_58.RAW
deAlmeida	2016	PXD004566	BN4to16	Kuenenia stuttgartiensis	20130206_Naomi_BN4to16_59.RAW
deAlmeida	2016	PXD004566	BN4to16	Kuenenia stuttgartiensis	20130206_Naomi_BN4to16_60_130221184024.RAW
deAlmeida	2016	PXD004566	BN4to16	Kuenenia stuttgartiensis	20130206_Naomi_BN4to16_61.RAW
deAlmeida	2016	PXD004566	BN4to16	Kuenenia stuttgartiensis	20130206_Naomi_BN4to16_62.RAW
deAlmeida	2016	PXD004566	BN4to16	Kuenenia stuttgartiensis	20130206_Naomi_BN4to16_63.RAW
deAlmeida	2016	PXD004566	BN4to16	Kuenenia stuttgartiensis	20130206_Naomi_BN4to16_64.RAW
deAlmeida	2016	PXD004566	BN4to16	Kuenenia stuttgartiensis	20130206_Naomi_BN4to16_65.RAW
deAlmeida	2016	PXD004566	BN3to12	Kuenenia stuttgartiensis	20130212_Naomi_BN3to12_01.RAW
deAlmeida	2016	PXD004566	BN3to12	Kuenenia stuttgartiensis	20130212_Naomi_BN3to12_02.RAW
deAlmeida	2016	PXD004566	BN3to12	Kuenenia stuttgartiensis	20130212_Naomi_BN3to12_03.RAW
deAlmeida	2016	PXD004566	BN3to12	Kuenenia stuttgartiensis	20130212_Naomi_BN3to12_04.RAW
deAlmeida	2016	PXD004566	BN3to12	Kuenenia stuttgartiensis	20130212_Naomi_BN3to12_05.RAW
deAlmeida	2016	PXD004566	BN3to12	Kuenenia stuttgartiensis	20130212_Naomi_BN3to12_06.RAW
deAlmeida	2016	PXD004566	BN3to12	Kuenenia stuttgartiensis	20130212_Naomi_BN3to12_07.RAW
deAlmeida	2016	PXD004566	BN3to12	Kuenenia stuttgartiensis	20130212_Naomi_BN3to12_08.RAW
deAlmeida	2016	PXD004566	BN3to12	Kuenenia stuttgartiensis	20130212_Naomi_BN3to12_09.RAW
deAlmeida	2016	PXD004566	BN3to12	Kuenenia stuttgartiensis	20130212_Naomi_BN3to12_10.RAW
deAlmeida	2016	PXD004566	BN3to12	Kuenenia stuttgartiensis	20130212_Naomi_BN3to12_11.RAW
deAlmeida	2016	PXD004566	BN3to12	Kuenenia stuttgartiensis	20130212_Naomi_BN3to12_12.RAW
deAlmeida	2016	PXD004566	BN3to12	Kuenenia stuttgartiensis	20130212_Naomi_BN3to12_13.RAW
deAlmeida	2016	PXD004566	BN3to12	Kuenenia stuttgartiensis	20130212_Naomi_BN3to12_14.RAW
deAlmeida	2016	PXD004566	BN3to12	Kuenenia stuttgartiensis	20130212_Naomi_BN3to12_15.RAW
deAlmeida	2016	PXD004566	BN3to12	Kuenenia stuttgartiensis	20130212_Naomi_BN3to12_16.RAW
deAlmeida	2016	PXD004566	BN3to12	Kuenenia stuttgartiensis	20130212_Naomi_BN3to12_17.RAW
deAlmeida	2016	PXD004566	BN3to12	Kuenenia stuttgartiensis	20130212_Naomi_BN3to12_18.RAW
deAlmeida	2016	PXD004566	BN3to12	Kuenenia stuttgartiensis	20130212_Naomi_BN3to12_19.RAW
deAlmeida	2016	PXD004566	BN3to12	Kuenenia stuttgartiensis	20130212_Naomi_BN3to12_20.RAW
deAlmeida	2016	PXD004566	BN3to12	Kuenenia stuttgartiensis	20130212_Naomi_BN3to12_21.RAW
deAlmeida	2016	PXD004566	BN3to12	Kuenenia stuttgartiensis	20130212_Naomi_BN3to12_22.RAW
deAlmeida	2016	PXD004566	BN3to12	Kuenenia stuttgartiensis	20130212_Naomi_BN3to12_23.RAW
deAlmeida	2016	PXD004566	BN3to12	Kuenenia stuttgartiensis	20130212_Naomi_BN3to12_24.RAW
deAlmeida	2016	PXD004566	BN3to12	Kuenenia stuttgartiensis	20130212_Naomi_BN3to12_25.RAW
deAlmeida	2016	PXD004566	BN3to12	Kuenenia stuttgartiensis	20130212_Naomi_BN3to12_26.RAW
deAlmeida	2016	PXD004566	BN3to12	Kuenenia stuttgartiensis	20130212_Naomi_BN3to12_27.RAW
deAlmeida	2016	PXD004566	BN3to12	Kuenenia stuttgartiensis	20130212_Naomi_BN3to12_28.RAW
deAlmeida	2016	PXD004566	BN3to12	Kuenenia stuttgartiensis	20130212_Naomi_BN3to12_29.RAW
deAlmeida	2016	PXD004566	BN3to12	Kuenenia stuttgartiensis	20130212_Naomi_BN3to12_30.RAW
deAlmeida	2016	PXD004566	BN3to12	Kuenenia stuttgartiensis	20130212_Naomi_BN3to12_31.RAW
deAlmeida	2016	PXD004566	BN3to12	Kuenenia stuttgartiensis	20130212_Naomi_BN3to12_32.RAW
deAlmeida	2016	PXD004566	BN3to12	Kuenenia stuttgartiensis	20130212_Naomi_BN3to12_33.RAW
deAlmeida	2016	PXD004566	BN3to12	Kuenenia stuttgartiensis	20130212_Naomi_BN3to12_34.RAW
deAlmeida	2016	PXD004566	BN3to12	Kuenenia stuttgartiensis	20130212_Naomi_BN3to12_35.RAW
deAlmeida	2016	PXD004566	BN3to12	Kuenenia stuttgartiensis	20130212_Naomi_BN3to12_36.RAW
deAlmeida	2016	PXD004566	BN3to12	Kuenenia stuttgartiensis	20130212_Naomi_BN3to12_37.RAW
deAlmeida	2016	PXD004566	BN3to12	Kuenenia stuttgartiensis	20130212_Naomi_BN3to12_38.RAW
deAlmeida	2016	PXD004566	BN3to12	Kuenenia stuttgartiensis	20130212_Naomi_BN3to12_39.RAW
deAlmeida	2016	PXD004566	BN3to12	Kuenenia stuttgartiensis	20130212_Naomi_BN3to12_40.RAW
deAlmeida	2016	PXD004566	BN3to12	Kuenenia stuttgartiensis	20130212_Naomi_BN3to12_41.RAW
deAlmeida	2016	PXD004566	BN3to12	Kuenenia stuttgartiensis	20130212_Naomi_BN3to12_42.RAW
deAlmeida	2016	PXD004566	BN3to12	Kuenenia stuttgartiensis	20130212_Naomi_BN3to12_43.RAW
deAlmeida	2016	PXD004566	BN3to12	Kuenenia stuttgartiensis	20130212_Naomi_BN3to12_44.RAW
deAlmeida	2016	PXD004566	BN3to12	Kuenenia stuttgartiensis	20130212_Naomi_BN3to12_45.RAW
deAlmeida	2016	PXD004566	BN3to12	Kuenenia stuttgartiensis	20130212_Naomi_BN3to12_46.RAW
deAlmeida	2016	PXD004566	BN3to12	Kuenenia stuttgartiensis	20130212_Naomi_BN3to12_47.RAW
deAlmeida	2016	PXD004566	BN3to12	Kuenenia stuttgartiensis	20130212_Naomi_BN3to12_48.RAW
deAlmeida	2016	PXD004566	BN3to12	Kuenenia stuttgartiensis	20130212_Naomi_BN3to12_49.RAW
deAlmeida	2016	PXD004566	BN3to12	Kuenenia stuttgartiensis	20130212_Naomi_BN3to12_50.RAW
deAlmeida	2016	PXD004566	BN3to12	Kuenenia stuttgartiensis	20130212_Naomi_BN3to12_51.RAW
deAlmeida	2016	PXD004566	BN3to12	Kuenenia stuttgartiensis	20130212_Naomi_BN3to12_52.RAW
deAlmeida	2016	PXD004566	BN3to12	Kuenenia stuttgartiensis	20130212_Naomi_BN3to12_53.RAW
deAlmeida	2016	PXD004566	BN3to12	Kuenenia stuttgartiensis	20130212_Naomi_BN3to12_54.RAW
deAlmeida	2016	PXD004566	BN3to12	Kuenenia stuttgartiensis	20130212_Naomi_BN3to12_55.RAW
deAlmeida	2016	PXD004566	BN3to12	Kuenenia stuttgartiensis	20130212_Naomi_BN3to12_56.RAW
deAlmeida	2016	PXD004566	BN3to12	Kuenenia stuttgartiensis	20130212_Naomi_BN3to12_57.RAW
deAlmeida	2016	PXD004566	BN3to12	Kuenenia stuttgartiensis	20130212_Naomi_BN3to12_58.RAW
deAlmeida	2016	PXD004566	BN3to12	Kuenenia stuttgartiensis	20130212_Naomi_BN3to12_59.RAW
deAlmeida	2016	PXD004566	BN3to12	Kuenenia stuttgartiensis	20130212_Naomi_BN3to12_60.RAW
deAlmeida	2016	PXD004566	BN3to12	Kuenenia stuttgartiensis	20130212_Naomi_BN3to12_61.RAW
deAlmeida	2016	PXD004566	BN3to12	Kuenenia stuttgartiensis	20130212_Naomi_BN3to12_62.RAW
deAlmeida	2016	PXD004566	BN3to12	Kuenenia stuttgartiensis	20130212_Naomi_BN3to12_63.RAW
deAlmeida	2016	PXD004566	BN3to12	Kuenenia stuttgartiensis	20130212_Naomi_BN3to12_64.RAW
deAlmeida	2016	PXD004566	BN3to12	Kuenenia stuttgartiensis	20130212_Naomi_BN3to12_65.RAW
deAlmeida	2016	PXD004566	BN3to12	Kuenenia stuttgartiensis	20130212_Naomi_BN3to12_66.RAW
Drew	2020	PXD017650	Control	Xenopus laevis	xl_animalcaps_SEC_Control_09a_20191004.raw
Drew	2020	PXD017650	Control	Xenopus laevis	xl_animalcaps_SEC_Control_10a_20191004.raw
Drew	2020	PXD017650	Control	Xenopus laevis	xl_animalcaps_SEC_Control_11a_20191004.raw
Drew	2020	PXD017650	Control	Xenopus laevis	xl_animalcaps_SEC_Control_12a_20191004.raw
Drew	2020	PXD017650	Control	Xenopus laevis	xl_animalcaps_SEC_Control_13a_20191004.raw
Drew	2020	PXD017650	Control	Xenopus laevis	xl_animalcaps_SEC_Control_14a_20191004.raw
Drew	2020	PXD017650	Control	Xenopus laevis	xl_animalcaps_SEC_Control_15a_20191004.raw
Drew	2020	PXD017650	Control	Xenopus laevis	xl_animalcaps_SEC_Control_16a_20191004.raw
Drew	2020	PXD017650	Control	Xenopus laevis	xl_animalcaps_SEC_Control_17a_20191004.raw
Drew	2020	PXD017650	Control	Xenopus laevis	xl_animalcaps_SEC_Control_18a_20191004.raw
Drew	2020	PXD017650	Control	Xenopus laevis	xl_animalcaps_SEC_Control_19a_20191004.raw
Drew	2020	PXD017650	Control	Xenopus laevis	xl_animalcaps_SEC_Control_20a_20191004.raw
Drew	2020	PXD017650	Control	Xenopus laevis	xl_animalcaps_SEC_Control_21a_20191004.raw
Drew	2020	PXD017650	Control	Xenopus laevis	xl_animalcaps_SEC_Control_22a_20191004.raw
Drew	2020	PXD017650	Control	Xenopus laevis	xl_animalcaps_SEC_Control_23a_20191004.raw
Drew	2020	PXD017650	Control	Xenopus laevis	xl_animalcaps_SEC_Control_25a_20191004.raw
Drew	2020	PXD017650	Control	Xenopus laevis	xl_animalcaps_SEC_Control_26a_20191004.raw
Drew	2020	PXD017650	Control	Xenopus laevis	xl_animalcaps_SEC_Control_27a_20191004.raw
Drew	2020	PXD017650	Control	Xenopus laevis	xl_animalcaps_SEC_Control_28a_20191004.raw
Drew	2020	PXD017650	Control	Xenopus laevis	xl_animalcaps_SEC_Control_29a_20191004.raw
Drew	2020	PXD017650	Control	Xenopus laevis	xl_animalcaps_SEC_Control_30a_20191004.raw
Drew	2020	PXD017650	Control	Xenopus laevis	xl_animalcaps_SEC_Control_31a_20191004.raw
Drew	2020	PXD017650	Control	Xenopus laevis	xl_animalcaps_SEC_Control_33a_20191004.raw
Drew	2020	PXD017650	Control	Xenopus laevis	xl_animalcaps_SEC_Control_34a_20191004.raw
Drew	2020	PXD017650	Control	Xenopus laevis	xl_animalcaps_SEC_Control_35a_20191004.raw
Drew	2020	PXD017650	Control	Xenopus laevis	xl_animalcaps_SEC_Control_37a_20191004.raw
Drew	2020	PXD017650	Control	Xenopus laevis	xl_animalcaps_SEC_Control_38a_20191004.raw
Drew	2020	PXD017650	Control	Xenopus laevis	xl_animalcaps_SEC_Control_39a_20191004.raw
Drew	2020	PXD017650	Control	Xenopus laevis	xl_animalcaps_SEC_Control_40a_20191004.raw
Drew	2020	PXD017650	Control	Xenopus laevis	xl_animalcaps_SEC_Control_41a_20191004.raw
Drew	2020	PXD017650	Control	Xenopus laevis	xl_animalcaps_SEC_Control_42a_20191004.raw
Drew	2020	PXD017650	Control	Xenopus laevis	xl_animalcaps_SEC_Control_43a_20191004.raw
Drew	2020	PXD017650	Control	Xenopus laevis	xl_animalcaps_SEC_Control_44a_20191004.raw
Drew	2020	PXD017650	Control	Xenopus laevis	xl_animalcaps_SEC_Control_45a_20191004.raw
Drew	2020	PXD017650	Control	Xenopus laevis	xl_animalcaps_SEC_Control_46a_20191004.raw
Drew	2020	PXD017650	Control	Xenopus laevis	xl_animalcaps_SEC_Control_47a_20191004.raw
Drew	2020	PXD017650	Control	Xenopus laevis	xl_animalcaps_SEC_Control_49a_20191004.raw
Drew	2020	PXD017650	Control	Xenopus laevis	xl_animalcaps_SEC_Control_50a_20191004.raw
Drew	2020	PXD017650	Control	Xenopus laevis	xl_animalcaps_SEC_Control_51a_20191004.raw
Drew	2020	PXD017650	Control	Xenopus laevis	xl_animalcaps_SEC_Control_52a_20191004.raw
Drew	2020	PXD017650	Control	Xenopus laevis	xl_animalcaps_SEC_Control_53a_20191004.raw
Drew	2020	PXD017650	Control	Xenopus laevis	xl_animalcaps_SEC_Control_54a_20191004.raw
Drew	2020	PXD017650	Control	Xenopus laevis	xl_animalcaps_SEC_Control_55a_20191004.raw
Drew	2020	PXD017650	Control	Xenopus laevis	xl_animalcaps_SEC_Control_56a_20191004.raw
Drew	2020	PXD017650	Control	Xenopus laevis	xl_animalcaps_SEC_Control_57a_20191004.raw
Drew	2020	PXD017650	Control	Xenopus laevis	xl_animalcaps_SEC_Control_58a_20191004.raw
Drew	2020	PXD017650	Control	Xenopus laevis	xl_animalcaps_SEC_Control_59a_20191004.raw
Drew	2020	PXD017650	Control	Xenopus laevis	xl_animalcaps_SEC_Control_61a_20191004.raw
Drew	2020	PXD017650	Control	Xenopus laevis	xl_animalcaps_SEC_Control_62a_20191004.raw
Drew	2020	PXD017650	Control	Xenopus laevis	xl_animalcaps_SEC_Control_63a_20191004.raw
Drew	2020	PXD017650	Control	Xenopus laevis	xl_animalcaps_SEC_Control_64a_20191004.raw
Drew	2020	PXD017650	Control	Xenopus laevis	xl_animalcaps_SEC_Control_65a_20191004.raw
Drew	2020	PXD017650	Control	Xenopus laevis	xl_animalcaps_SEC_Control_66a_20191004.raw
Drew	2020	PXD017650	Control	Xenopus laevis	xl_animalcaps_SEC_Control_67a_20191004.raw
Drew	2020	PXD017650	Control	Xenopus laevis	xl_animalcaps_SEC_Control_68a_20191004.raw
Drew	2020	PXD017650	Control	Xenopus laevis	xl_animalcaps_SEC_Control_69a_20191004.raw
Drew	2020	PXD017650	Control	Xenopus laevis	xl_animalcaps_SEC_Control_70a_20191004.raw
Drew	2020	PXD017650	Control	Xenopus laevis	xl_animalcaps_SEC_Control_71a_20191004.raw
Drew	2020	PXD017650	Control	Xenopus laevis	xl_animalcaps_SEC_Control_73a_20191004.raw
Drew	2020	PXD017650	Control	Xenopus laevis	xl_animalcaps_SEC_Control_74a_20191004.raw
Drew	2020	PXD017650	Control	Xenopus laevis	xl_animalcaps_SEC_Control_75a_20191004.raw
Drew	2020	PXD017650	Control	Xenopus laevis	xl_animalcaps_SEC_Control_76a_20191004.raw
Drew	2020	PXD017650	Control	Xenopus laevis	xl_animalcaps_SEC_Control_77a_20191004.raw
Drew	2020	PXD017650	Control	Xenopus laevis	xl_animalcaps_SEC_Control_78a_20191004.raw
Drew	2020	PXD017650	Control	Xenopus laevis	xl_animalcaps_SEC_Control_79a_20191004.raw
Drew	2020	PXD017650	Control	Xenopus laevis	xl_animalcaps_SEC_Control_80a_20191004.raw
Drew	2020	PXD017650	RNAse	Xenopus laevis	xl_animalcaps_SEC_RNAse_09a_20191004.raw
Drew	2020	PXD017650	RNAse	Xenopus laevis	xl_animalcaps_SEC_RNAse_10a_20191004.raw
Drew	2020	PXD017650	RNAse	Xenopus laevis	xl_animalcaps_SEC_RNAse_11a_20191004.raw
Drew	2020	PXD017650	RNAse	Xenopus laevis	xl_animalcaps_SEC_RNAse_12a_20191004.raw
Drew	2020	PXD017650	RNAse	Xenopus laevis	xl_animalcaps_SEC_RNAse_13a_20191004.raw
Drew	2020	PXD017650	RNAse	Xenopus laevis	xl_animalcaps_SEC_RNAse_14a_20191004.raw
Drew	2020	PXD017650	RNAse	Xenopus laevis	xl_animalcaps_SEC_RNAse_15a_20191004.raw
Drew	2020	PXD017650	RNAse	Xenopus laevis	xl_animalcaps_SEC_RNAse_16a_20191004.raw
Drew	2020	PXD017650	RNAse	Xenopus laevis	xl_animalcaps_SEC_RNAse_17a_20191004.raw
Drew	2020	PXD017650	RNAse	Xenopus laevis	xl_animalcaps_SEC_RNAse_18a_20191004.raw
Drew	2020	PXD017650	RNAse	Xenopus laevis	xl_animalcaps_SEC_RNAse_19a_20191004.raw
Drew	2020	PXD017650	RNAse	Xenopus laevis	xl_animalcaps_SEC_RNAse_20a_20191004.raw
Drew	2020	PXD017650	RNAse	Xenopus laevis	xl_animalcaps_SEC_RNAse_21a_20191004.raw
Drew	2020	PXD017650	RNAse	Xenopus laevis	xl_animalcaps_SEC_RNAse_22a_20191004.raw
Drew	2020	PXD017650	RNAse	Xenopus laevis	xl_animalcaps_SEC_RNAse_23a_20191004.raw
Drew	2020	PXD017650	RNAse	Xenopus laevis	xl_animalcaps_SEC_RNAse_25a_20191004.raw
Drew	2020	PXD017650	RNAse	Xenopus laevis	xl_animalcaps_SEC_RNAse_26a_20191004.raw
Drew	2020	PXD017650	RNAse	Xenopus laevis	xl_animalcaps_SEC_RNAse_27a_20191004.raw
Drew	2020	PXD017650	RNAse	Xenopus laevis	xl_animalcaps_SEC_RNAse_28a_20191004.raw
Drew	2020	PXD017650	RNAse	Xenopus laevis	xl_animalcaps_SEC_RNAse_29a_20191004.raw
Drew	2020	PXD017650	RNAse	Xenopus laevis	xl_animalcaps_SEC_RNAse_30a_20191004.raw
Drew	2020	PXD017650	RNAse	Xenopus laevis	xl_animalcaps_SEC_RNAse_31a_20191004.raw
Drew	2020	PXD017650	RNAse	Xenopus laevis	xl_animalcaps_SEC_RNAse_33a_20191004.raw
Drew	2020	PXD017650	RNAse	Xenopus laevis	xl_animalcaps_SEC_RNAse_34a_20191004.raw
Drew	2020	PXD017650	RNAse	Xenopus laevis	xl_animalcaps_SEC_RNAse_35a_20191004.raw
Drew	2020	PXD017650	RNAse	Xenopus laevis	xl_animalcaps_SEC_RNAse_37a_20191004.raw
Drew	2020	PXD017650	RNAse	Xenopus laevis	xl_animalcaps_SEC_RNAse_38a_20191004.raw
Drew	2020	PXD017650	RNAse	Xenopus laevis	xl_animalcaps_SEC_RNAse_39a_20191004.raw
Drew	2020	PXD017650	RNAse	Xenopus laevis	xl_animalcaps_SEC_RNAse_40a_20191004.raw
Drew	2020	PXD017650	RNAse	Xenopus laevis	xl_animalcaps_SEC_RNAse_41a_20191004.raw
Drew	2020	PXD017650	RNAse	Xenopus laevis	xl_animalcaps_SEC_RNAse_42a_20191004.raw
Drew	2020	PXD017650	RNAse	Xenopus laevis	xl_animalcaps_SEC_RNAse_43a_20191004.raw
Drew	2020	PXD017650	RNAse	Xenopus laevis	xl_animalcaps_SEC_RNAse_44a_20191004.raw
Drew	2020	PXD017650	RNAse	Xenopus laevis	xl_animalcaps_SEC_RNAse_45a_20191004.raw
Drew	2020	PXD017650	RNAse	Xenopus laevis	xl_animalcaps_SEC_RNAse_46a_20191004.raw
Drew	2020	PXD017650	RNAse	Xenopus laevis	xl_animalcaps_SEC_RNAse_47a_20191004.raw
Drew	2020	PXD017650	RNAse	Xenopus laevis	xl_animalcaps_SEC_RNAse_49a_20191004.raw
Drew	2020	PXD017650	RNAse	Xenopus laevis	xl_animalcaps_SEC_RNAse_50a_20191004.raw
Drew	2020	PXD017650	RNAse	Xenopus laevis	xl_animalcaps_SEC_RNAse_51a_20191004.raw
Drew	2020	PXD017650	RNAse	Xenopus laevis	xl_animalcaps_SEC_RNAse_52a_20191004.raw
Drew	2020	PXD017650	RNAse	Xenopus laevis	xl_animalcaps_SEC_RNAse_53a_20191004.raw
Drew	2020	PXD017650	RNAse	Xenopus laevis	xl_animalcaps_SEC_RNAse_54a_20191004.raw
Drew	2020	PXD017650	RNAse	Xenopus laevis	xl_animalcaps_SEC_RNAse_55a_20191004.raw
Drew	2020	PXD017650	RNAse	Xenopus laevis	xl_animalcaps_SEC_RNAse_56a_20191004.raw
Drew	2020	PXD017650	RNAse	Xenopus laevis	xl_animalcaps_SEC_RNAse_57a_20191004.raw
Drew	2020	PXD017650	RNAse	Xenopus laevis	xl_animalcaps_SEC_RNAse_58a_20191004.raw
Drew	2020	PXD017650	RNAse	Xenopus laevis	xl_animalcaps_SEC_RNAse_59a_20191004.raw
Drew	2020	PXD017650	RNAse	Xenopus laevis	xl_animalcaps_SEC_RNAse_61a_20191004.raw
Drew	2020	PXD017650	RNAse	Xenopus laevis	xl_animalcaps_SEC_RNAse_62a_20191004.raw
Drew	2020	PXD017650	RNAse	Xenopus laevis	xl_animalcaps_SEC_RNAse_63a_20191004.raw
Drew	2020	PXD017650	RNAse	Xenopus laevis	xl_animalcaps_SEC_RNAse_64a_20191004.raw
Drew	2020	PXD017650	RNAse	Xenopus laevis	xl_animalcaps_SEC_RNAse_65a_20191004.raw
Drew	2020	PXD017650	RNAse	Xenopus laevis	xl_animalcaps_SEC_RNAse_66a_20191004.raw
Drew	2020	PXD017650	RNAse	Xenopus laevis	xl_animalcaps_SEC_RNAse_67a_20191004.raw
Drew	2020	PXD017650	RNAse	Xenopus laevis	xl_animalcaps_SEC_RNAse_68a_20191004.raw
Drew	2020	PXD017650	RNAse	Xenopus laevis	xl_animalcaps_SEC_RNAse_69a_20191004.raw
Drew	2020	PXD017650	RNAse	Xenopus laevis	xl_animalcaps_SEC_RNAse_70a_20191004.raw
Drew	2020	PXD017650	RNAse	Xenopus laevis	xl_animalcaps_SEC_RNAse_71a_20191004.raw
Drew	2020	PXD017650	RNAse	Xenopus laevis	xl_animalcaps_SEC_RNAse_73a_20191004.raw
Drew	2020	PXD017650	RNAse	Xenopus laevis	xl_animalcaps_SEC_RNAse_74a_20191004.raw
Drew	2020	PXD017650	RNAse	Xenopus laevis	xl_animalcaps_SEC_RNAse_75a_20191004.raw
Drew	2020	PXD017650	RNAse	Xenopus laevis	xl_animalcaps_SEC_RNAse_76a_20191004.raw
Drew	2020	PXD017650	RNAse	Xenopus laevis	xl_animalcaps_SEC_RNAse_77a_20191004.raw
Drew	2020	PXD017650	RNAse	Xenopus laevis	xl_animalcaps_SEC_RNAse_78a_20191004.raw
Drew	2020	PXD017650	RNAse	Xenopus laevis	xl_animalcaps_SEC_RNAse_79a_20191004.raw
Drew	2020	PXD017650	RNAse	Xenopus laevis	xl_animalcaps_SEC_RNAse_80a_20191004.raw
Drew	2020	PXD017659	Control	Xenopus laevis	xl_animalcaps_SEC_Control_01a_20181121.raw
Drew	2020	PXD017659	Control	Xenopus laevis	xl_animalcaps_SEC_Control_02a_20181121.raw
Drew	2020	PXD017659	Control	Xenopus laevis	xl_animalcaps_SEC_Control_03a_20181121.raw
Drew	2020	PXD017659	Control	Xenopus laevis	xl_animalcaps_SEC_Control_04a_20181121.raw
Drew	2020	PXD017659	Control	Xenopus laevis	xl_animalcaps_SEC_Control_05a_20181121.raw
Drew	2020	PXD017659	Control	Xenopus laevis	xl_animalcaps_SEC_Control_06a_20181121.raw
Drew	2020	PXD017659	Control	Xenopus laevis	xl_animalcaps_SEC_Control_07a_20181121.raw
Drew	2020	PXD017659	Control	Xenopus laevis	xl_animalcaps_SEC_Control_08a_20181121.raw
Drew	2020	PXD017659	Control	Xenopus laevis	xl_animalcaps_SEC_Control_09a_20181121.raw
Drew	2020	PXD017659	Control	Xenopus laevis	xl_animalcaps_SEC_Control_10a_20181121.raw
Drew	2020	PXD017659	Control	Xenopus laevis	xl_animalcaps_SEC_Control_11a_20181121.raw
Drew	2020	PXD017659	Control	Xenopus laevis	xl_animalcaps_SEC_Control_12a_20181121.raw
Drew	2020	PXD017659	Control	Xenopus laevis	xl_animalcaps_SEC_Control_13a_20181121.raw
Drew	2020	PXD017659	Control	Xenopus laevis	xl_animalcaps_SEC_Control_14a_20181121.raw
Drew	2020	PXD017659	Control	Xenopus laevis	xl_animalcaps_SEC_Control_15a_20181121.raw
Drew	2020	PXD017659	Control	Xenopus laevis	xl_animalcaps_SEC_Control_16a_20181121.raw
Drew	2020	PXD017659	Control	Xenopus laevis	xl_animalcaps_SEC_Control_17a_20181121.raw
Drew	2020	PXD017659	Control	Xenopus laevis	xl_animalcaps_SEC_Control_18a_20181121.raw
Drew	2020	PXD017659	Control	Xenopus laevis	xl_animalcaps_SEC_Control_19a_20181121.raw
Drew	2020	PXD017659	Control	Xenopus laevis	xl_animalcaps_SEC_Control_20a_20181121.raw
Drew	2020	PXD017659	Control	Xenopus laevis	xl_animalcaps_SEC_Control_21a_20181121.raw
Drew	2020	PXD017659	Control	Xenopus laevis	xl_animalcaps_SEC_Control_22a_20181121.raw
Drew	2020	PXD017659	Control	Xenopus laevis	xl_animalcaps_SEC_Control_23a_20181121.raw
Drew	2020	PXD017659	Control	Xenopus laevis	xl_animalcaps_SEC_Control_24a_20181121.raw
Drew	2020	PXD017659	Control	Xenopus laevis	xl_animalcaps_SEC_Control_25a_20181121.raw
Drew	2020	PXD017659	Control	Xenopus laevis	xl_animalcaps_SEC_Control_26a_20181121.raw
Drew	2020	PXD017659	Control	Xenopus laevis	xl_animalcaps_SEC_Control_27a_20181121.raw
Drew	2020	PXD017659	Control	Xenopus laevis	xl_animalcaps_SEC_Control_28a_20181121.raw
Drew	2020	PXD017659	Control	Xenopus laevis	xl_animalcaps_SEC_Control_29a_20181121.raw
Drew	2020	PXD017659	Control	Xenopus laevis	xl_animalcaps_SEC_Control_30a_20181121.raw
Drew	2020	PXD017659	Control	Xenopus laevis	xl_animalcaps_SEC_Control_31a_20181121.raw
Drew	2020	PXD017659	Control	Xenopus laevis	xl_animalcaps_SEC_Control_32a_20181121.raw
Drew	2020	PXD017659	Control	Xenopus laevis	xl_animalcaps_SEC_Control_33a_20181121.raw
Drew	2020	PXD017659	Control	Xenopus laevis	xl_animalcaps_SEC_Control_34a_20181121.raw
Drew	2020	PXD017659	Control	Xenopus laevis	xl_animalcaps_SEC_Control_35a_20181121.raw
Drew	2020	PXD017659	Control	Xenopus laevis	xl_animalcaps_SEC_Control_36a_20181121.raw
Drew	2020	PXD017659	Control	Xenopus laevis	xl_animalcaps_SEC_Control_37a_20181121.raw
Drew	2020	PXD017659	Control	Xenopus laevis	xl_animalcaps_SEC_Control_38a_20181121.raw
Drew	2020	PXD017659	Control	Xenopus laevis	xl_animalcaps_SEC_Control_39a_20181121.raw
Drew	2020	PXD017659	Control	Xenopus laevis	xl_animalcaps_SEC_Control_40a_20181121.raw
Drew	2020	PXD017659	Control	Xenopus laevis	xl_animalcaps_SEC_Control_41a_20181121.raw
Drew	2020	PXD017659	Control	Xenopus laevis	xl_animalcaps_SEC_Control_42a_20181121.raw
Drew	2020	PXD017659	Control	Xenopus laevis	xl_animalcaps_SEC_Control_43a_20181121.raw
Drew	2020	PXD017659	Control	Xenopus laevis	xl_animalcaps_SEC_Control_44a_20181121.raw
Drew	2020	PXD017659	Control	Xenopus laevis	xl_animalcaps_SEC_Control_45a_20181121.raw
Drew	2020	PXD017659	Control	Xenopus laevis	xl_animalcaps_SEC_Control_46a_20181121.raw
Drew	2020	PXD017659	Control	Xenopus laevis	xl_animalcaps_SEC_Control_47a_20181121.raw
Drew	2020	PXD017659	Control	Xenopus laevis	xl_animalcaps_SEC_Control_48a_20181121.raw
Drew	2020	PXD017659	Control	Xenopus laevis	xl_animalcaps_SEC_Control_49a_20181121.raw
Drew	2020	PXD017659	Control	Xenopus laevis	xl_animalcaps_SEC_Control_50a_20181121.raw
Drew	2020	PXD017659	Control	Xenopus laevis	xl_animalcaps_SEC_Control_51a_20181121.raw
Drew	2020	PXD017659	Control	Xenopus laevis	xl_animalcaps_SEC_Control_52a_20181121.raw
Drew	2020	PXD017659	Control	Xenopus laevis	xl_animalcaps_SEC_Control_53a_20181121.raw
Drew	2020	PXD017659	Control	Xenopus laevis	xl_animalcaps_SEC_Control_54a_20181121.raw
Drew	2020	PXD017659	Control	Xenopus laevis	xl_animalcaps_SEC_Control_55a_20181121.raw
Drew	2020	PXD017659	Control	Xenopus laevis	xl_animalcaps_SEC_Control_56a_20181121.raw
Drew	2020	PXD017659	Control	Xenopus laevis	xl_animalcaps_SEC_Control_57a_20181121.raw
Drew	2020	PXD017659	Control	Xenopus laevis	xl_animalcaps_SEC_Control_58a_20181121.raw
Drew	2020	PXD017659	Control	Xenopus laevis	xl_animalcaps_SEC_Control_59a_20181121.raw
Drew	2020	PXD017659	Control	Xenopus laevis	xl_animalcaps_SEC_Control_60a_20181121.raw
Drew	2020	PXD017659	Control	Xenopus laevis	xl_animalcaps_SEC_Control_61a_20181121.raw
Drew	2020	PXD017659	Control	Xenopus laevis	xl_animalcaps_SEC_Control_62a_20181121.raw
Drew	2020	PXD017659	Control	Xenopus laevis	xl_animalcaps_SEC_Control_63a_20181121.raw
Drew	2020	PXD017659	Control	Xenopus laevis	xl_animalcaps_SEC_Control_64a_20181121.raw
Drew	2020	PXD017659	Control	Xenopus laevis	xl_animalcaps_SEC_Control_65a_20181121.raw
Drew	2020	PXD017659	Control	Xenopus laevis	xl_animalcaps_SEC_Control_66a_20181121.raw
Drew	2020	PXD017659	Control	Xenopus laevis	xl_animalcaps_SEC_Control_67a_20181121.raw
Drew	2020	PXD017659	Control	Xenopus laevis	xl_animalcaps_SEC_Control_68a_20181121.raw
Drew	2020	PXD017659	Control	Xenopus laevis	xl_animalcaps_SEC_Control_69a_20181121.raw
Drew	2020	PXD017659	Control	Xenopus laevis	xl_animalcaps_SEC_Control_70a_20181121.raw
Drew	2020	PXD017659	Control	Xenopus laevis	xl_animalcaps_SEC_Control_71a_20181121.raw
Drew	2020	PXD017659	Control	Xenopus laevis	xl_animalcaps_SEC_Control_72a_20181121.raw
Drew	2020	PXD017659	Control	Xenopus laevis	xl_animalcaps_SEC_Control_73a_20181121.raw
Drew	2020	PXD017659	Control	Xenopus laevis	xl_animalcaps_SEC_Control_74a_20181121.raw
Drew	2020	PXD017659	Control	Xenopus laevis	xl_animalcaps_SEC_Control_75a_20181121.raw
Drew	2020	PXD017659	Control	Xenopus laevis	xl_animalcaps_SEC_Control_76a_20181121.raw
Drew	2020	PXD017659	Control	Xenopus laevis	xl_animalcaps_SEC_Control_77a_20181121.raw
Drew	2020	PXD017659	Control	Xenopus laevis	xl_animalcaps_SEC_Control_78a_20181121.raw
Drew	2020	PXD017659	Control	Xenopus laevis	xl_animalcaps_SEC_Control_79a_20181121.raw
Drew	2020	PXD017659	Control	Xenopus laevis	xl_animalcaps_SEC_Control_80a_20181121.raw
Drew	2020	PXD017659	RNAse	Xenopus laevis	xl_animalcaps_SEC_RNAse_01a_20181121.raw
Drew	2020	PXD017659	RNAse	Xenopus laevis	xl_animalcaps_SEC_RNAse_02a_20181121.raw
Drew	2020	PXD017659	RNAse	Xenopus laevis	xl_animalcaps_SEC_RNAse_03a_20181121.raw
Drew	2020	PXD017659	RNAse	Xenopus laevis	xl_animalcaps_SEC_RNAse_04a_20181121.raw
Drew	2020	PXD017659	RNAse	Xenopus laevis	xl_animalcaps_SEC_RNAse_05a_20181121.raw
Drew	2020	PXD017659	RNAse	Xenopus laevis	xl_animalcaps_SEC_RNAse_06a_20181121.raw
Drew	2020	PXD017659	RNAse	Xenopus laevis	xl_animalcaps_SEC_RNAse_07a_20181121.raw
Drew	2020	PXD017659	RNAse	Xenopus laevis	xl_animalcaps_SEC_RNAse_08a_20181121.raw
Drew	2020	PXD017659	RNAse	Xenopus laevis	xl_animalcaps_SEC_RNAse_09a_20181121.raw
Drew	2020	PXD017659	RNAse	Xenopus laevis	xl_animalcaps_SEC_RNAse_10a_20181121.raw
Drew	2020	PXD017659	RNAse	Xenopus laevis	xl_animalcaps_SEC_RNAse_11a_20181121.raw
Drew	2020	PXD017659	RNAse	Xenopus laevis	xl_animalcaps_SEC_RNAse_12a_20181121.raw
Drew	2020	PXD017659	RNAse	Xenopus laevis	xl_animalcaps_SEC_RNAse_13a_20181121.raw
Drew	2020	PXD017659	RNAse	Xenopus laevis	xl_animalcaps_SEC_RNAse_14a_20181121.raw
Drew	2020	PXD017659	RNAse	Xenopus laevis	xl_animalcaps_SEC_RNAse_15a_20181121.raw
Drew	2020	PXD017659	RNAse	Xenopus laevis	xl_animalcaps_SEC_RNAse_16a_20181121.raw
Drew	2020	PXD017659	RNAse	Xenopus laevis	xl_animalcaps_SEC_RNAse_17a_20181121.raw
Drew	2020	PXD017659	RNAse	Xenopus laevis	xl_animalcaps_SEC_RNAse_18a_20181121.raw
Drew	2020	PXD017659	RNAse	Xenopus laevis	xl_animalcaps_SEC_RNAse_19a_20181121.raw
Drew	2020	PXD017659	RNAse	Xenopus laevis	xl_animalcaps_SEC_RNAse_20a_20181121.raw
Drew	2020	PXD017659	RNAse	Xenopus laevis	xl_animalcaps_SEC_RNAse_21a_20181121.raw
Drew	2020	PXD017659	RNAse	Xenopus laevis	xl_animalcaps_SEC_RNAse_22a_20181121.raw
Drew	2020	PXD017659	RNAse	Xenopus laevis	xl_animalcaps_SEC_RNAse_23a_20181121.raw
Drew	2020	PXD017659	RNAse	Xenopus laevis	xl_animalcaps_SEC_RNAse_24a_20181121.raw
Drew	2020	PXD017659	RNAse	Xenopus laevis	xl_animalcaps_SEC_RNAse_25a_20181121.raw
Drew	2020	PXD017659	RNAse	Xenopus laevis	xl_animalcaps_SEC_RNAse_26a_20181121.raw
Drew	2020	PXD017659	RNAse	Xenopus laevis	xl_animalcaps_SEC_RNAse_27a_20181121.raw
Drew	2020	PXD017659	RNAse	Xenopus laevis	xl_animalcaps_SEC_RNAse_28a_20181121.raw
Drew	2020	PXD017659	RNAse	Xenopus laevis	xl_animalcaps_SEC_RNAse_29a_20181121.raw
Drew	2020	PXD017659	RNAse	Xenopus laevis	xl_animalcaps_SEC_RNAse_30a_20181121.raw
Drew	2020	PXD017659	RNAse	Xenopus laevis	xl_animalcaps_SEC_RNAse_31a_20181121.raw
Drew	2020	PXD017659	RNAse	Xenopus laevis	xl_animalcaps_SEC_RNAse_32a_20181121.raw
Drew	2020	PXD017659	RNAse	Xenopus laevis	xl_animalcaps_SEC_RNAse_33a_20181121.raw
Drew	2020	PXD017659	RNAse	Xenopus laevis	xl_animalcaps_SEC_RNAse_34a_20181121.raw
Drew	2020	PXD017659	RNAse	Xenopus laevis	xl_animalcaps_SEC_RNAse_35a_20181121.raw
Drew	2020	PXD017659	RNAse	Xenopus laevis	xl_animalcaps_SEC_RNAse_36a_20181121.raw
Drew	2020	PXD017659	RNAse	Xenopus laevis	xl_animalcaps_SEC_RNAse_37a_20181121.raw
Drew	2020	PXD017659	RNAse	Xenopus laevis	xl_animalcaps_SEC_RNAse_38a_20181121.raw
Drew	2020	PXD017659	RNAse	Xenopus laevis	xl_animalcaps_SEC_RNAse_39a_20181121.raw
Drew	2020	PXD017659	RNAse	Xenopus laevis	xl_animalcaps_SEC_RNAse_40a_20181121.raw
Drew	2020	PXD017659	RNAse	Xenopus laevis	xl_animalcaps_SEC_RNAse_41a_20181121.raw
Drew	2020	PXD017659	RNAse	Xenopus laevis	xl_animalcaps_SEC_RNAse_42a_20181121.raw
Drew	2020	PXD017659	RNAse	Xenopus laevis	xl_animalcaps_SEC_RNAse_43a_20181121.raw
Drew	2020	PXD017659	RNAse	Xenopus laevis	xl_animalcaps_SEC_RNAse_44a_20181121.raw
Drew	2020	PXD017659	RNAse	Xenopus laevis	xl_animalcaps_SEC_RNAse_45a_20181121.raw
Drew	2020	PXD017659	RNAse	Xenopus laevis	xl_animalcaps_SEC_RNAse_46a_20181121.raw
Drew	2020	PXD017659	RNAse	Xenopus laevis	xl_animalcaps_SEC_RNAse_47a_20181121.raw
Drew	2020	PXD017659	RNAse	Xenopus laevis	xl_animalcaps_SEC_RNAse_48a_20181121.raw
Drew	2020	PXD017659	RNAse	Xenopus laevis	xl_animalcaps_SEC_RNAse_49a_20181121.raw
Drew	2020	PXD017659	RNAse	Xenopus laevis	xl_animalcaps_SEC_RNAse_50a_20181121.raw
Drew	2020	PXD017659	RNAse	Xenopus laevis	xl_animalcaps_SEC_RNAse_51a_20181121.raw
Drew	2020	PXD017659	RNAse	Xenopus laevis	xl_animalcaps_SEC_RNAse_52a_20181121.raw
Drew	2020	PXD017659	RNAse	Xenopus laevis	xl_animalcaps_SEC_RNAse_53a_20181121.raw
Drew	2020	PXD017659	RNAse	Xenopus laevis	xl_animalcaps_SEC_RNAse_54a_20181121.raw
Drew	2020	PXD017659	RNAse	Xenopus laevis	xl_animalcaps_SEC_RNAse_55a_20181121.raw
Drew	2020	PXD017659	RNAse	Xenopus laevis	xl_animalcaps_SEC_RNAse_56a_20181121.raw
Drew	2020	PXD017659	RNAse	Xenopus laevis	xl_animalcaps_SEC_RNAse_57a_20181121.raw
Drew	2020	PXD017659	RNAse	Xenopus laevis	xl_animalcaps_SEC_RNAse_58a_20181121.raw
Drew	2020	PXD017659	RNAse	Xenopus laevis	xl_animalcaps_SEC_RNAse_59a_20181121.raw
Drew	2020	PXD017659	RNAse	Xenopus laevis	xl_animalcaps_SEC_RNAse_60a_20181121.raw
Drew	2020	PXD017659	RNAse	Xenopus laevis	xl_animalcaps_SEC_RNAse_61a_20181121.raw
Drew	2020	PXD017659	RNAse	Xenopus laevis	xl_animalcaps_SEC_RNAse_62a_20181121.raw
Drew	2020	PXD017659	RNAse	Xenopus laevis	xl_animalcaps_SEC_RNAse_63a_20181121.raw
Drew	2020	PXD017659	RNAse	Xenopus laevis	xl_animalcaps_SEC_RNAse_64a_20181121.raw
Drew	2020	PXD017659	RNAse	Xenopus laevis	xl_animalcaps_SEC_RNAse_65a_20181121.raw
Drew	2020	PXD017659	RNAse	Xenopus laevis	xl_animalcaps_SEC_RNAse_66a_20181121.raw
Drew	2020	PXD017659	RNAse	Xenopus laevis	xl_animalcaps_SEC_RNAse_67a_20181121.raw
Drew	2020	PXD017659	RNAse	Xenopus laevis	xl_animalcaps_SEC_RNAse_68a_20181121.raw
Drew	2020	PXD017659	RNAse	Xenopus laevis	xl_animalcaps_SEC_RNAse_69a_20181121.raw
Drew	2020	PXD017659	RNAse	Xenopus laevis	xl_animalcaps_SEC_RNAse_70a_20181121.raw
Drew	2020	PXD017659	RNAse	Xenopus laevis	xl_animalcaps_SEC_RNAse_71a_20181121.raw
Drew	2020	PXD017659	RNAse	Xenopus laevis	xl_animalcaps_SEC_RNAse_72a_20181121.raw
Drew	2020	PXD017659	RNAse	Xenopus laevis	xl_animalcaps_SEC_RNAse_73a_20181121.raw
Drew	2020	PXD017659	RNAse	Xenopus laevis	xl_animalcaps_SEC_RNAse_74a_20181121.raw
Drew	2020	PXD017659	RNAse	Xenopus laevis	xl_animalcaps_SEC_RNAse_75a_20181121.raw
Drew	2020	PXD017659	RNAse	Xenopus laevis	xl_animalcaps_SEC_RNAse_76a_20181121.raw
Drew	2020	PXD017659	RNAse	Xenopus laevis	xl_animalcaps_SEC_RNAse_77a_20181121.raw
Drew	2020	PXD017659	RNAse	Xenopus laevis	xl_animalcaps_SEC_RNAse_78a_20181121.raw
Drew	2020	PXD017659	RNAse	Xenopus laevis	xl_animalcaps_SEC_RNAse_79a_20181121.raw
Drew	2020	PXD017659	RNAse	Xenopus laevis	xl_animalcaps_SEC_RNAse_80a_20181121.raw
Floyd	2018	PXD021422	012019_Control	Homo sapiens	HEK_SEC_control_12a_012019.raw
Floyd	2018	PXD021422	032019_Control	Homo sapiens	HEK_SEC_control_12a_032019.raw
Floyd	2018	PXD021422	012019_Control	Homo sapiens	HEK_SEC_control_13a_012019.raw
Floyd	2018	PXD021422	032019_Control	Homo sapiens	HEK_SEC_control_13a_032019.raw
Floyd	2018	PXD021422	012019_Control	Homo sapiens	HEK_SEC_control_14a_012019.raw
Floyd	2018	PXD021422	032019_Control	Homo sapiens	HEK_SEC_control_14a_032019.raw
Floyd	2018	PXD021422	012019_Control	Homo sapiens	HEK_SEC_control_15a_012019.raw
Floyd	2018	PXD021422	032019_Control	Homo sapiens	HEK_SEC_control_15a_032019.raw
Floyd	2018	PXD021422	012019_Control	Homo sapiens	HEK_SEC_control_16a_012019.raw
Floyd	2018	PXD021422	032019_Control	Homo sapiens	HEK_SEC_control_16a_032019.raw
Floyd	2018	PXD021422	012019_Control	Homo sapiens	HEK_SEC_control_17a_012019.raw
Floyd	2018	PXD021422	032019_Control	Homo sapiens	HEK_SEC_control_17a_032019.raw
Floyd	2018	PXD021422	012019_Control	Homo sapiens	HEK_SEC_control_18a_012019.raw
Floyd	2018	PXD021422	032019_Control	Homo sapiens	HEK_SEC_control_18a_032019.raw
Floyd	2018	PXD021422	012019_Control	Homo sapiens	HEK_SEC_control_19a_012019.raw
Floyd	2018	PXD021422	032019_Control	Homo sapiens	HEK_SEC_control_19a_032019.raw
Floyd	2018	PXD021422	012019_Control	Homo sapiens	HEK_SEC_control_20a_012019.raw
Floyd	2018	PXD021422	032019_Control	Homo sapiens	HEK_SEC_control_20a_032019.raw
Floyd	2018	PXD021422	012019_Control	Homo sapiens	HEK_SEC_control_21a_012019.raw
Floyd	2018	PXD021422	032019_Control	Homo sapiens	HEK_SEC_control_21a_032019.raw
Floyd	2018	PXD021422	012019_Control	Homo sapiens	HEK_SEC_control_22a_012019.raw
Floyd	2018	PXD021422	032019_Control	Homo sapiens	HEK_SEC_control_22a_032019.raw
Floyd	2018	PXD021422	012019_Control	Homo sapiens	HEK_SEC_control_23a_012019.raw
Floyd	2018	PXD021422	032019_Control	Homo sapiens	HEK_SEC_control_23a_032019.raw
Floyd	2018	PXD021422	012019_Control	Homo sapiens	HEK_SEC_control_24a_012019.raw
Floyd	2018	PXD021422	032019_Control	Homo sapiens	HEK_SEC_control_24a_032019.raw
Floyd	2018	PXD021422	012019_Control	Homo sapiens	HEK_SEC_control_25a_012019.raw
Floyd	2018	PXD021422	032019_Control	Homo sapiens	HEK_SEC_control_25a_032019.raw
Floyd	2018	PXD021422	012019_Control	Homo sapiens	HEK_SEC_control_26a_012019.raw
Floyd	2018	PXD021422	032019_Control	Homo sapiens	HEK_SEC_control_26a_032019.raw
Floyd	2018	PXD021422	012019_Control	Homo sapiens	HEK_SEC_control_27a_012019.raw
Floyd	2018	PXD021422	032019_Control	Homo sapiens	HEK_SEC_control_27a_032019.raw
Floyd	2018	PXD021422	012019_Control	Homo sapiens	HEK_SEC_control_28a_012019.raw
Floyd	2018	PXD021422	032019_Control	Homo sapiens	HEK_SEC_control_28a_032019.raw
Floyd	2018	PXD021422	012019_Control	Homo sapiens	HEK_SEC_control_29a_012019.raw
Floyd	2018	PXD021422	032019_Control	Homo sapiens	HEK_SEC_control_29a_032019.raw
Floyd	2018	PXD021422	012019_Control	Homo sapiens	HEK_SEC_control_30a_012019.raw
Floyd	2018	PXD021422	032019_Control	Homo sapiens	HEK_SEC_control_30a_032019.raw
Floyd	2018	PXD021422	012019_Control	Homo sapiens	HEK_SEC_control_31a_012019.raw
Floyd	2018	PXD021422	032019_Control	Homo sapiens	HEK_SEC_control_31a_032019.raw
Floyd	2018	PXD021422	012019_Control	Homo sapiens	HEK_SEC_control_32a_012019.raw
Floyd	2018	PXD021422	032019_Control	Homo sapiens	HEK_SEC_control_32a_032019.raw
Floyd	2018	PXD021422	012019_Control	Homo sapiens	HEK_SEC_control_33a_012019.raw
Floyd	2018	PXD021422	032019_Control	Homo sapiens	HEK_SEC_control_33a_032019.raw
Floyd	2018	PXD021422	012019_Control	Homo sapiens	HEK_SEC_control_34a_012019.raw
Floyd	2018	PXD021422	032019_Control	Homo sapiens	HEK_SEC_control_34a_032019.raw
Floyd	2018	PXD021422	012019_Control	Homo sapiens	HEK_SEC_control_35a_012019.raw
Floyd	2018	PXD021422	032019_Control	Homo sapiens	HEK_SEC_control_35a_032019.raw
Floyd	2018	PXD021422	012019_Control	Homo sapiens	HEK_SEC_control_36a_012019.raw
Floyd	2018	PXD021422	032019_Control	Homo sapiens	HEK_SEC_control_36a_032019.raw
Floyd	2018	PXD021422	012019_Control	Homo sapiens	HEK_SEC_control_37a_012019.raw
Floyd	2018	PXD021422	032019_Control	Homo sapiens	HEK_SEC_control_37a_032019.raw
Floyd	2018	PXD021422	012019_Control	Homo sapiens	HEK_SEC_control_38a_012019.raw
Floyd	2018	PXD021422	032019_Control	Homo sapiens	HEK_SEC_control_38a_032019.raw
Floyd	2018	PXD021422	012019_Control	Homo sapiens	HEK_SEC_control_39a_012019.raw
Floyd	2018	PXD021422	032019_Control	Homo sapiens	HEK_SEC_control_39a_032019.raw
Floyd	2018	PXD021422	012019_Control	Homo sapiens	HEK_SEC_control_40a_012019.raw
Floyd	2018	PXD021422	032019_Control	Homo sapiens	HEK_SEC_control_40a_032019.raw
Floyd	2018	PXD021422	012019_Control	Homo sapiens	HEK_SEC_control_41a_012019.raw
Floyd	2018	PXD021422	032019_Control	Homo sapiens	HEK_SEC_control_41a_032019.raw
Floyd	2018	PXD021422	012019_Control	Homo sapiens	HEK_SEC_control_42a_012019.raw
Floyd	2018	PXD021422	032019_Control	Homo sapiens	HEK_SEC_control_42a_032019.raw
Floyd	2018	PXD021422	012019_Control	Homo sapiens	HEK_SEC_control_43a_012019.raw
Floyd	2018	PXD021422	032019_Control	Homo sapiens	HEK_SEC_control_43a_032019.raw
Floyd	2018	PXD021422	012019_Control	Homo sapiens	HEK_SEC_control_44a_012019.raw
Floyd	2018	PXD021422	032019_Control	Homo sapiens	HEK_SEC_control_44a_032019.raw
Floyd	2018	PXD021422	012019_Control	Homo sapiens	HEK_SEC_control_45a_012019.raw
Floyd	2018	PXD021422	032019_Control	Homo sapiens	HEK_SEC_control_45a_032019.raw
Floyd	2018	PXD021422	012019_Control	Homo sapiens	HEK_SEC_control_46a_012019.raw
Floyd	2018	PXD021422	032019_Control	Homo sapiens	HEK_SEC_control_46a_032019.raw
Floyd	2018	PXD021422	012019_Control	Homo sapiens	HEK_SEC_control_47a_012019.raw
Floyd	2018	PXD021422	032019_Control	Homo sapiens	HEK_SEC_control_47a_032019.raw
Floyd	2018	PXD021422	012019_Control	Homo sapiens	HEK_SEC_control_48a_012019.raw
Floyd	2018	PXD021422	032019_Control	Homo sapiens	HEK_SEC_control_48a_032019.raw
Floyd	2018	PXD021422	012019_Control	Homo sapiens	HEK_SEC_control_49a_012019.raw
[truncated: 20,077 more rows]
