# Supplementary material for: Mapping protein states and interactions across the tree of life with co-fractionation mass spectrometry
Source: Nat Commun. 2023 Dec 15;14:8365. doi: 10.1038/s41467-023-44139-5 (PMC10724252; doi:10.1038/s41467-023-44139-5)
Supplement: Supplementary file 5 — Supplementary Data 2 [file 41467_2023_44139_MOESM5_ESM.xlsx]

## Sheet: Legend
Table S2: Number of fractions in which each protein across all 32 species was quantified in CFdb.
Column	Description
Species	Species in question, one of 32 in CFdb
Protein	Protein in question
Fractions	The number of fractions in which that protein was quantified in that species

## Sheet: 2. Number of fractions
Species	Protein	Fractions
Anabaena sp. 7120	accA	330
Anabaena sp. 7120	accB	321
Anabaena sp. 7120	accC	262
Anabaena sp. 7120	accD	324
Anabaena sp. 7120	ackA	201
Anabaena sp. 7120	acpP	188
Anabaena sp. 7120	acsF2	121
Anabaena sp. 7120	acsF3	214
Anabaena sp. 7120	acyP	3
Anabaena sp. 7120	adk1	66
Anabaena sp. 7120	adx	4
Anabaena sp. 7120	ahcY	231
Anabaena sp. 7120	alaS	294
Anabaena sp. 7120	all0002	93
Anabaena sp. 7120	all0012	162
Anabaena sp. 7120	all0016	6
Anabaena sp. 7120	all0025	31
Anabaena sp. 7120	all0028	10
Anabaena sp. 7120	all0040	92
Anabaena sp. 7120	all0042	130
Anabaena sp. 7120	all0047	269
Anabaena sp. 7120	all0048	153
Anabaena sp. 7120	all0050	115
Anabaena sp. 7120	all0065	2
Anabaena sp. 7120	all0066	70
Anabaena sp. 7120	all0067	161
Anabaena sp. 7120	all0070	314
Anabaena sp. 7120	all0089	267
Anabaena sp. 7120	all0111	16
Anabaena sp. 7120	all0119	4
Anabaena sp. 7120	all0122	326
Anabaena sp. 7120	all0134	4
Anabaena sp. 7120	all0135	5
Anabaena sp. 7120	all0139	167
Anabaena sp. 7120	all0143	152
Anabaena sp. 7120	all0144	71
Anabaena sp. 7120	all0156	102
Anabaena sp. 7120	all0157	191
Anabaena sp. 7120	all0158	150
Anabaena sp. 7120	all0160	39
Anabaena sp. 7120	all0161	35
Anabaena sp. 7120	all0164	187
Anabaena sp. 7120	all0166	21
Anabaena sp. 7120	all0167	152
Anabaena sp. 7120	all0168	41
Anabaena sp. 7120	all0172	105
Anabaena sp. 7120	all0173	252
Anabaena sp. 7120	all0184	120
Anabaena sp. 7120	all0186	42
Anabaena sp. 7120	all0187	33
Anabaena sp. 7120	all0195	42
Anabaena sp. 7120	all0200	219
Anabaena sp. 7120	all0209	127
Anabaena sp. 7120	all0211	21
Anabaena sp. 7120	all0215	198
Anabaena sp. 7120	all0216	117
Anabaena sp. 7120	all0217	181
Anabaena sp. 7120	all0219	6
Anabaena sp. 7120	all0231	140
Anabaena sp. 7120	all0232	213
Anabaena sp. 7120	all0245	83
Anabaena sp. 7120	all0263	53
Anabaena sp. 7120	all0265	14
Anabaena sp. 7120	all0266	191
Anabaena sp. 7120	all0268	202
Anabaena sp. 7120	all0284	7
Anabaena sp. 7120	all0292	70
Anabaena sp. 7120	all0293	222
Anabaena sp. 7120	all0298	97
Anabaena sp. 7120	all0306	69
Anabaena sp. 7120	all0307	121
Anabaena sp. 7120	all0311	61
Anabaena sp. 7120	all0313	221
Anabaena sp. 7120	all0316	50
Anabaena sp. 7120	all0320	10
Anabaena sp. 7120	all0327	10
Anabaena sp. 7120	all0330	207
Anabaena sp. 7120	all0333	34
Anabaena sp. 7120	all0337	28
Anabaena sp. 7120	all0341	15
Anabaena sp. 7120	all0345	1
Anabaena sp. 7120	all0349	107
Anabaena sp. 7120	all0351	23
Anabaena sp. 7120	all0372	57
Anabaena sp. 7120	all0376	37
Anabaena sp. 7120	all0378	16
Anabaena sp. 7120	all0385	49
Anabaena sp. 7120	all0387	24
Anabaena sp. 7120	all0388	85
Anabaena sp. 7120	all0389	40
Anabaena sp. 7120	all0390	133
Anabaena sp. 7120	all0392	92
Anabaena sp. 7120	all0393	9
Anabaena sp. 7120	all0394	92
Anabaena sp. 7120	all0395	41
Anabaena sp. 7120	all0396	85
Anabaena sp. 7120	all0400	218
Anabaena sp. 7120	all0405	273
Anabaena sp. 7120	all0412	3
Anabaena sp. 7120	all0437	60
Anabaena sp. 7120	all0439	5
Anabaena sp. 7120	all0441	147
Anabaena sp. 7120	all0443	239
Anabaena sp. 7120	all0453	8
Anabaena sp. 7120	all0454	16
Anabaena sp. 7120	all0455	4
Anabaena sp. 7120	all0457	114
Anabaena sp. 7120	all0458	47
Anabaena sp. 7120	all0459	95
Anabaena sp. 7120	all0462	95
Anabaena sp. 7120	all0463	15
Anabaena sp. 7120	all0464	18
Anabaena sp. 7120	all0469	12
Anabaena sp. 7120	all0475	52
Anabaena sp. 7120	all0476	258
Anabaena sp. 7120	all0478	19
Anabaena sp. 7120	all0479	129
Anabaena sp. 7120	all0495	89
Anabaena sp. 7120	all0496	17
Anabaena sp. 7120	all0498	73
Anabaena sp. 7120	all0513	92
Anabaena sp. 7120	all0538	88
Anabaena sp. 7120	all0544	13
Anabaena sp. 7120	all0565	44
Anabaena sp. 7120	all0567	122
Anabaena sp. 7120	all0571	76
Anabaena sp. 7120	all0575	10
Anabaena sp. 7120	all0592	187
Anabaena sp. 7120	all0594	189
Anabaena sp. 7120	all0596	104
Anabaena sp. 7120	all0601	127
Anabaena sp. 7120	all0603	46
Anabaena sp. 7120	all0605	66
Anabaena sp. 7120	all0623	107
Anabaena sp. 7120	all0625	17
Anabaena sp. 7120	all0626	62
Anabaena sp. 7120	all0634	15
Anabaena sp. 7120	all0635	70
Anabaena sp. 7120	all0640	51
Anabaena sp. 7120	all0641	166
Anabaena sp. 7120	all0648	39
Anabaena sp. 7120	all0659	5
Anabaena sp. 7120	all0664	31
Anabaena sp. 7120	all0667	7
Anabaena sp. 7120	all0684	21
Anabaena sp. 7120	all0686	66
Anabaena sp. 7120	all0688	102
Anabaena sp. 7120	all0706	15
Anabaena sp. 7120	all0711	42
Anabaena sp. 7120	all0712	51
Anabaena sp. 7120	all0714	13
Anabaena sp. 7120	all0721	249
Anabaena sp. 7120	all0726	8
Anabaena sp. 7120	all0736	137
Anabaena sp. 7120	all0737	229
Anabaena sp. 7120	all0745	155
Anabaena sp. 7120	all0746	12
Anabaena sp. 7120	all0748	111
Anabaena sp. 7120	all0753	9
Anabaena sp. 7120	all0754	8
Anabaena sp. 7120	all0759	57
Anabaena sp. 7120	all0767	217
Anabaena sp. 7120	all0769	156
Anabaena sp. 7120	all0772	113
Anabaena sp. 7120	all0775	74
Anabaena sp. 7120	all0781	54
Anabaena sp. 7120	all0783	158
Anabaena sp. 7120	all0792	52
Anabaena sp. 7120	all0800	6
Anabaena sp. 7120	all0802	19
Anabaena sp. 7120	all0827	40
Anabaena sp. 7120	all0833	140
Anabaena sp. 7120	all0839	69
Anabaena sp. 7120	all0848	46
Anabaena sp. 7120	all0852	36
Anabaena sp. 7120	all0853	185
Anabaena sp. 7120	all0854	308
Anabaena sp. 7120	all0858	17
Anabaena sp. 7120	all0861	254
Anabaena sp. 7120	all0862	129
Anabaena sp. 7120	all0872	28
Anabaena sp. 7120	all0875	102
Anabaena sp. 7120	all0876	126
Anabaena sp. 7120	all0878	1
Anabaena sp. 7120	all0879	7
Anabaena sp. 7120	all0886	2
Anabaena sp. 7120	all0889	37
Anabaena sp. 7120	all0891	23
Anabaena sp. 7120	all0902	79
Anabaena sp. 7120	all0903	64
Anabaena sp. 7120	all0911	36
Anabaena sp. 7120	all0916	6
Anabaena sp. 7120	all0919	7
Anabaena sp. 7120	all0921	84
Anabaena sp. 7120	all0926	137
Anabaena sp. 7120	all0927	114
Anabaena sp. 7120	all0929	44
Anabaena sp. 7120	all0935	35
Anabaena sp. 7120	all0937	117
Anabaena sp. 7120	all0945	218
Anabaena sp. 7120	all0955	47
Anabaena sp. 7120	all0966	181
Anabaena sp. 7120	all0967	10
Anabaena sp. 7120	all0969	1
Anabaena sp. 7120	all0978	123
Anabaena sp. 7120	all0983	17
Anabaena sp. 7120	all0984	13
Anabaena sp. 7120	all0988	12
Anabaena sp. 7120	all0993	180
Anabaena sp. 7120	all1003	83
Anabaena sp. 7120	all1006	135
Anabaena sp. 7120	all1007	15
Anabaena sp. 7120	all1009	38
Anabaena sp. 7120	all1011	15
Anabaena sp. 7120	all1020	120
Anabaena sp. 7120	all1021	19
Anabaena sp. 7120	all1022	1
Anabaena sp. 7120	all1023	126
Anabaena sp. 7120	all1027	307
Anabaena sp. 7120	all1033	26
Anabaena sp. 7120	all1034	4
Anabaena sp. 7120	all1043	30
Anabaena sp. 7120	all1058	33
Anabaena sp. 7120	all1061	127
Anabaena sp. 7120	all1065	16
Anabaena sp. 7120	all1075	260
Anabaena sp. 7120	all1076	189
Anabaena sp. 7120	all1079	16
Anabaena sp. 7120	all1082	58
Anabaena sp. 7120	all1087	3
Anabaena sp. 7120	all1089	13
Anabaena sp. 7120	all1090	178
Anabaena sp. 7120	all1100	52
Anabaena sp. 7120	all1101	318
Anabaena sp. 7120	all1106	16
Anabaena sp. 7120	all1116	185
Anabaena sp. 7120	all1122	153
Anabaena sp. 7120	all1123	19
Anabaena sp. 7120	all1124	88
Anabaena sp. 7120	all1126	67
Anabaena sp. 7120	all1127	49
Anabaena sp. 7120	all1130	128
Anabaena sp. 7120	all1140	323
Anabaena sp. 7120	all1141	133
Anabaena sp. 7120	all1161	7
Anabaena sp. 7120	all1164	276
Anabaena sp. 7120	all1172	36
Anabaena sp. 7120	all1173	162
Anabaena sp. 7120	all1188	61
Anabaena sp. 7120	all1205	1
Anabaena sp. 7120	all1211	63
Anabaena sp. 7120	all1219	1
Anabaena sp. 7120	all1220	192
Anabaena sp. 7120	all1225	191
Anabaena sp. 7120	all1226	112
Anabaena sp. 7120	all1235	25
Anabaena sp. 7120	all1237	194
Anabaena sp. 7120	all1239	309
Anabaena sp. 7120	all1267	208
Anabaena sp. 7120	all1272	323
Anabaena sp. 7120	all1273	2
Anabaena sp. 7120	all1279	67
Anabaena sp. 7120	all1281	48
Anabaena sp. 7120	all1284	8
Anabaena sp. 7120	all1292	14
Anabaena sp. 7120	all1303	85
Anabaena sp. 7120	all1304	58
Anabaena sp. 7120	all1316	3
Anabaena sp. 7120	all1317	103
Anabaena sp. 7120	all1319	16
Anabaena sp. 7120	all1322	231
Anabaena sp. 7120	all1326	8
Anabaena sp. 7120	all1327	147
Anabaena sp. 7120	all1338	329
Anabaena sp. 7120	all1340	29
Anabaena sp. 7120	all1342	2
Anabaena sp. 7120	all1351	330
Anabaena sp. 7120	all1353	152
Anabaena sp. 7120	all1354	96
Anabaena sp. 7120	all1355	321
Anabaena sp. 7120	all1361	233
Anabaena sp. 7120	all1363	131
Anabaena sp. 7120	all1371	195
Anabaena sp. 7120	all1380	8
Anabaena sp. 7120	all1395	144
Anabaena sp. 7120	all1413	8
Anabaena sp. 7120	all1418	117
Anabaena sp. 7120	all1420	12
Anabaena sp. 7120	all1425	11
Anabaena sp. 7120	all1426	63
Anabaena sp. 7120	all1427	65
Anabaena sp. 7120	all1435	171
Anabaena sp. 7120	all1439	115
Anabaena sp. 7120	all1467	6
Anabaena sp. 7120	all1471	7
Anabaena sp. 7120	all1472	116
Anabaena sp. 7120	all1473	31
Anabaena sp. 7120	all1474	131
Anabaena sp. 7120	all1475	140
Anabaena sp. 7120	all1476	200
Anabaena sp. 7120	all1477	161
Anabaena sp. 7120	all1478	102
Anabaena sp. 7120	all1479	171
Anabaena sp. 7120	all1508	41
Anabaena sp. 7120	all1541	327
Anabaena sp. 7120	all1542	326
Anabaena sp. 7120	all1547	4
Anabaena sp. 7120	all1549	69
Anabaena sp. 7120	all1553	157
Anabaena sp. 7120	all1557	3
Anabaena sp. 7120	all1573	6
Anabaena sp. 7120	all1574	9
Anabaena sp. 7120	all1587	184
Anabaena sp. 7120	all1590	90
Anabaena sp. 7120	all1601	13
Anabaena sp. 7120	all1606	246
Anabaena sp. 7120	all1617	208
Anabaena sp. 7120	all1636	218
Anabaena sp. 7120	all1670	121
Anabaena sp. 7120	all1678	25
Anabaena sp. 7120	all1683	136
Anabaena sp. 7120	all1686	136
Anabaena sp. 7120	all1688	12
Anabaena sp. 7120	all1696	25
Anabaena sp. 7120	all1697	23
Anabaena sp. 7120	all1699	190
Anabaena sp. 7120	all1701	51
Anabaena sp. 7120	all1702	65
Anabaena sp. 7120	all1703	137
Anabaena sp. 7120	all1704	279
Anabaena sp. 7120	all1716	65
Anabaena sp. 7120	all1723	119
Anabaena sp. 7120	all1724	185
Anabaena sp. 7120	all1729	212
Anabaena sp. 7120	all1730	48
Anabaena sp. 7120	all1731	228
Anabaena sp. 7120	all1736	93
Anabaena sp. 7120	all1737	77
Anabaena sp. 7120	all1738	71
Anabaena sp. 7120	all1741	15
Anabaena sp. 7120	all1745	115
Anabaena sp. 7120	all1748	119
Anabaena sp. 7120	all1750	20
Anabaena sp. 7120	all1751	281
Anabaena sp. 7120	all1755	45
Anabaena sp. 7120	all1756	15
Anabaena sp. 7120	all1762	121
Anabaena sp. 7120	all1763	288
Anabaena sp. 7120	all1767	1
Anabaena sp. 7120	all1768	179
Anabaena sp. 7120	all1776	113
Anabaena sp. 7120	all1782	299
Anabaena sp. 7120	all1783	84
Anabaena sp. 7120	all1787	36
Anabaena sp. 7120	all1800	115
Anabaena sp. 7120	all1804	145
Anabaena sp. 7120	all1807	104
Anabaena sp. 7120	all1812	50
Anabaena sp. 7120	all1813	34
Anabaena sp. 7120	all1816	7
Anabaena sp. 7120	all1823	181
Anabaena sp. 7120	all1826	85
Anabaena sp. 7120	all1831	67
Anabaena sp. 7120	all1835	115
Anabaena sp. 7120	all1837	42
Anabaena sp. 7120	all1838	174
Anabaena sp. 7120	all1841	11
Anabaena sp. 7120	all1843	33
Anabaena sp. 7120	all1846	145
Anabaena sp. 7120	all1861	315
Anabaena sp. 7120	all1863	195
Anabaena sp. 7120	all1864	76
Anabaena sp. 7120	all1865	23
Anabaena sp. 7120	all1866	87
Anabaena sp. 7120	all1871	142
Anabaena sp. 7120	all1872	276
Anabaena sp. 7120	all1873	27
Anabaena sp. 7120	all1875	127
Anabaena sp. 7120	all1876	78
Anabaena sp. 7120	all1884	195
Anabaena sp. 7120	all1887	35
Anabaena sp. 7120	all1888	20
Anabaena sp. 7120	all1889	92
Anabaena sp. 7120	all1893	146
Anabaena sp. 7120	all1939	269
Anabaena sp. 7120	all1940	321
Anabaena sp. 7120	all1944	41
Anabaena sp. 7120	all1947	55
Anabaena sp. 7120	all1948	32
Anabaena sp. 7120	all1951	299
Anabaena sp. 7120	all1958	143
Anabaena sp. 7120	all1964	51
Anabaena sp. 7120	all1974	10
Anabaena sp. 7120	all1980	139
Anabaena sp. 7120	all1981	33
Anabaena sp. 7120	all1987	57
Anabaena sp. 7120	all1990	103
Anabaena sp. 7120	all1991	1
Anabaena sp. 7120	all2002	189
Anabaena sp. 7120	all2003	254
Anabaena sp. 7120	all2004	100
Anabaena sp. 7120	all2005	83
Anabaena sp. 7120	all2006	79
Anabaena sp. 7120	all2008	310
Anabaena sp. 7120	all2013	54
Anabaena sp. 7120	all2038	103
Anabaena sp. 7120	all2039	26
Anabaena sp. 7120	all2040	55
Anabaena sp. 7120	all2050	319
Anabaena sp. 7120	all2056	16
Anabaena sp. 7120	all2062	324
Anabaena sp. 7120	all2068	15
Anabaena sp. 7120	all2070	10
Anabaena sp. 7120	all2080	326
Anabaena sp. 7120	all2085	6
Anabaena sp. 7120	all2086	307
Anabaena sp. 7120	all2088	98
Anabaena sp. 7120	all2091	92
Anabaena sp. 7120	all2094	11
Anabaena sp. 7120	all2097	21
Anabaena sp. 7120	all2103	116
Anabaena sp. 7120	all2107	2
Anabaena sp. 7120	all2108	169
Anabaena sp. 7120	all2109	181
Anabaena sp. 7120	all2110	273
Anabaena sp. 7120	all2113	26
Anabaena sp. 7120	all2115	8
Anabaena sp. 7120	all2116	214
Anabaena sp. 7120	all2121	22
Anabaena sp. 7120	all2124	24
Anabaena sp. 7120	all2126	14
Anabaena sp. 7120	all2127	13
Anabaena sp. 7120	all2128	121
Anabaena sp. 7120	all2133	101
Anabaena sp. 7120	all2134	260
Anabaena sp. 7120	all2146	63
Anabaena sp. 7120	all2147	3
Anabaena sp. 7120	all2148	36
Anabaena sp. 7120	all2158	167
Anabaena sp. 7120	all2170	70
Anabaena sp. 7120	all2177	10
Anabaena sp. 7120	all2183	29
Anabaena sp. 7120	all2192	131
Anabaena sp. 7120	all2193	13
Anabaena sp. 7120	all2200	93
Anabaena sp. 7120	all2236	42
Anabaena sp. 7120	all2238	94
Anabaena sp. 7120	all2239	30
Anabaena sp. 7120	all2260	107
Anabaena sp. 7120	all2262	238
Anabaena sp. 7120	all2267	106
Anabaena sp. 7120	all2285	3
Anabaena sp. 7120	all2303	243
Anabaena sp. 7120	all2314	162
Anabaena sp. 7120	all2316	255
Anabaena sp. 7120	all2317	13
Anabaena sp. 7120	all2318	14
Anabaena sp. 7120	all2333	17
Anabaena sp. 7120	all2334	29
Anabaena sp. 7120	all2340	59
Anabaena sp. 7120	all2342	330
Anabaena sp. 7120	all2343	231
Anabaena sp. 7120	all2344	124
Anabaena sp. 7120	all2349	256
Anabaena sp. 7120	all2352	97
Anabaena sp. 7120	all2358	318
Anabaena sp. 7120	all2367	57
Anabaena sp. 7120	all2368	126
Anabaena sp. 7120	all2371	11
Anabaena sp. 7120	all2375	323
Anabaena sp. 7120	all2381	26
Anabaena sp. 7120	all2384	171
Anabaena sp. 7120	all2390	80
Anabaena sp. 7120	all2391	213
Anabaena sp. 7120	all2395	21
Anabaena sp. 7120	all2396	84
Anabaena sp. 7120	all2399	39
Anabaena sp. 7120	all2402	5
Anabaena sp. 7120	all2409	65
Anabaena sp. 7120	all2410	135
Anabaena sp. 7120	all2415	96
Anabaena sp. 7120	all2419	2
Anabaena sp. 7120	all2422	13
Anabaena sp. 7120	all2424	30
Anabaena sp. 7120	all2425	324
Anabaena sp. 7120	all2430	250
Anabaena sp. 7120	all2438	83
Anabaena sp. 7120	all2441	68
Anabaena sp. 7120	all2457	106
Anabaena sp. 7120	all2459	187
Anabaena sp. 7120	all2460	104
Anabaena sp. 7120	all2461	1
Anabaena sp. 7120	all2470	192
Anabaena sp. 7120	all2473	200
Anabaena sp. 7120	all2477	63
Anabaena sp. 7120	all2480	63
Anabaena sp. 7120	all2487	6
Anabaena sp. 7120	all2491	39
Anabaena sp. 7120	all2497	223
Anabaena sp. 7120	all2500	304
Anabaena sp. 7120	all2507	213
Anabaena sp. 7120	all2509	188
Anabaena sp. 7120	all2511	90
Anabaena sp. 7120	all2521	186
Anabaena sp. 7120	all2528	11
Anabaena sp. 7120	all2533	98
Anabaena sp. 7120	all2544	106
Anabaena sp. 7120	all2545	212
Anabaena sp. 7120	all2546	163
Anabaena sp. 7120	all2547	301
Anabaena sp. 7120	all2548	31
Anabaena sp. 7120	all2549	186
Anabaena sp. 7120	all2556	27
Anabaena sp. 7120	all2564	201
Anabaena sp. 7120	all2567	274
Anabaena sp. 7120	all2571	236
Anabaena sp. 7120	all2584	243
Anabaena sp. 7120	all2585	36
Anabaena sp. 7120	all2598	184
Anabaena sp. 7120	all2609	1
Anabaena sp. 7120	all2610	169
Anabaena sp. 7120	all2617	29
Anabaena sp. 7120	all2622	85
Anabaena sp. 7120	all2623	103
Anabaena sp. 7120	all2624	113
Anabaena sp. 7120	all2635	242
Anabaena sp. 7120	all2636	129
Anabaena sp. 7120	all2637	21
Anabaena sp. 7120	all2638	182
Anabaena sp. 7120	all2640	238
Anabaena sp. 7120	all2641	245
Anabaena sp. 7120	all2642	222
Anabaena sp. 7120	all2643	257
Anabaena sp. 7120	all2644	244
Anabaena sp. 7120	all2645	243
Anabaena sp. 7120	all2646	226
Anabaena sp. 7120	all2647	115
Anabaena sp. 7120	all2648	182
Anabaena sp. 7120	all2649	207
Anabaena sp. 7120	all2652	138
Anabaena sp. 7120	all2653	139
Anabaena sp. 7120	all2654	315
Anabaena sp. 7120	all2655	316
Anabaena sp. 7120	all2656	156
Anabaena sp. 7120	all2658	65
Anabaena sp. 7120	all2661	31
Anabaena sp. 7120	all2672	149
Anabaena sp. 7120	all2673	8
Anabaena sp. 7120	all2674	330
Anabaena sp. 7120	all2675	225
Anabaena sp. 7120	all2676	212
Anabaena sp. 7120	all2677	6
Anabaena sp. 7120	all2685	16
Anabaena sp. 7120	all2700	272
Anabaena sp. 7120	all2702	152
Anabaena sp. 7120	all2703	34
Anabaena sp. 7120	all2705	328
Anabaena sp. 7120	all2707	194
Anabaena sp. 7120	all2716	295
Anabaena sp. 7120	all2720	75
Anabaena sp. 7120	all2736	330
Anabaena sp. 7120	all2748	158
Anabaena sp. 7120	all2754	5
Anabaena sp. 7120	all2756	22
Anabaena sp. 7120	all2767	3
Anabaena sp. 7120	all2770	7
Anabaena sp. 7120	all2776	9
Anabaena sp. 7120	all2788	30
Anabaena sp. 7120	all2804	8
Anabaena sp. 7120	all2806	216
Anabaena sp. 7120	all2810	87
Anabaena sp. 7120	all2868	19
Anabaena sp. 7120	all2869	147
Anabaena sp. 7120	all2870	58
Anabaena sp. 7120	all2871	190
Anabaena sp. 7120	all2874	7
Anabaena sp. 7120	all2875	29
Anabaena sp. 7120	all2883	67
Anabaena sp. 7120	all2891	174
Anabaena sp. 7120	all2893	74
Anabaena sp. 7120	all2897	83
Anabaena sp. 7120	all2908	23
Anabaena sp. 7120	all2909	98
Anabaena sp. 7120	all2910	102
Anabaena sp. 7120	all2912	188
Anabaena sp. 7120	all2917	39
Anabaena sp. 7120	all2918	6
Anabaena sp. 7120	all2919	11
Anabaena sp. 7120	all2930	73
Anabaena sp. 7120	all2931	36
Anabaena sp. 7120	all2950	21
Anabaena sp. 7120	all2951	2
Anabaena sp. 7120	all2955	21
Anabaena sp. 7120	all2963	46
Anabaena sp. 7120	all2965	192
Anabaena sp. 7120	all2969	69
Anabaena sp. 7120	all2970	160
Anabaena sp. 7120	all2971	224
Anabaena sp. 7120	all2976	3
Anabaena sp. 7120	all2977	5
Anabaena sp. 7120	all2981	120
Anabaena sp. 7120	all2989	16
Anabaena sp. 7120	all2992	225
Anabaena sp. 7120	all3007	150
Anabaena sp. 7120	all3010	234
Anabaena sp. 7120	all3011	3
Anabaena sp. 7120	all3013	151
Anabaena sp. 7120	all3016	69
Anabaena sp. 7120	all3023	11
Anabaena sp. 7120	all3028	169
Anabaena sp. 7120	all3030	11
Anabaena sp. 7120	all3032	317
Anabaena sp. 7120	all3041	247
Anabaena sp. 7120	all3044	89
Anabaena sp. 7120	all3045	97
Anabaena sp. 7120	all3047	13
Anabaena sp. 7120	all3048	44
Anabaena sp. 7120	all3051	124
Anabaena sp. 7120	all3054	298
Anabaena sp. 7120	all3075	13
Anabaena sp. 7120	all3076	193
Anabaena sp. 7120	all3083	18
Anabaena sp. 7120	all3084	4
Anabaena sp. 7120	all3087	80
Anabaena sp. 7120	all3113	67
Anabaena sp. 7120	all3114	53
Anabaena sp. 7120	all3116	237
Anabaena sp. 7120	all3118	105
Anabaena sp. 7120	all3130	209
Anabaena sp. 7120	all3131	148
Anabaena sp. 7120	all3132	178
Anabaena sp. 7120	all3136	60
Anabaena sp. 7120	all3143	171
Anabaena sp. 7120	all3144	293
Anabaena sp. 7120	all3149	65
Anabaena sp. 7120	all3160	100
Anabaena sp. 7120	all3161	88
Anabaena sp. 7120	all3171	4
Anabaena sp. 7120	all3173	40
Anabaena sp. 7120	all3174	20
Anabaena sp. 7120	all3179	6
Anabaena sp. 7120	all3180	17
Anabaena sp. 7120	all3181	35
Anabaena sp. 7120	all3194	142
Anabaena sp. 7120	all3198	12
Anabaena sp. 7120	all3226	11
Anabaena sp. 7120	all3227	115
Anabaena sp. 7120	all3245	25
Anabaena sp. 7120	all3254	277
Anabaena sp. 7120	all3255	7
Anabaena sp. 7120	all3256	110
Anabaena sp. 7120	all3257	91
Anabaena sp. 7120	all3259	273
Anabaena sp. 7120	all3271	177
Anabaena sp. 7120	all3274	112
Anabaena sp. 7120	all3275	7
Anabaena sp. 7120	all3284	9
Anabaena sp. 7120	all3286	6
Anabaena sp. 7120	all3298	35
Anabaena sp. 7120	all3305	14
Anabaena sp. 7120	all3310	148
Anabaena sp. 7120	all3314	216
Anabaena sp. 7120	all3315	119
Anabaena sp. 7120	all3316	130
Anabaena sp. 7120	all3317	225
Anabaena sp. 7120	all3318	37
Anabaena sp. 7120	all3320	51
Anabaena sp. 7120	all3321	35
Anabaena sp. 7120	all3324	133
Anabaena sp. 7120	all3325	150
Anabaena sp. 7120	all3327	3
Anabaena sp. 7120	all3332	43
Anabaena sp. 7120	all3341	220
Anabaena sp. 7120	all3346	20
Anabaena sp. 7120	all3373	33
Anabaena sp. 7120	all3375	283
Anabaena sp. 7120	all3378	89
Anabaena sp. 7120	all3398	17
Anabaena sp. 7120	all3404	4
Anabaena sp. 7120	all3408	234
Anabaena sp. 7120	all3410	216
Anabaena sp. 7120	all3418	39
Anabaena sp. 7120	all3420	191
Anabaena sp. 7120	all3435	33
Anabaena sp. 7120	all3439	9
Anabaena sp. 7120	all3458	172
Anabaena sp. 7120	all3459	39
Anabaena sp. 7120	all3462	145
Anabaena sp. 7120	all3465	71
Anabaena sp. 7120	all3499	6
Anabaena sp. 7120	all3509	246
Anabaena sp. 7120	all3516	131
Anabaena sp. 7120	all3520	308
Anabaena sp. 7120	all3526	113
Anabaena sp. 7120	all3530	55
Anabaena sp. 7120	all3532	46
Anabaena sp. 7120	all3540	113
Anabaena sp. 7120	all3541	156
Anabaena sp. 7120	all3542	20
Anabaena sp. 7120	all3545	180
Anabaena sp. 7120	all3552	104
Anabaena sp. 7120	all3556	169
Anabaena sp. 7120	all3557	1
Anabaena sp. 7120	all3558	96
Anabaena sp. 7120	all3563	58
Anabaena sp. 7120	all3564	65
Anabaena sp. 7120	all3567	186
Anabaena sp. 7120	all3568	19
Anabaena sp. 7120	all3578	11
Anabaena sp. 7120	all3580	109
Anabaena sp. 7120	all3581	72
Anabaena sp. 7120	all3582	6
Anabaena sp. 7120	all3585	119
Anabaena sp. 7120	all3586	5
Anabaena sp. 7120	all3604	66
Anabaena sp. 7120	all3633	32
Anabaena sp. 7120	all3635	170
Anabaena sp. 7120	all3650	9
Anabaena sp. 7120	all3660	313
Anabaena sp. 7120	all3673	13
Anabaena sp. 7120	all3680	271
Anabaena sp. 7120	all3687	69
Anabaena sp. 7120	all3688	15
Anabaena sp. 7120	all3691	61
Anabaena sp. 7120	all3695	77
Anabaena sp. 7120	all3702	101
Anabaena sp. 7120	all3704	27
Anabaena sp. 7120	all3722	9
Anabaena sp. 7120	all3735	187
Anabaena sp. 7120	all3736	220
Anabaena sp. 7120	all3740	84
Anabaena sp. 7120	all3744	90
Anabaena sp. 7120	all3746	164
Anabaena sp. 7120	all3748	24
Anabaena sp. 7120	all3750	18
Anabaena sp. 7120	all3753	23
Anabaena sp. 7120	all3764	174
Anabaena sp. 7120	all3773	32
Anabaena sp. 7120	all3776	39
Anabaena sp. 7120	all3780	135
Anabaena sp. 7120	all3781	139
Anabaena sp. 7120	all3782	63
Anabaena sp. 7120	all3785	180
Anabaena sp. 7120	all3786	234
Anabaena sp. 7120	all3787	77
Anabaena sp. 7120	all3788	241
Anabaena sp. 7120	all3791	130
Anabaena sp. 7120	all3797	285
Anabaena sp. 7120	all3802	33
Anabaena sp. 7120	all3805	111
Anabaena sp. 7120	all3819	51
Anabaena sp. 7120	all3821	165
Anabaena sp. 7120	all3826	272
Anabaena sp. 7120	all3835	11
Anabaena sp. 7120	all3836	36
Anabaena sp. 7120	all3837	78
Anabaena sp. 7120	all3838	16
Anabaena sp. 7120	all3850	161
Anabaena sp. 7120	all3866	85
Anabaena sp. 7120	all3869	221
Anabaena sp. 7120	all3872	28
Anabaena sp. 7120	all3876	60
Anabaena sp. 7120	all3892	41
Anabaena sp. 7120	all3893	42
Anabaena sp. 7120	all3898	159
Anabaena sp. 7120	all3902	172
Anabaena sp. 7120	all3908	59
Anabaena sp. 7120	all3913	262
Anabaena sp. 7120	all3914	223
Anabaena sp. 7120	all3916	183
Anabaena sp. 7120	all3918	150
Anabaena sp. 7120	all3922	88
Anabaena sp. 7120	all3924	35
Anabaena sp. 7120	all3933	129
Anabaena sp. 7120	all3939	102
Anabaena sp. 7120	all3940	314
Anabaena sp. 7120	all3941	298
Anabaena sp. 7120	all3942	59
Anabaena sp. 7120	all3964	328
Anabaena sp. 7120	all3971	233
Anabaena sp. 7120	all3975	91
Anabaena sp. 7120	all3977	2
Anabaena sp. 7120	all3983	301
Anabaena sp. 7120	all3984	320
Anabaena sp. 7120	all3989	126
Anabaena sp. 7120	all3991	240
Anabaena sp. 7120	all4000	293
Anabaena sp. 7120	all4003	249
Anabaena sp. 7120	all4006	27
Anabaena sp. 7120	all4008	267
Anabaena sp. 7120	all4012	20
Anabaena sp. 7120	all4013	221
Anabaena sp. 7120	all4026	81
Anabaena sp. 7120	all4035	75
Anabaena sp. 7120	all4037	155
Anabaena sp. 7120	all4038	36
Anabaena sp. 7120	all4041	97
Anabaena sp. 7120	all4042	281
Anabaena sp. 7120	all4050	56
Anabaena sp. 7120	all4051	36
Anabaena sp. 7120	all4055	86
Anabaena sp. 7120	all4070	87
Anabaena sp. 7120	all4073	182
Anabaena sp. 7120	all4074	212
Anabaena sp. 7120	all4078	99
Anabaena sp. 7120	all4083	121
Anabaena sp. 7120	all4084	2
Anabaena sp. 7120	all4087	96
Anabaena sp. 7120	all4089	184
Anabaena sp. 7120	all4090	99
Anabaena sp. 7120	all4092	114
Anabaena sp. 7120	all4097	5
Anabaena sp. 7120	all4101	31
Anabaena sp. 7120	all4102	84
Anabaena sp. 7120	all4106	28
Anabaena sp. 7120	all4109	151
Anabaena sp. 7120	all4117	91
Anabaena sp. 7120	all4118	180
Anabaena sp. 7120	all4127	15
Anabaena sp. 7120	all4128	28
Anabaena sp. 7120	all4130	221
Anabaena sp. 7120	all4135	30
Anabaena sp. 7120	all4139	16
Anabaena sp. 7120	all4142	8
Anabaena sp. 7120	all4144	108
Anabaena sp. 7120	all4145	271
Anabaena sp. 7120	all4152	84
Anabaena sp. 7120	all4155	152
Anabaena sp. 7120	all4160	174
Anabaena sp. 7120	all4162	233
Anabaena sp. 7120	all4179	127
Anabaena sp. 7120	all4183	200
Anabaena sp. 7120	all4184	22
Anabaena sp. 7120	all4218	55
Anabaena sp. 7120	all4220	86
Anabaena sp. 7120	all4221	64
Anabaena sp. 7120	all4252	217
Anabaena sp. 7120	all4254	130
Anabaena sp. 7120	all4257	13
Anabaena sp. 7120	all4260	158
Anabaena sp. 7120	all4276	12
Anabaena sp. 7120	all4279	62
Anabaena sp. 7120	all4283	49
Anabaena sp. 7120	all4284	39
Anabaena sp. 7120	all4287	311
Anabaena sp. 7120	all4294	182
Anabaena sp. 7120	all4295	175
Anabaena sp. 7120	all4296	187
Anabaena sp. 7120	all4303	183
Anabaena sp. 7120	all4304	216
Anabaena sp. 7120	all4307	122
Anabaena sp. 7120	all4312	178
Anabaena sp. 7120	all4315	192
Anabaena sp. 7120	all4335	181
Anabaena sp. 7120	all4341	1
Anabaena sp. 7120	all4342	30
Anabaena sp. 7120	all4343	238
Anabaena sp. 7120	all4364	3
Anabaena sp. 7120	all4367	207
Anabaena sp. 7120	all4371	215
Anabaena sp. 7120	all4375	2
Anabaena sp. 7120	all4377	327
Anabaena sp. 7120	all4378	83
Anabaena sp. 7120	all4382	23
Anabaena sp. 7120	all4384	3
Anabaena sp. 7120	all4387	262
Anabaena sp. 7120	all4388	330
Anabaena sp. 7120	all4389	2
Anabaena sp. 7120	all4402	20
Anabaena sp. 7120	all4403	87
Anabaena sp. 7120	all4407	35
Anabaena sp. 7120	all4408	37
Anabaena sp. 7120	all4410	13
Anabaena sp. 7120	all4414	222
Anabaena sp. 7120	all4418	63
Anabaena sp. 7120	all4424	56
Anabaena sp. 7120	all4425	6
Anabaena sp. 7120	all4426	59
Anabaena sp. 7120	all4427	24
Anabaena sp. 7120	all4432	199
Anabaena sp. 7120	all4434	195
Anabaena sp. 7120	all4441	132
Anabaena sp. 7120	all4442	1
Anabaena sp. 7120	all4443	52
Anabaena sp. 7120	all4450	184
Anabaena sp. 7120	all4461	188
Anabaena sp. 7120	all4462	17
Anabaena sp. 7120	all4473	103
Anabaena sp. 7120	all4479	89
Anabaena sp. 7120	all4481	191
Anabaena sp. 7120	all4495	224
Anabaena sp. 7120	all4499	330
Anabaena sp. 7120	all4501	124
Anabaena sp. 7120	all4502	130
Anabaena sp. 7120	all4523	75
Anabaena sp. 7120	all4538	96
Anabaena sp. 7120	all4539	258
Anabaena sp. 7120	all4544	236
Anabaena sp. 7120	all4546	68
Anabaena sp. 7120	all4555	322
Anabaena sp. 7120	all4556	14
Anabaena sp. 7120	all4575	297
Anabaena sp. 7120	all4578	62
Anabaena sp. 7120	all4580	249
Anabaena sp. 7120	all4581	123
Anabaena sp. 7120	all4590	264
Anabaena sp. 7120	all4620	74
Anabaena sp. 7120	all4635	107
Anabaena sp. 7120	all4636	196
Anabaena sp. 7120	all4639	4
Anabaena sp. 7120	all4647	38
Anabaena sp. 7120	all4656	20
Anabaena sp. 7120	all4662	222
Anabaena sp. 7120	all4663	75
Anabaena sp. 7120	all4664	258
Anabaena sp. 7120	all4665	237
Anabaena sp. 7120	all4667	65
Anabaena sp. 7120	all4668	285
Anabaena sp. 7120	all4671	67
Anabaena sp. 7120	all4679	8
Anabaena sp. 7120	all4688	318
Anabaena sp. 7120	all4689	288
Anabaena sp. 7120	all4690	61
Anabaena sp. 7120	all4694	17
Anabaena sp. 7120	all4697	68
Anabaena sp. 7120	all4704	5
Anabaena sp. 7120	all4713	206
Anabaena sp. 7120	all4722	1
Anabaena sp. 7120	all4726	72
Anabaena sp. 7120	all4727	134
Anabaena sp. 7120	all4730	45
Anabaena sp. 7120	all4732	150
Anabaena sp. 7120	all4736	10
Anabaena sp. 7120	all4744	137
Anabaena sp. 7120	all4749	189
Anabaena sp. 7120	all4750	138
Anabaena sp. 7120	all4752	100
Anabaena sp. 7120	all4757	119
Anabaena sp. 7120	all4763	218
Anabaena sp. 7120	all4767	62
Anabaena sp. 7120	all4768	6
Anabaena sp. 7120	all4771	8
Anabaena sp. 7120	all4778	249
Anabaena sp. 7120	all4780	16
Anabaena sp. 7120	all4782	27
Anabaena sp. 7120	all4790	194
Anabaena sp. 7120	all4793	12
Anabaena sp. 7120	all4801	47
Anabaena sp. 7120	all4804	18
Anabaena sp. 7120	all4820	144
Anabaena sp. 7120	all4822	54
Anabaena sp. 7120	all4828	176
Anabaena sp. 7120	all4830	75
Anabaena sp. 7120	all4834	64
Anabaena sp. 7120	all4835	75
Anabaena sp. 7120	all4844	94
Anabaena sp. 7120	all4857	88
Anabaena sp. 7120	all4869	194
Anabaena sp. 7120	all4871	54
Anabaena sp. 7120	all4873	135
Anabaena sp. 7120	all4874	96
Anabaena sp. 7120	all4875	11
Anabaena sp. 7120	all4884	51
Anabaena sp. 7120	all4885	124
Anabaena sp. 7120	all4892	147
Anabaena sp. 7120	all4894	67
Anabaena sp. 7120	all4895	32
Anabaena sp. 7120	all4902	248
Anabaena sp. 7120	all4904	260
Anabaena sp. 7120	all4906	123
Anabaena sp. 7120	all4924	163
Anabaena sp. 7120	all4926	171
Anabaena sp. 7120	all4931	109
Anabaena sp. 7120	all4933	63
Anabaena sp. 7120	all4945	100
Anabaena sp. 7120	all4946	24
Anabaena sp. 7120	all4947	136
Anabaena sp. 7120	all4960	212
Anabaena sp. 7120	all4962	67
Anabaena sp. 7120	all4967	10
Anabaena sp. 7120	all4981	170
Anabaena sp. 7120	all4982	19
Anabaena sp. 7120	all4983	16
Anabaena sp. 7120	all4999	197
Anabaena sp. 7120	all5003	43
Anabaena sp. 7120	all5008	123
Anabaena sp. 7120	all5009	38
Anabaena sp. 7120	all5011	209
Anabaena sp. 7120	all5016	24
Anabaena sp. 7120	all5017	15
Anabaena sp. 7120	all5018	91
Anabaena sp. 7120	all5022	65
Anabaena sp. 7120	all5023	18
Anabaena sp. 7120	all5025	40
Anabaena sp. 7120	all5026	255
Anabaena sp. 7120	all5036	327
Anabaena sp. 7120	all5037	200
Anabaena sp. 7120	all5043	146
Anabaena sp. 7120	all5046	315
Anabaena sp. 7120	all5052	49
Anabaena sp. 7120	all5073	165
Anabaena sp. 7120	all5077	98
Anabaena sp. 7120	all5082	125
Anabaena sp. 7120	all5088	27
Anabaena sp. 7120	all5089	263
Anabaena sp. 7120	all5090	158
Anabaena sp. 7120	all5091	282
Anabaena sp. 7120	all5094	16
Anabaena sp. 7120	all5097	178
Anabaena sp. 7120	all5100	11
Anabaena sp. 7120	all5116	67
Anabaena sp. 7120	all5118	86
Anabaena sp. 7120	all5120	9
Anabaena sp. 7120	all5122	1
Anabaena sp. 7120	all5123	1
Anabaena sp. 7120	all5153	247
Anabaena sp. 7120	all5163	103
Anabaena sp. 7120	all5165	27
Anabaena sp. 7120	all5166	90
Anabaena sp. 7120	all5169	140
Anabaena sp. 7120	all5172	19
Anabaena sp. 7120	all5177	223
Anabaena sp. 7120	all5179	74
Anabaena sp. 7120	all5184	92
Anabaena sp. 7120	all5185	206
Anabaena sp. 7120	all5195	33
Anabaena sp. 7120	all5210	29
Anabaena sp. 7120	all5222	109
Anabaena sp. 7120	all5244	85
Anabaena sp. 7120	all5247	23
Anabaena sp. 7120	all5255	40
Anabaena sp. 7120	all5258	39
Anabaena sp. 7120	all5264	144
Anabaena sp. 7120	all5267	78
Anabaena sp. 7120	all5273	76
Anabaena sp. 7120	all5274	297
Anabaena sp. 7120	all5278	28
Anabaena sp. 7120	all5281	13
Anabaena sp. 7120	all5304	251
Anabaena sp. 7120	all5305	233
Anabaena sp. 7120	all5306	181
Anabaena sp. 7120	all5315	36
Anabaena sp. 7120	all5341	130
Anabaena sp. 7120	all5342	91
Anabaena sp. 7120	all5344	4
Anabaena sp. 7120	all5345	52
Anabaena sp. 7120	all5346	99
Anabaena sp. 7120	all5347	167
Anabaena sp. 7120	all5371	21
Anabaena sp. 7120	all7010	25
Anabaena sp. 7120	all7011	70
Anabaena sp. 7120	all7012	25
Anabaena sp. 7120	all7013	47
Anabaena sp. 7120	all7021	79
Anabaena sp. 7120	all7026	10
Anabaena sp. 7120	all7055	3
Anabaena sp. 7120	all7065	26
Anabaena sp. 7120	all7072	22
Anabaena sp. 7120	all7081	165
Anabaena sp. 7120	all7091	7
Anabaena sp. 7120	all7121	60
Anabaena sp. 7120	all7130	9
Anabaena sp. 7120	all7133	178
Anabaena sp. 7120	all7137	12
Anabaena sp. 7120	all7151	40
Anabaena sp. 7120	all7155	17
Anabaena sp. 7120	all7170	53
Anabaena sp. 7120	all7171	124
Anabaena sp. 7120	all7172	166
Anabaena sp. 7120	all7173	15
Anabaena sp. 7120	all7185	215
Anabaena sp. 7120	all7194	6
Anabaena sp. 7120	all7195	97
Anabaena sp. 7120	all7196	55
Anabaena sp. 7120	all7197	206
Anabaena sp. 7120	all7198	60
Anabaena sp. 7120	all7229	159
Anabaena sp. 7120	all7255	128
Anabaena sp. 7120	all7262	61
Anabaena sp. 7120	all7577	3
Anabaena sp. 7120	all7578	23
Anabaena sp. 7120	all7583	36
Anabaena sp. 7120	all7597	174
Anabaena sp. 7120	all7598	318
Anabaena sp. 7120	all7600	17
Anabaena sp. 7120	all7606	8
Anabaena sp. 7120	all7607	321
Anabaena sp. 7120	all7611	104
Anabaena sp. 7120	all7614	313
Anabaena sp. 7120	all7618	160
Anabaena sp. 7120	all7619	162
Anabaena sp. 7120	all7631	2
Anabaena sp. 7120	all7632	81
Anabaena sp. 7120	all7633	156
Anabaena sp. 7120	all8002	3
Anabaena sp. 7120	all8020	39
Anabaena sp. 7120	all8023	7
Anabaena sp. 7120	all8046	1
Anabaena sp. 7120	all8063	31
Anabaena sp. 7120	all8067	4
Anabaena sp. 7120	all8078	5
Anabaena sp. 7120	all8079	39
Anabaena sp. 7120	all8083	30
Anabaena sp. 7120	all8508	43
Anabaena sp. 7120	all8540	41
Anabaena sp. 7120	all8551	35
Anabaena sp. 7120	all8552	9
Anabaena sp. 7120	all8553	27
Anabaena sp. 7120	all9020	32
Anabaena sp. 7120	all9030	2
Anabaena sp. 7120	alr0014	22
Anabaena sp. 7120	alr0024	77
Anabaena sp. 7120	alr0029	29
Anabaena sp. 7120	alr0039	25
Anabaena sp. 7120	alr0044	85
Anabaena sp. 7120	alr0045	93
Anabaena sp. 7120	alr0051	241
Anabaena sp. 7120	alr0053	97
Anabaena sp. 7120	alr0054	20
Anabaena sp. 7120	alr0056	1
Anabaena sp. 7120	alr0058	271
Anabaena sp. 7120	alr0077	17
Anabaena sp. 7120	alr0080	177
Anabaena sp. 7120	alr0084	2
Anabaena sp. 7120	alr0091	113
Anabaena sp. 7120	alr0092	259
Anabaena sp. 7120	alr0093	184
Anabaena sp. 7120	alr0099	20
Anabaena sp. 7120	alr0113	240
Anabaena sp. 7120	alr0114	308
Anabaena sp. 7120	alr0116	31
Anabaena sp. 7120	alr0117	82
Anabaena sp. 7120	alr0124	170
Anabaena sp. 7120	alr0130	15
Anabaena sp. 7120	alr0140	312
Anabaena sp. 7120	alr0149	38
Anabaena sp. 7120	alr0150	35
Anabaena sp. 7120	alr0153	133
Anabaena sp. 7120	alr0162	229
Anabaena sp. 7120	alr0165	157
Anabaena sp. 7120	alr0169	101
Anabaena sp. 7120	alr0175	12
Anabaena sp. 7120	alr0180	92
Anabaena sp. 7120	alr0181	261
Anabaena sp. 7120	alr0188	230
Anabaena sp. 7120	alr0189	210
Anabaena sp. 7120	alr0190	90
Anabaena sp. 7120	alr0198	110
Anabaena sp. 7120	alr0199	297
Anabaena sp. 7120	alr0201	51
Anabaena sp. 7120	alr0205	107
Anabaena sp. 7120	alr0213	164
Anabaena sp. 7120	alr0214	109
Anabaena sp. 7120	alr0221	7
Anabaena sp. 7120	alr0236	37
Anabaena sp. 7120	alr0240	97
Anabaena sp. 7120	alr0241	183
Anabaena sp. 7120	alr0246	11
Anabaena sp. 7120	alr0247	23
Anabaena sp. 7120	alr0248	62
Anabaena sp. 7120	alr0252	49
Anabaena sp. 7120	alr0255	257
Anabaena sp. 7120	alr0267	181
Anabaena sp. 7120	alr0286	66
Anabaena sp. 7120	alr0288	24
Anabaena sp. 7120	alr0295	30
Anabaena sp. 7120	alr0299	213
Anabaena sp. 7120	alr0300	7
Anabaena sp. 7120	alr0301	39
Anabaena sp. 7120	alr0302	216
Anabaena sp. 7120	alr0303	115
Anabaena sp. 7120	alr0308	203
Anabaena sp. 7120	alr0309	1
Anabaena sp. 7120	alr0331	212
Anabaena sp. 7120	alr0344	1
Anabaena sp. 7120	alr0347	6
Anabaena sp. 7120	alr0357	24
Anabaena sp. 7120	alr0359	267
Anabaena sp. 7120	alr0366	13
Anabaena sp. 7120	alr0369	98
Anabaena sp. 7120	alr0397	320
Anabaena sp. 7120	alr0436	54
Anabaena sp. 7120	alr0440	42
Anabaena sp. 7120	alr0444	307
Anabaena sp. 7120	alr0445	307
Anabaena sp. 7120	alr0446	229
Anabaena sp. 7120	alr0447	170
Anabaena sp. 7120	alr0451	284
Anabaena sp. 7120	alr0452	3
Anabaena sp. 7120	alr0474	59
Anabaena sp. 7120	alr0480	120
Anabaena sp. 7120	alr0484	5
Anabaena sp. 7120	alr0486	20
Anabaena sp. 7120	alr0489	177
Anabaena sp. 7120	alr0490	185
Anabaena sp. 7120	alr0504	24
Anabaena sp. 7120	alr0506	1
Anabaena sp. 7120	alr0507	57
Anabaena sp. 7120	alr0508	21
Anabaena sp. 7120	alr0512	1
Anabaena sp. 7120	alr0515	47
Anabaena sp. 7120	alr0517	294
Anabaena sp. 7120	alr0518	44
Anabaena sp. 7120	alr0520	1
Anabaena sp. 7120	alr0540	279
Anabaena sp. 7120	alr0543	184
Anabaena sp. 7120	alr0545	1
Anabaena sp. 7120	alr0547	263
Anabaena sp. 7120	alr0548	141
Anabaena sp. 7120	alr0558	22
Anabaena sp. 7120	alr0564	209
Anabaena sp. 7120	alr0566	43
Anabaena sp. 7120	alr0568	14
Anabaena sp. 7120	alr0576	229
Anabaena sp. 7120	alr0577	273
Anabaena sp. 7120	alr0582	15
Anabaena sp. 7120	alr0583	123
Anabaena sp. 7120	alr0584	75
Anabaena sp. 7120	alr0585	54
Anabaena sp. 7120	alr0586	174
Anabaena sp. 7120	alr0587	105
Anabaena sp. 7120	alr0598	154
Anabaena sp. 7120	alr0600	101
Anabaena sp. 7120	alr0614	38
Anabaena sp. 7120	alr0616	6
Anabaena sp. 7120	alr0627	157
Anabaena sp. 7120	alr0643	281
Anabaena sp. 7120	alr0644	269
Anabaena sp. 7120	alr0645	2
Anabaena sp. 7120	alr0652	127
Anabaena sp. 7120	alr0656	88
Anabaena sp. 7120	alr0658	261
Anabaena sp. 7120	alr0663	64
Anabaena sp. 7120	alr0668	1
Anabaena sp. 7120	alr0672	118
Anabaena sp. 7120	alr0679	14
Anabaena sp. 7120	alr0683	61
Anabaena sp. 7120	alr0691	54
Anabaena sp. 7120	alr0702	318
Anabaena sp. 7120	alr0704	6
Anabaena sp. 7120	alr0718	83
Anabaena sp. 7120	alr0728	51
Anabaena sp. 7120	alr0731	62
Anabaena sp. 7120	alr0740	97
Anabaena sp. 7120	alr0750	72
Anabaena sp. 7120	alr0758	9
Anabaena sp. 7120	alr0760	5
Anabaena sp. 7120	alr0763	7
Anabaena sp. 7120	alr0765	12
Anabaena sp. 7120	alr0784	50
Anabaena sp. 7120	alr0786	161
Anabaena sp. 7120	alr0789	3
Anabaena sp. 7120	alr0790	9
Anabaena sp. 7120	alr0799	208
Anabaena sp. 7120	alr0803	24
Anabaena sp. 7120	alr0804	102
Anabaena sp. 7120	alr0805	196
Anabaena sp. 7120	alr0806	215
Anabaena sp. 7120	alr0810	5
Anabaena sp. 7120	alr0811	17
Anabaena sp. 7120	alr0816	70
Anabaena sp. 7120	alr0820	36
Anabaena sp. 7120	alr0821	216
Anabaena sp. 7120	alr0834	330
Anabaena sp. 7120	alr0849	65
Anabaena sp. 7120	alr0851	37
Anabaena sp. 7120	alr0871	191
Anabaena sp. 7120	alr0880	251
Anabaena sp. 7120	alr0882	330
Anabaena sp. 7120	alr0896	11
Anabaena sp. 7120	alr0901	27
Anabaena sp. 7120	alr0913	6
Anabaena sp. 7120	alr0920	76
Anabaena sp. 7120	alr0931	29
Anabaena sp. 7120	alr0933	1
Anabaena sp. 7120	alr0942	325
Anabaena sp. 7120	alr0943	20
Anabaena sp. 7120	alr0944	83
Anabaena sp. 7120	alr0946	329
Anabaena sp. 7120	alr0957	105
Anabaena sp. 7120	alr0963	177
Anabaena sp. 7120	alr0964	125
Anabaena sp. 7120	alr0965	188
Anabaena sp. 7120	alr0970	28
Anabaena sp. 7120	alr0971	63
Anabaena sp. 7120	alr0972	44
Anabaena sp. 7120	alr0974	2
Anabaena sp. 7120	alr0975	6
Anabaena sp. 7120	alr0981	4
Anabaena sp. 7120	alr0987	3
Anabaena sp. 7120	alr0991	277
Anabaena sp. 7120	alr0992	12
Anabaena sp. 7120	alr0996	81
Anabaena sp. 7120	alr1000	6
Anabaena sp. 7120	alr1001	1
Anabaena sp. 7120	alr1004	64
Anabaena sp. 7120	alr1008	37
Anabaena sp. 7120	alr1013	10
Anabaena sp. 7120	alr1018	8
Anabaena sp. 7120	alr1024	13
Anabaena sp. 7120	alr1039	24
Anabaena sp. 7120	alr1040	9
Anabaena sp. 7120	alr1041	311
Anabaena sp. 7120	alr1044	73
Anabaena sp. 7120	alr1045	192
Anabaena sp. 7120	alr1052	125
Anabaena sp. 7120	alr1054	15
Anabaena sp. 7120	alr1063	2
Anabaena sp. 7120	alr1074	72
Anabaena sp. 7120	alr1077	102
Anabaena sp. 7120	alr1085	59
Anabaena sp. 7120	alr1086	46
Anabaena sp. 7120	alr1093	263
Anabaena sp. 7120	alr1104	12
Anabaena sp. 7120	alr1105	6
Anabaena sp. 7120	alr1107	61
Anabaena sp. 7120	alr1108	238
Anabaena sp. 7120	alr1112	96
Anabaena sp. 7120	alr1113	112
Anabaena sp. 7120	alr1114	136
Anabaena sp. 7120	alr1117	179
Anabaena sp. 7120	alr1121	233
Anabaena sp. 7120	alr1129	325
Anabaena sp. 7120	alr1133	156
Anabaena sp. 7120	alr1136	29
Anabaena sp. 7120	alr1138	38
Anabaena sp. 7120	alr1139	21
Anabaena sp. 7120	alr1143	314
Anabaena sp. 7120	alr1144	324
Anabaena sp. 7120	alr1146	192
Anabaena sp. 7120	alr1147	197
Anabaena sp. 7120	alr1148	47
Anabaena sp. 7120	alr1159	102
Anabaena sp. 7120	alr1160	249
Anabaena sp. 7120	alr1166	94
Anabaena sp. 7120	alr1167	5
Anabaena sp. 7120	alr1174	311
Anabaena sp. 7120	alr1206	5
Anabaena sp. 7120	alr1209	181
Anabaena sp. 7120	alr1223	173
Anabaena sp. 7120	alr1224	8
Anabaena sp. 7120	alr1229	8
Anabaena sp. 7120	alr1230	66
Anabaena sp. 7120	alr1242	172
Anabaena sp. 7120	alr1246	226
Anabaena sp. 7120	alr1247	252
Anabaena sp. 7120	alr1270	119
Anabaena sp. 7120	alr1278	215
Anabaena sp. 7120	alr1285	6
Anabaena sp. 7120	alr1286	39
Anabaena sp. 7120	alr1295	242
Anabaena sp. 7120	alr1296	171
Anabaena sp. 7120	alr1297	192
Anabaena sp. 7120	alr1298	76
Anabaena sp. 7120	alr1300	44
Anabaena sp. 7120	alr1301	83
Anabaena sp. 7120	alr1302	13
Anabaena sp. 7120	alr1310	291
Anabaena sp. 7120	alr1311	2
Anabaena sp. 7120	alr1320	205
Anabaena sp. 7120	alr1324	122
Anabaena sp. 7120	alr1330	3
Anabaena sp. 7120	alr1331	137
Anabaena sp. 7120	alr1336	108
Anabaena sp. 7120	alr1337	44
Anabaena sp. 7120	alr1346	286
Anabaena sp. 7120	alr1347	63
Anabaena sp. 7120	alr1350	2
Anabaena sp. 7120	alr1356	4
Anabaena sp. 7120	alr1360	175
Anabaena sp. 7120	alr1362	132
Anabaena sp. 7120	alr1369	1
Anabaena sp. 7120	alr1370	300
Anabaena sp. 7120	alr1374	68
Anabaena sp. 7120	alr1375	42
Anabaena sp. 7120	alr1376	13
Anabaena sp. 7120	alr1377	16
Anabaena sp. 7120	alr1448	43
Anabaena sp. 7120	alr1449	75
Anabaena sp. 7120	alr1460	31
Anabaena sp. 7120	alr1470	177
Anabaena sp. 7120	alr1482	93
Anabaena sp. 7120	alr1492	220
Anabaena sp. 7120	alr1498	11
Anabaena sp. 7120	alr1507	12
Anabaena sp. 7120	alr1520	177
Anabaena sp. 7120	alr1528	36
Anabaena sp. 7120	alr1529	29
Anabaena sp. 7120	alr1536	51
Anabaena sp. 7120	alr1537	40
Anabaena sp. 7120	alr1539	8
Anabaena sp. 7120	alr1540	200
Anabaena sp. 7120	alr1544	43
Anabaena sp. 7120	alr1545	56
Anabaena sp. 7120	alr1548	178
Anabaena sp. 7120	alr1550	60
Anabaena sp. 7120	alr1552	173
Anabaena sp. 7120	alr1555	8
Anabaena sp. 7120	alr1556	134
Anabaena sp. 7120	alr1560	3
Anabaena sp. 7120	alr1561	15
Anabaena sp. 7120	alr1562	132
Anabaena sp. 7120	alr1576	13
Anabaena sp. 7120	alr1577	4
Anabaena sp. 7120	alr1579	3
Anabaena sp. 7120	alr1580	46
Anabaena sp. 7120	alr1589	180
Anabaena sp. 7120	alr1600	24
Anabaena sp. 7120	alr1604	72
Anabaena sp. 7120	alr1605	95
Anabaena sp. 7120	alr1607	280
Anabaena sp. 7120	alr1612	177
Anabaena sp. 7120	alr1613	232
Anabaena sp. 7120	alr1614	175
Anabaena sp. 7120	alr1619	195
Anabaena sp. 7120	alr1621	191
Anabaena sp. 7120	alr1622	142
Anabaena sp. 7120	alr1627	79
Anabaena sp. 7120	alr1633	18
Anabaena sp. 7120	alr1634	132
Anabaena sp. 7120	alr1635	72
Anabaena sp. 7120	alr1659	99
Anabaena sp. 7120	alr1665	176
Anabaena sp. 7120	alr1666	219
Anabaena sp. 7120	alr1674	103
Anabaena sp. 7120	alr1677	144
Anabaena sp. 7120	alr1687	183
Anabaena sp. 7120	alr1690	216
Anabaena sp. 7120	alr1698	20
Anabaena sp. 7120	alr1700	237
Anabaena sp. 7120	alr1709	252
Anabaena sp. 7120	alr1712	57
Anabaena sp. 7120	alr1718	37
Anabaena sp. 7120	alr1722	73
Anabaena sp. 7120	alr1728	141
Anabaena sp. 7120	alr1744	195
Anabaena sp. 7120	alr1752	75
Anabaena sp. 7120	alr1753	36
Anabaena sp. 7120	alr1786	191
Anabaena sp. 7120	alr1788	188
Anabaena sp. 7120	alr1803	39
Anabaena sp. 7120	alr1805	23
Anabaena sp. 7120	alr1808	27
Anabaena sp. 7120	alr1809	110
Anabaena sp. 7120	alr1810	240
Anabaena sp. 7120	alr1815	14
Anabaena sp. 7120	alr1819	323
Anabaena sp. 7120	alr1821	10
Anabaena sp. 7120	alr1834	327
Anabaena sp. 7120	alr1850	258
Anabaena sp. 7120	alr1851	8
Anabaena sp. 7120	alr1856	8
Anabaena sp. 7120	alr1860	21
Anabaena sp. 7120	alr1867	3
Anabaena sp. 7120	alr1870	38
Anabaena sp. 7120	alr1877	13
Anabaena sp. 7120	alr1883	144
Anabaena sp. 7120	alr1890	325
Anabaena sp. 7120	alr1892	6
Anabaena sp. 7120	alr1903	144
Anabaena sp. 7120	alr1905	41
Anabaena sp. 7120	alr1906	83
Anabaena sp. 7120	alr1909	29
Anabaena sp. 7120	alr1910	41
Anabaena sp. 7120	alr1917	33
Anabaena sp. 7120	alr1918	234
Anabaena sp. 7120	alr1920	24
Anabaena sp. 7120	alr1929	8
Anabaena sp. 7120	alr1941	37
Anabaena sp. 7120	alr1942	23
Anabaena sp. 7120	alr1946	49
Anabaena sp. 7120	alr1954	199
Anabaena sp. 7120	alr1956	120
Anabaena sp. 7120	alr1957	34
Anabaena sp. 7120	alr1959	2
Anabaena sp. 7120	alr1960	228
Anabaena sp. 7120	alr1968	28
Anabaena sp. 7120	alr1978	120
Anabaena sp. 7120	alr1982	21
Anabaena sp. 7120	alr1998	29
Anabaena sp. 7120	alr1999	29
Anabaena sp. 7120	alr2001	192
Anabaena sp. 7120	alr2014	83
Anabaena sp. 7120	alr2015	65
Anabaena sp. 7120	alr2045	42
Anabaena sp. 7120	alr2046	147
Anabaena sp. 7120	alr2049	3
Anabaena sp. 7120	alr2051	46
Anabaena sp. 7120	alr2054	31
Anabaena sp. 7120	alr2055	285
Anabaena sp. 7120	alr2060	131
Anabaena sp. 7120	alr2064	178
Anabaena sp. 7120	alr2071	35
Anabaena sp. 7120	alr2074	13
Anabaena sp. 7120	alr2090	289
Anabaena sp. 7120	alr2111	34
Anabaena sp. 7120	alr2112	27
Anabaena sp. 7120	alr2114	113
Anabaena sp. 7120	alr2117	240
Anabaena sp. 7120	alr2118	47
Anabaena sp. 7120	alr2138	5
Anabaena sp. 7120	alr2153	321
Anabaena sp. 7120	alr2154	114
Anabaena sp. 7120	alr2169	18
Anabaena sp. 7120	alr2175	191
Anabaena sp. 7120	alr2185	53
Anabaena sp. 7120	alr2190	149
Anabaena sp. 7120	alr2191	207
Anabaena sp. 7120	alr2201	66
Anabaena sp. 7120	alr2202	79
Anabaena sp. 7120	alr2205	21
Anabaena sp. 7120	alr2207	8
Anabaena sp. 7120	alr2209	232
Anabaena sp. 7120	alr2211	78
Anabaena sp. 7120	alr2231	18
Anabaena sp. 7120	alr2269	329
Anabaena sp. 7120	alr2272	129
Anabaena sp. 7120	alr2298	53
Anabaena sp. 7120	alr2304	248
Anabaena sp. 7120	alr2305	13
Anabaena sp. 7120	alr2306	48
Anabaena sp. 7120	alr2309	306
Anabaena sp. 7120	alr2310	168
Anabaena sp. 7120	alr2312	182
Anabaena sp. 7120	alr2313	229
Anabaena sp. 7120	alr2321	48
Anabaena sp. 7120	alr2323	315
Anabaena sp. 7120	alr2326	132
Anabaena sp. 7120	alr2331	46
Anabaena sp. 7120	alr2335	101
Anabaena sp. 7120	alr2338	270
Anabaena sp. 7120	alr2350	261
Anabaena sp. 7120	alr2355	239
Anabaena sp. 7120	alr2359	213
Anabaena sp. 7120	alr2361	200
Anabaena sp. 7120	alr2372	310
Anabaena sp. 7120	alr2373	123
Anabaena sp. 7120	alr2374	37
Anabaena sp. 7120	alr2376	58
Anabaena sp. 7120	alr2385	57
Anabaena sp. 7120	alr2386	257
Anabaena sp. 7120	alr2393	153
Anabaena sp. 7120	alr2398	59
Anabaena sp. 7120	alr2404	20
Anabaena sp. 7120	alr2408	5
Anabaena sp. 7120	alr2411	76
Anabaena sp. 7120	alr2412	186
Anabaena sp. 7120	alr2426	31
Anabaena sp. 7120	alr2428	213
Anabaena sp. 7120	alr2429	60
Anabaena sp. 7120	alr2431	24
Anabaena sp. 7120	alr2433	36
Anabaena sp. 7120	alr2450	288
Anabaena sp. 7120	alr2454	26
Anabaena sp. 7120	alr2465	29
Anabaena sp. 7120	alr2467	92
Anabaena sp. 7120	alr2471	21
Anabaena sp. 7120	alr2472	214
Anabaena sp. 7120	alr2479	114
Anabaena sp. 7120	alr2482	19
Anabaena sp. 7120	alr2486	44
Anabaena sp. 7120	alr2488	78
Anabaena sp. 7120	alr2489	290
Anabaena sp. 7120	alr2492	153
Anabaena sp. 7120	alr2494	153
Anabaena sp. 7120	alr2495	180
Anabaena sp. 7120	alr2496	86
Anabaena sp. 7120	alr2502	78
Anabaena sp. 7120	alr2503	74
Anabaena sp. 7120	alr2505	29
Anabaena sp. 7120	alr2510	122
Anabaena sp. 7120	alr2518	59
Anabaena sp. 7120	alr2520	179
Anabaena sp. 7120	alr2524	4
Anabaena sp. 7120	alr2526	110
Anabaena sp. 7120	alr2535	271
Anabaena sp. 7120	alr2536	10
Anabaena sp. 7120	alr2537	2
Anabaena sp. 7120	alr2539	96
Anabaena sp. 7120	alr2541	83
Anabaena sp. 7120	alr2543	151
Anabaena sp. 7120	alr2558	311
Anabaena sp. 7120	alr2559	230
Anabaena sp. 7120	alr2562	175
Anabaena sp. 7120	alr2577	206
Anabaena sp. 7120	alr2581	221
Anabaena sp. 7120	alr2582	23
Anabaena sp. 7120	alr2583	39
Anabaena sp. 7120	alr2588	168
Anabaena sp. 7120	alr2592	71
Anabaena sp. 7120	alr2594	99
Anabaena sp. 7120	alr2596	130
Anabaena sp. 7120	alr2606	65
Anabaena sp. 7120	alr2626	142
Anabaena sp. 7120	alr2628	27
Anabaena sp. 7120	alr2659	168
Anabaena sp. 7120	alr2660	89
Anabaena sp. 7120	alr2662	17
Anabaena sp. 7120	alr2678	176
Anabaena sp. 7120	alr2679	240
Anabaena sp. 7120	alr2680	205
Anabaena sp. 7120	alr2709	95
Anabaena sp. 7120	alr2710	20
Anabaena sp. 7120	alr2712	115
Anabaena sp. 7120	alr2723	1
Anabaena sp. 7120	alr2725	193
Anabaena sp. 7120	alr2730	124
Anabaena sp. 7120	alr2738	138
Anabaena sp. 7120	alr2739	10
Anabaena sp. 7120	alr2741	3
Anabaena sp. 7120	alr2743	32
Anabaena sp. 7120	alr2744	125
Anabaena sp. 7120	alr2745	145
Anabaena sp. 7120	alr2751	321
Anabaena sp. 7120	alr2758	324
Anabaena sp. 7120	alr2762	238
Anabaena sp. 7120	alr2764	9
Anabaena sp. 7120	alr2765	65
Anabaena sp. 7120	alr2766	29
Anabaena sp. 7120	alr2769	14
Anabaena sp. 7120	alr2783	106
Anabaena sp. 7120	alr2784	10
Anabaena sp. 7120	alr2785	50
Anabaena sp. 7120	alr2790	2
Anabaena sp. 7120	alr2800	9
Anabaena sp. 7120	alr2807	71
Anabaena sp. 7120	alr2811	170
Anabaena sp. 7120	alr2816	197
Anabaena sp. 7120	alr2820	2
Anabaena sp. 7120	alr2822	28
Anabaena sp. 7120	alr2823	41
Anabaena sp. 7120	alr2825	36
Anabaena sp. 7120	alr2826	61
Anabaena sp. 7120	alr2827	71
Anabaena sp. 7120	alr2828	11
Anabaena sp. 7120	alr2831	61
Anabaena sp. 7120	alr2833	108
Anabaena sp. 7120	alr2836	5
Anabaena sp. 7120	alr2838	7
Anabaena sp. 7120	alr2839	63
Anabaena sp. 7120	alr2851	105
Anabaena sp. 7120	alr2865	22
Anabaena sp. 7120	alr2873	69
Anabaena sp. 7120	alr2881	98
Anabaena sp. 7120	alr2887	330
Anabaena sp. 7120	alr2888	1
Anabaena sp. 7120	alr2889	180
Anabaena sp. 7120	alr2890	103
Anabaena sp. 7120	alr2903	150
Anabaena sp. 7120	alr2921	3
Anabaena sp. 7120	alr2922	48
Anabaena sp. 7120	alr2927	21
Anabaena sp. 7120	alr2933	23
Anabaena sp. 7120	alr2940	18
Anabaena sp. 7120	alr2944	12
Anabaena sp. 7120	alr2946	112
Anabaena sp. 7120	alr2947	192
Anabaena sp. 7120	alr2948	77
Anabaena sp. 7120	alr2954	120
Anabaena sp. 7120	alr2966	45
Anabaena sp. 7120	alr2967	5
Anabaena sp. 7120	alr2972	29
Anabaena sp. 7120	alr2975	103
Anabaena sp. 7120	alr2984	79
Anabaena sp. 7120	alr2986	140
Anabaena sp. 7120	alr2987	48
Anabaena sp. 7120	alr3003	8
Anabaena sp. 7120	alr3004	2
Anabaena sp. 7120	alr3008	121
Anabaena sp. 7120	alr3009	68
Anabaena sp. 7120	alr3018	33
Anabaena sp. 7120	alr3037	101
Anabaena sp. 7120	alr3038	132
Anabaena sp. 7120	alr3050	3
Anabaena sp. 7120	alr3057	221
Anabaena sp. 7120	alr3058	136
Anabaena sp. 7120	alr3059	246
Anabaena sp. 7120	alr3062	104
Anabaena sp. 7120	alr3064	169
Anabaena sp. 7120	alr3066	81
Anabaena sp. 7120	alr3067	70
Anabaena sp. 7120	alr3068	80
Anabaena sp. 7120	alr3069	14
Anabaena sp. 7120	alr3070	71
Anabaena sp. 7120	alr3071	100
Anabaena sp. 7120	alr3073	36
Anabaena sp. 7120	alr3078	131
Anabaena sp. 7120	alr3090	41
Anabaena sp. 7120	alr3092	96
Anabaena sp. 7120	alr3099	50
Anabaena sp. 7120	alr3101	91
Anabaena sp. 7120	alr3102	191
Anabaena sp. 7120	alr3106	65
Anabaena sp. 7120	alr3115	196
Anabaena sp. 7120	alr3125	135
Anabaena sp. 7120	alr3138	22
Anabaena sp. 7120	alr3139	8
Anabaena sp. 7120	alr3140	88
Anabaena sp. 7120	alr3142	10
Anabaena sp. 7120	alr3146	252
Anabaena sp. 7120	alr3147	102
Anabaena sp. 7120	alr3166	9
Anabaena sp. 7120	alr3172	2
Anabaena sp. 7120	alr3176	154
Anabaena sp. 7120	alr3177	185
Anabaena sp. 7120	alr3183	111
Anabaena sp. 7120	alr3187	183
Anabaena sp. 7120	alr3188	5
Anabaena sp. 7120	alr3195	93
Anabaena sp. 7120	alr3199	68
Anabaena sp. 7120	alr3200	105
Anabaena sp. 7120	alr3201	222
Anabaena sp. 7120	alr3202	125
Anabaena sp. 7120	alr3204	87
Anabaena sp. 7120	alr3210	41
Anabaena sp. 7120	alr3213	27
Anabaena sp. 7120	alr3214	21
Anabaena sp. 7120	alr3215	4
Anabaena sp. 7120	alr3216	145
Anabaena sp. 7120	alr3219	160
Anabaena sp. 7120	alr3228	13
Anabaena sp. 7120	alr3238	13
Anabaena sp. 7120	alr3241	104
Anabaena sp. 7120	alr3246	1
Anabaena sp. 7120	alr3247	40
Anabaena sp. 7120	alr3251	109
Anabaena sp. 7120	alr3252	49
Anabaena sp. 7120	alr3260	284
Anabaena sp. 7120	alr3273	86
Anabaena sp. 7120	alr3276	303
Anabaena sp. 7120	alr3277	311
Anabaena sp. 7120	alr3280	5
Anabaena sp. 7120	alr3285	4
Anabaena sp. 7120	alr3296	31
Anabaena sp. 7120	alr3297	329
Anabaena sp. 7120	alr3301	134
Anabaena sp. 7120	alr3304	32
Anabaena sp. 7120	alr3307	29
Anabaena sp. 7120	alr3311	1
Anabaena sp. 7120	alr3312	72
Anabaena sp. 7120	alr3336	35
Anabaena sp. 7120	alr3337	23
Anabaena sp. 7120	alr3338	28
Anabaena sp. 7120	alr3339	115
Anabaena sp. 7120	alr3343	200
Anabaena sp. 7120	alr3345	128
Anabaena sp. 7120	alr3352	71
Anabaena sp. 7120	alr3353	32
Anabaena sp. 7120	alr3358	217
Anabaena sp. 7120	alr3361	130
Anabaena sp. 7120	alr3362	183
Anabaena sp. 7120	alr3363	187
Anabaena sp. 7120	alr3364	15
Anabaena sp. 7120	alr3365	110
Anabaena sp. 7120	alr3366	31
Anabaena sp. 7120	alr3370	30
Anabaena sp. 7120	alr3376	210
Anabaena sp. 7120	alr3379	33
Anabaena sp. 7120	alr3380	127
Anabaena sp. 7120	alr3386	22
Anabaena sp. 7120	alr3388	168
Anabaena sp. 7120	alr3395	169
Anabaena sp. 7120	alr3397	149
Anabaena sp. 7120	alr3406	130
Anabaena sp. 7120	alr3407	161
Anabaena sp. 7120	alr3411	265
Anabaena sp. 7120	alr3414	40
Anabaena sp. 7120	alr3416	231
Anabaena sp. 7120	alr3417	187
Anabaena sp. 7120	alr3419	6
Anabaena sp. 7120	alr3425	135
Anabaena sp. 7120	alr3426	153
Anabaena sp. 7120	alr3430	166
Anabaena sp. 7120	alr3431	21
Anabaena sp. 7120	alr3434	9
Anabaena sp. 7120	alr3442	18
Anabaena sp. 7120	alr3445	173
Anabaena sp. 7120	alr3449	124
Anabaena sp. 7120	alr3450	45
Anabaena sp. 7120	alr3451	200
Anabaena sp. 7120	alr3452	30
Anabaena sp. 7120	alr3453	11
Anabaena sp. 7120	alr3454	130
Anabaena sp. 7120	alr3466	17
Anabaena sp. 7120	alr3469	34
Anabaena sp. 7120	alr3472	9
Anabaena sp. 7120	alr3475	39
Anabaena sp. 7120	alr3479	31
Anabaena sp. 7120	alr3491	209
Anabaena sp. 7120	alr3492	111
Anabaena sp. 7120	alr3497	42
Anabaena sp. 7120	alr3504	55
Anabaena sp. 7120	alr3511	195
Anabaena sp. 7120	alr3512	43
Anabaena sp. 7120	alr3513	3
Anabaena sp. 7120	alr3514	177
Anabaena sp. 7120	alr3524	98
Anabaena sp. 7120	alr3525	48
Anabaena sp. 7120	alr3527	32
Anabaena sp. 7120	alr3528	30
Anabaena sp. 7120	alr3529	192
Anabaena sp. 7120	alr3533	4
Anabaena sp. 7120	alr3539	22
Anabaena sp. 7120	alr3543	244
Anabaena sp. 7120	alr3548	87
Anabaena sp. 7120	alr3565	12
Anabaena sp. 7120	alr3576	64
Anabaena sp. 7120	alr3583	24
Anabaena sp. 7120	alr3592	20
Anabaena sp. 7120	alr3594	93
Anabaena sp. 7120	alr3596	79
Anabaena sp. 7120	alr3602	320
Anabaena sp. 7120	alr3603	285
Anabaena sp. 7120	alr3606	328
Anabaena sp. 7120	alr3607	34
Anabaena sp. 7120	alr3608	330
Anabaena sp. 7120	alr3622	13
Anabaena sp. 7120	alr3639	102
Anabaena sp. 7120	alr3640	1
Anabaena sp. 7120	alr3641	18
Anabaena sp. 7120	alr3644	98
Anabaena sp. 7120	alr3659	103
Anabaena sp. 7120	alr3663	32
Anabaena sp. 7120	alr3671	186
Anabaena sp. 7120	alr3672	175
Anabaena sp. 7120	alr3685	159
Anabaena sp. 7120	alr3689	15
Anabaena sp. 7120	alr3692	320
Anabaena sp. 7120	alr3693	21
Anabaena sp. 7120	alr3699	51
Anabaena sp. 7120	alr3700	1
Anabaena sp. 7120	alr3701	1
Anabaena sp. 7120	alr3705	74
Anabaena sp. 7120	alr3706	26
Anabaena sp. 7120	alr3714	7
Anabaena sp. 7120	alr3720	15
Anabaena sp. 7120	alr3723	166
Anabaena sp. 7120	alr3724	234
Anabaena sp. 7120	alr3725	104
Anabaena sp. 7120	alr3729	326
Anabaena sp. 7120	alr3730	146
Anabaena sp. 7120	alr3738	243
Anabaena sp. 7120	alr3749	158
Anabaena sp. 7120	alr3752	9
Anabaena sp. 7120	alr3754	11
Anabaena sp. 7120	alr3762	212
Anabaena sp. 7120	alr3769	5
Anabaena sp. 7120	alr3771	70
Anabaena sp. 7120	alr3790	72
Anabaena sp. 7120	alr3795	172
Anabaena sp. 7120	alr3798	327
Anabaena sp. 7120	alr3799	106
Anabaena sp. 7120	alr3804	248
Anabaena sp. 7120	alr3807	44
Anabaena sp. 7120	alr3811	34
Anabaena sp. 7120	alr3812	3
Anabaena sp. 7120	alr3813	135
Anabaena sp. 7120	alr3815	19
Anabaena sp. 7120	alr3816	20
Anabaena sp. 7120	alr3817	35
Anabaena sp. 7120	alr3824	15
Anabaena sp. 7120	alr3825	152
Anabaena sp. 7120	alr3827	114
Anabaena sp. 7120	alr3833	73
Anabaena sp. 7120	alr3855	92
Anabaena sp. 7120	alr3857	12
Anabaena sp. 7120	alr3863	293
Anabaena sp. 7120	alr3864	65
Anabaena sp. 7120	alr3867	17
Anabaena sp. 7120	alr3871	71
Anabaena sp. 7120	alr3884	185
Anabaena sp. 7120	alr3885	177
Anabaena sp. 7120	alr3890	67
Anabaena sp. 7120	alr3897	45
Anabaena sp. 7120	alr3900	96
Anabaena sp. 7120	alr3901	95
Anabaena sp. 7120	alr3910	52
Anabaena sp. 7120	alr3911	35
Anabaena sp. 7120	alr3912	94
Anabaena sp. 7120	alr3917	152
Anabaena sp. 7120	alr3931	61
Anabaena sp. 7120	alr3932	174
Anabaena sp. 7120	alr3937	130
Anabaena sp. 7120	alr3938	275
Anabaena sp. 7120	alr3946	50
Anabaena sp. 7120	alr3950	78
Anabaena sp. 7120	alr3954	44
Anabaena sp. 7120	alr3955	30
Anabaena sp. 7120	alr3958	180
Anabaena sp. 7120	alr3968	1
Anabaena sp. 7120	alr3980	65
Anabaena sp. 7120	alr3988	137
Anabaena sp. 7120	alr3990	1
Anabaena sp. 7120	alr3994	153
Anabaena sp. 7120	alr3996	27
Anabaena sp. 7120	alr3997	20
Anabaena sp. 7120	alr4005	200
Anabaena sp. 7120	alr4010	7
Anabaena sp. 7120	alr4015	9
Anabaena sp. 7120	alr4016	3
Anabaena sp. 7120	alr4017	305
Anabaena sp. 7120	alr4043	55
Anabaena sp. 7120	alr4046	160
Anabaena sp. 7120	alr4057	148
Anabaena sp. 7120	alr4058	62
Anabaena sp. 7120	alr4059	86
Anabaena sp. 7120	alr4061	46
Anabaena sp. 7120	alr4062	198
Anabaena sp. 7120	alr4067	308
Anabaena sp. 7120	alr4069	5
Anabaena sp. 7120	alr4075	107
Anabaena sp. 7120	alr4079	93
Anabaena sp. 7120	alr4094	204
Anabaena sp. 7120	alr4095	204
Anabaena sp. 7120	alr4100	193
Anabaena sp. 7120	alr4105	39
Anabaena sp. 7120	alr4119	326
Anabaena sp. 7120	alr4124	231
Anabaena sp. 7120	alr4132	152
Anabaena sp. 7120	alr4134	25
Anabaena sp. 7120	alr4147	96
Anabaena sp. 7120	alr4151	191
Anabaena sp. 7120	alr4158	195
Anabaena sp. 7120	alr4164	294
Anabaena sp. 7120	alr4165	104
Anabaena sp. 7120	alr4167	179
Anabaena sp. 7120	alr4171	313
Anabaena sp. 7120	alr4172	58
Anabaena sp. 7120	alr4176	40
Anabaena sp. 7120	alr4178	171
Anabaena sp. 7120	alr4229	6
Anabaena sp. 7120	alr4239	145
Anabaena sp. 7120	alr4240	113
Anabaena sp. 7120	alr4241	68
Anabaena sp. 7120	alr4247	155
Anabaena sp. 7120	alr4250	17
Anabaena sp. 7120	alr4255	12
Anabaena sp. 7120	alr4259	4
Anabaena sp. 7120	alr4267	164
Anabaena sp. 7120	alr4268	82
Anabaena sp. 7120	alr4269	48
Anabaena sp. 7120	alr4270	20
Anabaena sp. 7120	alr4271	325
Anabaena sp. 7120	alr4277	114
Anabaena sp. 7120	alr4311	74
Anabaena sp. 7120	alr4318	98
Anabaena sp. 7120	alr4330	21
Anabaena sp. 7120	alr4354	178
Anabaena sp. 7120	alr4359	291
Anabaena sp. 7120	alr4373	310
Anabaena sp. 7120	alr4380	260
Anabaena sp. 7120	alr4386	2
Anabaena sp. 7120	alr4393	110
Anabaena sp. 7120	alr4394	57
Anabaena sp. 7120	alr4398	192
Anabaena sp. 7120	alr4404	330
Anabaena sp. 7120	alr4405	57
Anabaena sp. 7120	alr4412	28
Anabaena sp. 7120	alr4416	109
Anabaena sp. 7120	alr4417	5
Anabaena sp. 7120	alr4435	186
Anabaena sp. 7120	alr4448	129
Anabaena sp. 7120	alr4456	29
Anabaena sp. 7120	alr4468	3
Anabaena sp. 7120	alr4469	24
Anabaena sp. 7120	alr4486	42
Anabaena sp. 7120	alr4487	204
Anabaena sp. 7120	alr4488	176
Anabaena sp. 7120	alr4491	218
Anabaena sp. 7120	alr4493	1
Anabaena sp. 7120	alr4504	3
Anabaena sp. 7120	alr4505	20
Anabaena sp. 7120	alr4509	38
Anabaena sp. 7120	alr4514	328
Anabaena sp. 7120	alr4515	206
Anabaena sp. 7120	alr4516	292
Anabaena sp. 7120	alr4525	4
Anabaena sp. 7120	alr4526	309
Anabaena sp. 7120	alr4528	286
Anabaena sp. 7120	alr4529	25
Anabaena sp. 7120	alr4530	79
Anabaena sp. 7120	alr4532	169
Anabaena sp. 7120	alr4534	242
Anabaena sp. 7120	alr4537	87
Anabaena sp. 7120	alr4543	144
Anabaena sp. 7120	alr4550	330
Anabaena sp. 7120	alr4551	196
Anabaena sp. 7120	alr4552	218
Anabaena sp. 7120	alr4554	21
Anabaena sp. 7120	alr4559	21
Anabaena sp. 7120	alr4566	217
Anabaena sp. 7120	alr4568	14
Anabaena sp. 7120	alr4579	218
Anabaena sp. 7120	alr4583	129
Anabaena sp. 7120	alr4585	55
Anabaena sp. 7120	alr4587	132
Anabaena sp. 7120	alr4595	4
Anabaena sp. 7120	alr4596	239
Anabaena sp. 7120	alr4599	32
[truncated: 144,792 more rows]
