# Supplementary material for: Mapping protein states and interactions across the tree of life with co-fractionation mass spectrometry
Source: Nat Commun. 2023 Dec 15;14:8365. doi: 10.1038/s41467-023-44139-5 (PMC10724252; doi:10.1038/s41467-023-44139-5)
Supplement: Supplementary file 6 — Supplementary Data 3 [file 41467_2023_44139_MOESM6_ESM.xlsx]

## Sheet: Legend
Supplementary Table 3: Interactome networks for human, a, and mouse, b.
Column	Description
Protein A	First protein participating in the interaction (alphabetized)
Protein B	Second protein participating in the interaction (alphabetized)
Precision	The cumulative precision of the network, thresholded at the rank of that protein pair

## Sheet: 2a. Human
Protein A	Protein B	Precision
MT-ND5	NDUFB9	1
NDUFA13	NDUFB8	1
MT-ND5	NDUFA9	1
MRPL28	MRPL49	1
CYC1	UQCRQ	1
MRPL39	MRPL50	1
MRPL22	MRPS30	1
MRPL21	MRPL49	1
CYC1	UQCRFS1	1
MRPL49	MRPL9	1
NDUFB8	NDUFB9	1
NDUFB8	NDUFV1	1
NDUFA13	NDUFS2	1
MRPL50	MRPL9	1
MRPL4	MRPL45	1
MRPL9	MRPS18A	1
MRPL47	MRPL49	1
MRPL23	MRPL9	1
MRPL27	MRPL9	1
MRPL38	MRPL9	1
NDUFB9	NDUFS1	1
NDUFB8	NDUFV2	1
NDUFA6	NDUFA9	1
NDUFA7	NDUFB8	1
MRPL21	MRPL28	1
MRPL21	MRPL9	1
MRPL18	MRPL30	1
MRPL15	MRPL23	1
MRPL21	MRPL22	1
MRPL17	MRPL28	1
MRPL15	MRPL9	1
MRPL41	MRPL47	1
MRPL24	MRPL4	1
NDUFA9	NDUFB1	1
NDUFA7	NDUFV2	1
GADD45GIP1	MRPL38	1
MT-ND5	NDUFS1	1
MRPL39	MRPL9	1
MRPL39	MRPL49	1
MRPL4	MRPL9	1
MRPL15	MRPL24	1
MRPL22	MRPL41	1
MRPL17	MRPL41	1
MRPL23	MRPL49	1
NDUFB9	NDUFC2	1
MRPL38	MRPL47	1
MRPL45	MRPL9	1
GADD45GIP1	MRPL50	1
MRPL38	MRPL44	1
NDUFS3	NDUFS8	1
NDUFB7	NDUFS5	1
MRPL28	MRPL39	1
MRPL28	MRPS30	1
MRPL15	MRPL28	1
MRPL23	MRPL24	1
MRPL22	MRPL38	1
NDUFA7	NDUFS1	1
NDUFB9	NDUFS2	1
MRPL23	MRPL28	1
MRPL17	MRPL9	1
NDUFB1	NDUFV2	1
MRPL41	MRPS30	1
MRPL47	MRPL9	1
MRPL18	MRPL21	1
MRPL15	MRPL50	1
MRPL21	MRPL47	1
NDUFB1	NDUFB8	1
MRPL41	MRPL49	1
NDUFB4	NDUFV1	1
NDUFA2	NDUFB9	1
MRPL17	MRPL38	1
MT-ND5	NDUFB4	1
MRPL49	MRPS18A	1
MRPL24	MRPL28	1
MRPL28	MRPL41	1
MRPL44	MRPL9	1
NDUFB4	NDUFS2	1
MRPL49	MRPL50	1
NDUFB8	NDUFS8	1
NDUFB4	NDUFB8	1
NDUFB8	NDUFS1	1
MRPL41	MRPL9	1
NDUFA13	NDUFB4	1
NDUFA6	NDUFB3	1
UQCRC1	UQCRQ	1
MRPL28	MRPL47	1
NDUFB9	NDUFV2	1
MRPL13	MRPS30	1
MRPL9	MRPS30	1
MRPL18	MRPL9	1
MRPL28	MRPL37	1
NDUFA2	NDUFB4	1
MRPL21	MRPL4	1
MT-ND5	NDUFV1	1
GADD45GIP1	MRPL21	1
MRPL32	MRPL47	1
MT-ND5	NDUFV2	1
MRPL13	MRPL28	1
MRPL39	MRPL4	1
MT-ND5	NDUFA13	1
MRPL15	MRPL49	1
NDUFA7	NDUFA9	1
MRPL13	MRPL9	1
NDUFB9	NDUFV1	1
NDUFB4	NDUFS1	1
MRPL20	MRPL28	1
MRPL17	MRPL49	1
MRPL18	MRPL41	1
NDUFB1	NDUFB4	1
MRPL41	MRPL44	1
MRPL24	MRPL39	1
MRPL28	MRPL50	1
MRPL17	MRPL23	1
MRPL18	MRPL24	1
MRPL45	MRPL50	1
MRPL13	MRPL20	1
MT-ND5	NDUFB3	1
MRPL15	MRPL45	1
MRPL24	MRPL41	1
MRPL24	MRPL32	1
MRPL47	MRPL50	1
NDUFB4	NDUFS5	1
MT-ND5	NDUFA2	1
NDUFB8	NDUFS2	1
MRPL20	MRPL49	1
NDUFB7	NDUFS1	1
GADD45GIP1	MRPL9	1
NDUFA9	NDUFS8	1
MRPL15	MRPL41	1
MRPL44	MRPL49	1
MRPL45	MRPL47	1
MRPL21	MRPL41	1
MRPL20	MRPL9	1
MRPL38	MRPL4	1
NDUFA8	NDUFS2	1
MRPL18	MRPL44	1
MRPL22	MRPL44	1
NDUFA9	NDUFB8	1
MRPL4	MRPL49	1
MRPL13	MRPL24	1
MRPL21	MRPL39	1
MRPL18	MRPL28	1
MRPL27	MRPL28	1
MRPL24	MRPL27	1
MRPL15	MRPL18	1
MRPL23	MRPL47	1
MRPL4	MRPL43	1
MRPL4	MRPL47	1
MRPL13	MRPL39	1
MRPL24	MRPL50	1
MRPL38	MRPL50	1
MRPL38	MRPL41	1
NDUFA9	NDUFS1	1
MRPL21	MRPL30	1
MRPL2	MRPL28	1
CYC1	UQCRC2	1
NDUFA7	NDUFS2	1
MRPL24	MRPL47	1
NDUFB8	NDUFS6	1
MRPL28	MRPL38	1
MRPL13	MRPL4	1
NDUFA5	NDUFS2	1
MT-ND5	NDUFB8	1
GADD45GIP1	MRPL28	1
NDUFA13	NDUFB9	1
MRPL17	MRPL21	1
MRPL18	MRPL49	1
ATP5D	ATP5O	1
ATP5D	ATP5H	1
MRPL28	MRPL32	1
GADD45GIP1	MRPL4	1
MRPL23	MRPL50	1
MRPL21	MRPL50	1
RPL23A	RPL27A	1
MRPL22	MRPL28	1
GADD45GIP1	MRPL44	1
NDUFA13	NDUFC2	1
NDUFB9	NDUFS8	1
MRPL22	MRPL4	1
MRPL27	MRPL38	1
MRPL44	MRPL45	1
MRPL15	MRPL38	1
MRPL13	MRPL21	1
MRPL22	MRPL32	1
MRPL24	MRPL9	1
MRPL22	MRPL47	1
MRPL28	MRPL44	1
NDUFS5	NDUFV2	1
MT-ND5	NDUFS5	1
NDUFB4	NDUFC2	1
NDUFS5	NDUFV1	1
NDUFA7	NDUFB6	1
NDUFA9	NDUFS2	1
MRPL45	MRPL49	1
MRPL24	MRPL49	1
MRPL24	MRPL38	1
MT-ND5	NDUFA6	1
GADD45GIP1	MRPL20	1
MRPL17	MRPS30	1
MRPL21	MRPL45	1
NDUFA13	NDUFB1	1
MRPL2	MRPL9	1
MRPL23	MRPL4	1
MRPL20	MRPL27	1
MRPL27	MRPS18A	1
NDUFA2	NDUFA9	1
MRPL18	MRPL38	1
MT-ND5	NDUFB6	1
NDUFS2	NDUFS5	1
MT-ND5	NDUFB7	1
MRPL22	MRPL9	1
MRPL43	MRPL47	1
MRPL13	MRPL32	1
NDUFA9	NDUFS5	1
MRPL23	MRPL38	1
GADD45GIP1	MRPS30	1
MRPL44	MRPL47	1
RPL18A	RPL6	1
MRPL21	MRPL38	1
NDUFB3	NDUFB8	1
CYC1	UQCRC1	1
NDUFB4	NDUFV2	1
MRPL41	MRPS18A	1
MRPL38	MRPL49	1
MRPL15	MRPL47	1
MT-ND5	NDUFB1	1
NDUFA12	NDUFA6	1
MRPL18	MRPL27	1
NDUFA6	NDUFB4	1
NDUFS2	NDUFS7	1
MRPL24	MRPL45	1
ATP5D	USMG5	1
MRPL13	MRPL47	1
NDUFB1	NDUFS5	1
MRPL13	MRPL23	1
MRPL23	MRPL39	1
NDUFA5	NDUFS3	1
MRPL18	MRPL22	1
MRPL23	MRPL32	1
MRPL30	MRPL38	1
NDUFA9	NDUFS6	1
MRPL15	MRPL32	1
UQCRFS1	UQCRQ	1
MRPL28	MRPS18A	1
NDUFB1	NDUFB9	1
MRPL32	MRPL50	1
ATP5F1	ATP5L	1
NDUFA7	NDUFS8	1
NDUFS1	NDUFS7	1
MRPL15	MRPL22	1
MRPL38	MRPS18A	1
NDUFB6	NDUFB7	1
MT-ND5	NDUFS6	1
MRPL4	MRPL50	1
MRPL32	MRPL9	1
MRPL21	MRPL44	1
MRPL18	MRPL45	1
NDUFC2	NDUFV1	1
MRPL20	MRPL44	1
NDUFA7	NDUFV1	1
ATP5C1	USMG5	1
NDUFA9	NDUFB10	1
NDUFB7	NDUFB9	1
MRPL41	MRPL50	1
MRPL13	MRPL17	1
MRPL27	MRPL47	1
MRPL15	MRPL17	1
GADD45GIP1	MRPL24	1
GADD45GIP1	MRPL15	1
MRPL23	MRPL44	1
MRPL18	MRPL39	1
MRPL30	MRPL41	1
MRPL20	MRPL21	1
RPL17-C18orf32	RPL27A	1
RPL13	RPL27A	1
NDUFB9	NDUFS5	1
MRPL28	MRPL9	1
MRPL20	MRPL24	1
MRPL44	MRPS30	1
NDUFA9	NDUFB4	1
MT-ND5	NDUFC2	1
NDUFB6	NDUFB8	1
NDUFB3	NDUFS1	1
MRPL18	MRPL37	1
MRPL28	MRPL45	1
ATP5H	USMG5	1
MRPL27	MRPL43	1
MRPL24	MRPL43	1
MRPL37	MRPS30	1
MRPL18	MRPL47	1
MRPL20	MRPL38	1
MRPL22	MRPL27	1
MRPL13	MRPL41	1
MRPL18	MRPL4	1
NDUFS2	NDUFS8	1
MRPL28	MRPL4	1
NDUFB1	NDUFC2	1
MRPL15	MRPL4	1
NDUFA12	NDUFV1	1
NDUFA6	NDUFB8	1
NDUFA7	NDUFS5	1
MRPL17	MRPL50	1
NDUFA8	NDUFB8	1
MRPL13	MRPL44	1
MRPL38	MRPS30	1
MRPL15	MRPS18A	1
RPL17-C18orf32	RPL21	1
UQCR10	UQCRQ	1
UQCR10	UQCRC2	1
NDUFA5	NDUFS8	1
MRPL39	MRPL44	1
NDUFB3	NDUFV1	1
RPL17	RPS13	1
NDUFS7	NDUFV2	1
MRPL15	MRPL20	1
NDUFB4	NDUFB9	1
NDUFA7	NDUFB9	1
MRPL15	MRPL39	1
NDUFA13	NDUFS1	1
MRPL18	MRPL50	1
MRPL37	MRPL41	1
MRPL27	MRPS30	1
MRPL43	MRPL9	1
NDUFA9	NDUFS7	1
NDUFA6	NDUFB9	1
MRPL21	MRPS18A	1
TOMM22	TOMM40	1
NDUFA6	NDUFV2	1
MRPL45	MRPS30	1
MRPL17	MRPL24	1
NDUFA7	NDUFB4	1
NDUFA12	NDUFS1	1
MRPL50	MRPS30	1
MRPL13	MRPL38	1
UQCRC2	UQCRQ	1
MRPL2	MRPL49	1
MRPL38	MRPL39	1
MRPL2	MRPL41	1
NDUFA9	NDUFB3	1
MRPL27	MRPL41	1
MRPL13	MRPL18	1
GADD45GIP1	MRPL13	1
NDUFB6	NDUFB9	1
NDUFB3	NDUFS7	1
NDUFS1	NDUFS8	1
RPL17	RPL27A	1
MRPL27	MRPL4	1
MRPL47	MRPS30	1
UQCRC2	UQCRFS1	1
MRPL38	MRPL43	1
NDUFB8	NDUFS3	1
NDUFA12	NDUFA2	1
MT-ND5	NDUFA7	1
MRPL30	MRPL49	1
NDUFA12	NDUFA7	1
MRPL17	MRPL32	1
MRPL21	MRPL24	1
NDUFA12	NDUFV2	1
MRPL24	MRPS30	1
MRPL20	MRPL39	1
MRPL32	MRPL38	1
UQCR10	UQCRFS1	1
MT-ND5	NDUFS8	1
MRPL24	MRPS18A	1
MRPL18	MRPS30	1
MRPL44	MRPS18A	1
MRPL32	MRPL49	1
RPL17-C18orf32	RPL24	1
NDUFB3	NDUFV2	1
RPL17	RPL21	1
MRPL15	MRPL37	1
MRPL2	MRPL37	1
MRPL45	MRPS18A	1
MRPL2	MRPL24	1
MRPL17	MRPL45	1
MRPL15	MRPL27	1
PSMA6	PSMB7	1
MRPL4	MRPS18A	1
NDUFS1	NDUFV1	1
MRPL22	MRPS18A	1
MRPL23	MRPS30	1
MRPL13	MRPL22	1
MRPL13	MRPL37	1
MRPL50	MRPS18A	1
NDUFA8	NDUFA9	1
NDUFA8	NDUFB7	1
RPL27A	RPL32	1
MRPL17	MRPL44	1
NDUFA6	NDUFS5	1
NDUFB1	NDUFV1	1
NDUFA2	NDUFA7	1
MRPL23	MRPL41	1
NDUFB3	NDUFS5	1
NDUFA13	NDUFA9	1
NDUFA9	NDUFB7	1
NDUFA13	NDUFV1	1
MRPL30	MRPL9	1
NDUFA6	NDUFV1	1
MT-ND5	NDUFA8	1
NDUFB10	NDUFB4	1
RPS4X	RPS9	1
GADD45GIP1	MRPL18	1
NDUFA12	NDUFA9	1
NDUFA7	NDUFB7	1
MRPL43	MRPL49	1
PSMD11	PSMD6	1
MRPL30	MRPL39	1
NDUFB7	NDUFV2	1
PSMA3	PSMA6	1
PSMA1	PSMA3	1
NDUFB4	NDUFB7	1
NDUFS3	NDUFV1	1
MRPL39	MRPL47	1
MRPL4	MRPL44	1
MRPL37	MRPL39	1
UQCR10	UQCRC1	1
RPL21	RPS13	1
MRPL43	MRPL44	1
MRPL20	MRPL47	1
MRPL22	MRPL39	1
NDUFA2	NDUFS5	1
MRPL15	MRPL43	1
MRPL23	MRPL43	1
MRPL17	MRPL27	1
NDUFB1	NDUFS1	1
NDUFS3	NDUFS7	1
RPL17-C18orf32	RPS13	1
MRPL2	MRPL38	1
PSMA2	PSMB5	1
MRPL13	MRPL15	1
MRPL39	MRPS18A	1
GADD45GIP1	MRPL27	1
MRPL37	MRPL9	1
MRPL32	MRPL44	1
MRPL21	MRPS30	1
NDUFS8	NDUFV2	1
NDUFA8	NDUFV2	1
MRPL22	MRPL24	1
MRPL22	MRPL50	1
NDUFS2	NDUFV1	1
NDUFA9	NDUFB6	1
NDUFA8	NDUFS1	1
NDUFB9	NDUFS6	1
MRPL18	MRPL43	1
GADD45GIP1	MRPL23	1
NDUFA9	NDUFV1	1
MRPL13	MRPL45	1
MRPL23	MRPL45	1
NDUFA7	NDUFS6	1
RPL13A	RPL18	1
NDUFA5	NDUFS1	1
MRPL27	MRPL37	1
PSMA2	PSMA3	1
MRPL21	MRPL27	1
MRPL13	MRPL50	1
MRPL41	MRPL43	1
PSMB5	PSMB7	1
NDUFA8	NDUFV1	1
NDUFS5	NDUFS6	1
NDUFB8	NDUFS7	1
ATP5H	MT-ATP8	1
NDUFS2	NDUFV2	1
MRPL23	MRPL27	1
ATP5D	ATP5F1	1
NDUFA5	NDUFB8	1
NDUFA7	NDUFB1	1
NDUFA13	NDUFB7	1
NDUFC2	NDUFS5	1
MRPL37	MRPL47	1
MRPL22	MRPL45	1
NDUFB10	NDUFC2	1
MRPL39	MRPS30	1
MRPL28	MRPL43	1
MRPL20	MRPL22	1
PSMD11	PSMD13	1
NDUFA9	NDUFS3	1
MRPL49	MRPS30	1
MRPL17	MRPL22	1
MRPL4	MRPL41	1
MRPL30	MRPL44	1
MRPL39	MRPL43	1
MRPL17	MRPL43	1
RPL13	RPL28	1
GADD45GIP1	MRPL47	1
NDUFA2	NDUFS1	1
NDUFB4	NDUFS8	1
NDUFB1	NDUFS6	1
MRPL15	MRPS30	1
PSMA7	PSMB6	1
NDUFS8	NDUFV1	1
NDUFA5	NDUFB9	1
MRPL32	MRPS30	1
CYC1	UQCR10	1
NDUFB7	NDUFB8	1
MRPL28	MRPL57	1
PSMB3	PSMB5	1
MRPL4	MRPS30	1
RPL17	RPS23	1
MRPL38	MRPL45	1
PSMA7	PSMB5	1
PSMD12	PSMD13	1
UQCRB	UQCRC1	1
MRPL15	MRPL57	1
RPS11	RPS4X	1
MRPL22	MRPL23	1
MRPL13	MRPL43	1
RPS11	RPS6	1
NDUFB4	NDUFS6	1
MRPL37	MRPL45	1
MRPL2	MRPS30	1
MRPL30	MRPL50	1
ATP5I	ATP5L	1
MT-ND5	NDUFB10	1
MRPL27	MRPL49	1
GADD45GIP1	MRPS18A	1
MRPL20	MRPL41	1
MRPL13	MRPL49	1
MRPL1	MRPS18A	1
CYC1	UQCRB	1
NDUFS7	NDUFS8	1
RPL21	RPL32	1
MT-ATP8	USMG5	1
MRPL24	MRPL44	1
ICT1	MRPL17	1
NDUFA7	NDUFA8	1
MRPL43	MRPL50	1
MRPL27	MRPL39	1
MRPL18	MRPL23	1
MRPL45	MRPL57	1
NDUFA12	NDUFB9	1
NDUFB3	NDUFC2	1
GADD45GIP1	MRPL49	1
PSMC3	PSMC6	1
NDUFA12	NDUFS5	1
NDUFA13	NDUFS5	1
GADD45GIP1	MRPL17	1
NDUFA8	NDUFB9	1
MRPL17	MRPL57	1
MRPL44	MRPL50	1
NDUFA13	NDUFA8	1
ATP5F1	ATP5I	1
NDUFA2	NDUFB7	1
NDUFB8	NDUFC2	1
ICT1	MRPS18A	1
MT-ND5	NDUFS2	1
MRPL32	MRPS18A	1
PSMA3	PSMB7	1
MRPL30	MRPS30	1
MRPL17	MRPL37	1
MRPL20	MRPL23	1
ATP5H	ATP5L	1
NDUFA2	NDUFA8	1
MRPL20	MRPL50	1
NDUFS6	NDUFS8	1
MRPL21	MRPL43	1
RPL32	RPS26	1
RPL18	RPL27	1
NDUFB1	NDUFB7	1
MRPL13	MRPS18A	1
PSMA5	PSMA6	1
NDUFB3	NDUFS8	1
ATP5O	USMG5	1
NDUFA9	NDUFS4	1
NDUFB7	NDUFS7	1
RPL10	RPL17-C18orf32	1
MRPL1	MRPL21	1
MRPL13	MRPL30	1
MRPL15	MRPL30	1
ATP5F1	USMG5	1
NDUFA12	NDUFS6	1
RPL17-C18orf32	RPL28	1
MRPL23	MRPS18A	1
MRPL43	MRPL45	1
ATP5D	ATP5L	1
NDUFB7	NDUFV1	1
MRPL15	MRPL44	1
MRPL27	MRPL50	1
RPL17-C18orf32	RPL32	1
RPL18A	RPL7A	1
RPL24	RPS13	1
MRPL27	MRPL44	1
NDUFA9	NDUFC2	1
MRPL1	MRPL41	1
NDUFA13	NDUFB3	1
MRPL27	MRPL45	1
MT-ND5	NDUFS4	1
COX4I1	MT-CO2	1
MRPL22	MRPL37	1
MRPL30	MRPL45	1
NDUFA6	NDUFS4	1
PSMA3	PSMA7	1
NDUFA13	NDUFA2	1
NDUFB3	NDUFB9	1
MRPL2	MRPL23	1
MRPL2	MRPL47	1
RPL13A	RPL15	1
RPL10	RPL17	1
PSMA2	PSMA6	1
RPL24	RPL27A	1
NDUFS2	NDUFS6	1
MT-ND5	NDUFS7	1
NDUFA9	NDUFV2	1
MRPL1	MRPL39	1
NDUFA13	NDUFS3	1
GADD45GIP1	MRPL22	1
MRPL24	MRPL30	1
PSMA6	PSMB5	1
ATP5C1	ATP5L	1
MRPL2	MRPL22	1
MRPL1	MRPL9	1
NDUFA6	NDUFA7	1
ATP5J2	ATP5L	1
RPL17	RPL28	1
MRPL43	MRPS18A	1
MRPL1	MRPL23	1
NDUFB3	NDUFB7	1
MRPL32	MRPL43	1
ICT1	MRPL15	1
PSMD1	PSMD3	1
MRPL22	MRPL49	1
UQCR10	UQCRB	1
NDUFA2	NDUFB8	1
MRPL32	MRPL41	1
MRPL37	MRPL38	1
NDUFB7	NDUFS6	1
NDUFS5	NDUFS8	1
NDUFB3	NDUFB4	1
NDUFA6	NDUFA8	1
MRPL32	MRPL37	1
RPL17-C18orf32	RPS4X	1
RPS23	RPS4X	1
MRPL35	MRPL50	1
NDUFS3	NDUFS6	1
MRPL23	MRPL57	1
MRPL20	MRPS30	1
NDUFA12	NDUFB8	1
RPL27A	RPS13	1
MRPL27	MRPL32	1
NDUFB1	NDUFS8	1
MRPL2	MRPL43	1
ICT1	MRPL9	1
MRPL1	MRPS30	1
NDUFB7	NDUFS2	1
NDUFA7	NDUFB3	1
RPS23	RPS8	1
MRPL27	MRPL57	1
PSMA5	PSMA7	1
RPS11	RPS26	1
NDUFA13	NDUFA7	1
PSMA1	PSMB6	1
RPL14	RPL18A	1
MRPL20	MRPL45	1
MRPL37	MRPL50	1
MRPL24	MRPL57	1
MRPL23	MRPL37	1
NDUFS4	NDUFV2	1
NDUFS1	NDUFS6	1
NDUFB6	NDUFV1	1
RPL14	RPL21	1
NDUFB10	NDUFB7	1
MRPL13	MRPL57	1
NDUFA6	NDUFB7	1
NDUFA6	NDUFS1	1
MRPL39	MRPL41	1
RPL10	RPS13	1
MRPL2	MRPL44	1
MRPL21	MRPL23	1
NDUFS1	NDUFV2	1
MRPL21	MRPL37	1
GADD45GIP1	MRPL43	1
MRPL17	MRPL18	1
NDUFC2	NDUFS6	1
RPL10A	RPL15	1
RPL13	RPL17	1
NDUFA12	NDUFB1	1
NDUFB10	NDUFV1	1
GADD45GIP1	MRPL45	1
RPL18A	RPL4	1
NDUFA5	NDUFS7	1
MRPS18A	MRPS30	1
ATP5H	ATP5I	1
NDUFC2	NDUFV2	1
MRPL37	MRPL4	1
NDUFA7	NDUFB10	1
PSMD11	PSMD3	1
RPL13	RPL32	1
GADD45GIP1	MRPL30	1
ICT1	MRPL45	1
MRPL47	MRPL57	1
NDUFB1	NDUFS7	1
NDUFS7	NDUFV1	1
RPS13	RPS4X	1
RPN1	STT3A	1
MRPL1	MRPL17	1
PSMA3	PSMB5	1
MRPL1	MRPL13	1
UQCRB	UQCRFS1	1
MRPL35	MRPL9	1
RPL17	RPL32	1
PSMA3	PSMB3	1
NDUFB10	NDUFV2	1
RPL18	RPL18A	1
MRPL41	MRPL57	1
NDUFA8	NDUFS5	1
MRPL2	MRPL21	1
ATP5C1	ATP5H	1
ATP5C1	ATP5D	1
MRPL30	MRPL4	1
MRPL49	MRPL57	1
PSMA6	PSMA7	1
MRPL57	MRPL9	1
MRPL18	MRPL2	1
RPL18A	RPL7	1
MRPL21	MRPL57	1
MRPL43	MRPS30	1
NDUFA2	NDUFA6	1
MRPL43	MRPL57	1
GADD45GIP1	MRPL37	1
NDUFB7	NDUFS4	1
NDUFB8	UQCRC1	1
MRPL1	MRPL38	1
MRPL18	MRPL57	1
RPL26	RPL27A	1
NDUFS1	NDUFS4	1
MRPL4	MRPL57	1
NDUFA13	NDUFB6	1
RPL13A	RPL18A	1
MRPL28	MRPL30	1
RPL15	RPL8	1
NDUFB8	NDUFS5	1
PSMA3	PSMB1	1
NDUFB6	NDUFS1	1
NDUFA13	NDUFV2	1
MRPL35	MRPL49	1
MRPL22	MRPL43	1
NDUFB6	NDUFV2	1
MRPL15	MRPL2	1
RPL17	RPL24	1
RPL26	RPL32	1
NDUFA2	NDUFB6	1
MRPL41	MRPL45	1
NDUFA8	NDUFS8	1
ATP5A1	ATP5C1	1
RPL13A	RPL8	1
RPL10	RPL13	1
ICT1	MRPL24	1
PSMC5	PSMC6	1
MRPL20	MRPL4	1
NDUFA8	NDUFS3	1
MRPL13	MRPL2	1
ATP5C1	ATP5F1	1
UQCRB	UQCRC2	1
RPL17-C18orf32	RPS8	1
RPL26	RPS11	1
MRPL1	MRPL45	1
NDUFB9	NDUFS3	1
RPL13A	RPL6	1
RPL13	RPS13	1
MRPL2	MRPL4	1
CYC1	NDUFS1	1
RPL19	RPS8	1
RPL17	RPL23A	1
NDUFA2	NDUFV2	1
NDUFA6	NDUFS2	1
PSMA1	PSMA2	1
MRPL37	MRPL49	1
ICT1	MRPL50	1
RPL15	RPL27	1
PSMA2	PSMB3	1
MRPL49	MRPL51	1
PSMC5	PSMD1	1
COPS3	COPS4	1
MRPL35	MRPL44	1
DDOST	RPN1	1
MRPL50	MRPL57	1
RPS6	RPS8	1
MRPL20	MRPL43	1
RPL18A	RPL32	1
NDUFC2	NDUFS1	1
RPL21	RPL9	1
RPN2	STT3A	1
DAD1	RPN1	1
NDUFA7	NDUFS7	1
RPL18A	RPL21	1
NDUFS4	NDUFV1	1
ATP5F1	ATP5O	1
PSMA1	PSMB7	1
ATP5F1	MT-ATP8	1
MRPL18	MRPL32	1
PSMB1	PSMB6	1
PSMA2	PSMA5	1
MRPL1	MRPL35	1
MRPL57	MRPS18A	1
RPL13	RPL17-C18orf32	1
RPL15	RPL18A	1
RPL10	RPS26	1
MRPL18	MRPL20	1
PSMA3	PSMA5	1
RPL17	RPS6	1
MT-ND5	NDUFS3	1
PSMA1	PSMA7	1
PSMA2	PSMB1	1
RPL17	RPS4X	1
MRPL24	MRPL35	1
RPL26	RPS18	1
MRPL2	MRPL45	1
NDUFB10	NDUFB9	1
MRPL32	MRPL4	1
ATP5F1	ATP5H	1
MRPL2	MRPL32	1
PSMA1	PSMB1	1
NDUFB4	NDUFS4	1
MRPS24	MRPS9	1
MRPL17	MRPL20	1
ICT1	MRPL28	1
MRPL35	MRPL4	1
RPS4X	RPS7	1
RPL17-C18orf32	RPS23	1
GADD45GIP1	MRPL57	1
RPS18	RPS4X	1
RPS6	RPS9	1
NDUFB1	NDUFB3	1
MRPS23	MRPS9	1
MRPL2	MRPL27	1
NDUFA8	NDUFB1	1
NDUFS6	NDUFV2	1
NDUFA6	NDUFS7	1
NDUFB3	NDUFS6	1
NDUFA5	NDUFS6	1
MRPL23	MRPL30	1
NDUFAB1	NDUFB8	1
ATP5L	USMG5	1
ICT1	MRPL4	1
RPL10	RPS23	1
ICT1	MRPL2	1
ATP5C1	ATP5J2	1
GADD45GIP1	MRPL2	1
PSMD1	PSMD8	1
ATP5C1	ATP5I	1
NDUFB3	NDUFS2	1
NDUFA2	NDUFC2	1
MRPL38	MRPL57	1
ICT1	MRPL47	1
NDUFA2	NDUFB1	1
PSMA2	PSMA7	1
MRPL21	MRPL32	1
MRPL1	MRPL47	1
MRPL30	MRPL43	1
MRPL38	MRPL51	1
MRPL22	MRPL30	1
NDUFB4	NDUFS3	1
MRPL47	MRPS18A	1
NDUFA5	NDUFA7	1
ATP5H	ATP5J2	1
MRPL18	MRPL51	1
PSMC5	PSMD3	1
COX4I1	COX6C	1
MRPL17	MRPL2	1
RPS26	RPS4X	1
ATP5A1	ATP5D	1
NDUFA9	NDUFB9	1
ATP5C1	ATP5O	1
NDUFA5	NDUFV1	1
RPL13	RPL18A	1
ATP5O	MT-ATP8	1
MRPL18	MRPL35	1
RPL17-C18orf32	RPS9	1
NDUFS6	NDUFS7	1
ATP5A1	ATP5H	1
MRPL13	MRPL27	1
NDUFA8	NDUFB10	1
MRPL1	MRPL24	1
NDUFA12	NDUFA8	1
NDUFB1	NDUFB10	1
ACTR3	ARPC2	1
NDUFB6	NDUFS6	1
ICT1	MRPL38	1
RPL17	RPS11	1
MRPL39	MRPL45	1
RPS11	RPS18	1
MRPL1	MRPL37	1
ATP5H	ATP5O	1
MRPL1	MRPL22	1
RPL21	RPL4	1
MRPL1	MRPL20	1
PSMA3	PSMB6	1
ATP5B	ATP5C1	1
UQCRC1	UQCRC2	1
MRPL30	MRPL37	1
NDUFB3	NDUFS3	1
RPS11	RPS9	1
MRPL17	MRPL4	1
NDUFB6	NDUFC2	1
MRPL17	MRPL39	1
GADD45GIP1	MRPL39	1
RPL17-C18orf32	RPL23A	1
RPS8	RPS9	1
NDUFS4	NDUFS6	1
ATP5D	ATP5I	1
RPL23A	RPS4X	1
RPL10	RPL21	1
PSMB1	PSMB7	1
PSMA7	PSMB7	1
RPL13	RPL24	1
NDUFA11	NDUFB9	1
MRPL57	MRPS30	1
MRPL35	MRPL39	1
MRPL1	MRPL15	1
ARPC3	ARPC4	1
RPL15	RPL18	1
NDUFB4	NDUFB6	1
RPL17-C18orf32	RPS6	1
RPL17	RPS8	1
NDUFS3	NDUFS5	1
PSMD12	PSMD3	1
MT-ND4	NDUFC2	1
COX4I1	COX5B	1
GADD45GIP1	MRPL41	1
MRPL44	MRPL57	1
PSMA6	PSMB6	1
NDUFA8	NDUFC2	1
RPL17-C18orf32	RPS11	1
NDUFS4	NDUFS5	1
PSMD3	PSMD8	1
NDUFB4	NDUFS7	1
MRPL20	MRPL37	1
PSMC2	PSMD2	1
NDUFA6	NDUFS8	1
UQCRB	UQCRQ	1
MRPL1	MRPL32	1
NDUFA11	NDUFA13	1
RPS23	RPS6	1
MRPL22	MRPL57	1
ATP5A1	MT-ATP8	1
ATP5C1	MT-ATP8	1
PSMD13	PSMD3	1
PSMA2	PSMB7	1
PSMA6	PSMB1	1
NDUFA6	NDUFB1	1
RPL13	RPL21	1
ARPC3	ARPC4-TTLL3	1
RPL18A	RPL8	1
PSMD11	PSMD12	1
NDUFA9	UQCRC1	1
RPS11	RPS8	1
MRPS18B	MRPS34	1
RPL26	RPS13	1
MRPL35	MRPL37	1
NDUFB7	NDUFS3	1
NDUFB7	NDUFS8	1
RPS18	RPS8	1
NDUFB1	NDUFS2	1
MRPL1	MRPL43	1
RPL10	RPS6	1
RPS16	RPS8	1
NDUFV1	UQCRFS1	1
GADD45GIP1	MRPL35	1
RPL19	RPS9	1
NDUFB10	NDUFS6	1
NDUFA7	NDUFS4	1
NDUFS5	NDUFS7	1
PSMC4	PSMD1	1
MRPL37	MRPL43	1
MRPL24	MRPL37	1
RPS13	RPS7	1
ICT1	MRPL23	1
CYC1	NDUFV1	1
NDUFA8	NDUFB4	1
NDUFB10	NDUFS1	1
NDUFB6	NDUFS5	1
RPL30	RPL36	1
ATP5J2	USMG5	1
RPL21	RPS11	1
NDUFA2	NDUFS4	1
NDUFB10	NDUFB6	1
NDUFS6	NDUFV1	1
RPL13A	RPL14	1
RPL3	RPL7	1
NDUFA12	NDUFB3	1
MRPL20	MRPL57	1
MT-ND5	NDUFA11	1
PSMA3	PSMA4	1
PSMC4	PSMD3	1
MRPL27	MRPL35	1
RPL23A	RPS11	1
MRPL37	MRPS18A	1
ICT1	MRPL49	1
RPL21	RPS8	1
RPL18	RPL21	1
RPL13A	RPL35A	1
RPL10	RPS11	1
PSMD13	PSMD6	1
MRPL35	MRPL38	1
RPL13	RPS6	1
RPL10A	RPL18A	1
PSMD12	PSMD14	1
RPL28	RPL32	1
ATP5F1	ATP5J2	1
RPL18	RPL4	1
NDUFA8	NDUFS7	1
MRPL1	MRPL44	1
NDUFA7	NDUFC2	1
RPS18	RPS23	1
RPS11	RPS23	1
NDUFB7	NDUFC2	1
RPL17	RPS9	1
RPL18A	RPL35A	1
RPL17-C18orf32	RPL19	1
NDUFA11	NDUFA2	1
PSMC4	PSMC6	1
NDUFA8	NDUFS4	1
SEPT11	SEPT2	1
PSMA5	PSMB1	1
ATP5I	USMG5	1
RPL18A	RPL28	1
RPL18A	RPL3	1
SLC25A12	SLC25A13	1
NDUFA13	NDUFS4	1
NDUFB1	NDUFB11	1
ATP5D	ATP5J2	1
ACTR2	ARPC2	1
PSMC3	PSMD1	1
PSMA4	PSMA6	1
NDUFB1	NDUFS4	1
NDUFA13	NDUFS7	1
MRPL2	MRPL57	1
ICT1	MRPL18	1
MRPL37	MRPL57	1
RPL27A	RPS23	1
ATP5L	ATP5O	1
MRPL2	MRPS18A	1
RPL27A	RPS26	1
RPL23A	RPS6	1
PSMA6	PSMB3	1
RPS13	RPS26	1
RPL27A	RPS8	1
PSMA1	PSMB3	1
PSMD14	PSMD3	1
RPL32	RPS8	1
ACTR3	ARPC4	1
MRPL1	MRPL49	1
PSMB5	PSMB6	1
RPL13A	RPL7A	1
PSMA1	PSMA5	1
ATP5L	MT-ATP8	1
MRPL51	MRPL9	1
NDUFA13	NDUFS6	1
RPL27A	RPL28	1
RPL10	RPL24	1
NDUFA2	NDUFB10	1
NDUFB8	NDUFS4	1
RPL27	RPL4	1
RPL19	RPS4X	1
PSMA4	PSMA5	1
NDUFB8	UQCRC2	1
MRPL1	MRPL18	1
RPS16	RPS18	1
MRPL21	MRPL51	1
PSMA2	PSMB6	1
ICT1	MRPL39	1
RPS4X	RPS8	1
PSMD11	PSMD14	1
ATP5A1	ATP5I	1
RPL21	RPL8	1
MRPL28	MRPL35	1
RPL17	RPL19	1
MRPL27	MRPL51	1
RPL10A	RPL13A	1
RPL10	RPS8	1
ATP5A1	ATP5L	1
ATP5I	ATP5O	1
RPS4X	RPS6	1
RPL13A	RPL7	1
MT-ND4	NDUFV1	1
ICT1	MRPL41	1
PSMA1	PSMA6	1
MRPL4	MRPL51	1
MRPL35	MRPS30	1
NDUFB3	NDUFS4	1
RPL10	RPS4X	1
RPL24	RPS4X	1
NDUFB1	NDUFB6	1
MRPS7	MRPS9	1
RPL23A	RPS13	1
RPS23	RPS9	1
RPL27A	RPS16	1
PSMA1	PSMB5	1
MRPS10	MRPS9	1
SLC3A2	SLC7A5	1
NDUFA13	NDUFA5	1
ATP5B	MT-ATP8	1
PSMA5	PSMB5	1
DAD1	DDOST	1
PSMC6	PSMD1	1
ICT1	MRPL27	1
NDUFA6	NDUFS6	1
NDUFAB1	NDUFB7	1
PSMA4	PSMB7	1
NDUFA11	NDUFB8	1
NDUFB10	NDUFS2	1
NDUFA6	NDUFB6	1
RPL18A	RPL27	1
MT-ND5	NDUFAB1	1
NDUFB10	NDUFB8	1
RPS18	RPS9	1
RPS18	RPS19	1
NDUFB10	NDUFB3	1
MRPL1	MRPL27	1
ACTR3	ARPC4-TTLL3	1
PSMA4	PSMB5	1
PSMA5	PSMB3	1
MRPL51	MRPS18A	1
MRPS24	PTCD3	0.999012
PSMA4	PSMB1	0.999013
PSMA4	PSMA7	0.999014
RPL19	RPS6	0.999015
DAD1	RPN2	0.999016
NDUFA5	NDUFB1	0.999017
ATP5D	MT-ATP8	0.999018
RPL13	RPL9	0.999019
RPL12	RPL27	0.99902
RPL17-C18orf32	RPL26	0.99902
RPL12	RPL18A	0.999021
NDUFA9	NDUFAB1	0.999022
MRPS24	MRPS35	0.999022
RPL17-C18orf32	RPS3A	0.999022
MRPL39	MRPL57	0.999022
RPL21	RPL24	0.999023
MRPS22	MRPS34	0.999024
MAGT1	STT3B	0.999025
NDUFA11	NDUFA9	0.999026
NDUFA8	NDUFS6	0.999027
MRPL1	MRPL28	0.999028
MRPL2	MRPL39	0.999029
MRPL35	MRPL43	0.99903
RPL10A	RPL12	0.999031
NDUFA11	NDUFB7	0.999032
RPS3A	RPS4X	0.999033
PSMC3	PSMC5	0.999034
PSMD12	PSMD6	0.999035
RPS11	RPS7	0.999036
ICT1	MRPS30	0.999036
NDUFA8	NDUFB11	0.999037
NDUFA8	NDUFB3	0.999038
NDUFS4	NDUFS8	0.999038
ICT1	MRPL21	0.999038
RPL17-C18orf32	RPS26	0.999038
NDUFA2	NDUFB3	0.999039
RPL12	RPL8	0.99904
PSMA1	PSMA4	0.999041
RPL4	RPL6	0.999042
RPL10	RPL32	0.999043
RPL21	RPL28	0.999044
MT-ND4	NDUFA13	0.999045
RPL17-C18orf32	RPS18	0.999045
MRPS23	MRPS7	0.999046
ATP5I	ATP5J2	0.999047
MRPL15	MRPL21	0.999048
NDUFA13	NDUFS8	0.999049
NDUFB6	NDUFS2	0.999049
MRPL27	MRPL30	0.99905
RPS13	RPS8	0.999051
RPL23A	RPL26	0.999052
ATP5B	ATP5L	0.999053
RPS16	RPS7	0.999054
RPS6	RPS7	0.999055
NDUFB10	NDUFS8	0.999056
ATP5B	ATP5H	0.999057
NDUFA2	NDUFV1	0.999057
ACTR3	ARPC3	0.999058
NDUFC2	NDUFS4	0.999059
RPL17	RPL35	0.99906
RPL13A	RPL27	0.999061
ICT1	MRPL13	0.999061
RPL32	RPL8	0.999062
RPL10A	RPL36	0.999063
RPS2	RPS3	0.999064
MRPL13	MRPL35	0.999065
RPL15	RPL30	0.999065
COX5A	COX5B	0.999066
COX7A2	MT-CO2	0.999067
MRPL1	MRPL50	0.999068
RPL17	RPS26	0.999069
GADD45GIP1	MRPL32	0.999069
RPL13A	RPL21	0.99907
NDUFB9	NDUFS4	0.999071
ATP5J2	ATP5O	0.999071
MRPL32	MRPL57	0.999071
PSMA7	PSMB1	0.999072
MRPL34	MRPL38	0.999073
NDUFA11	NDUFV1	0.999074
RPN1	RPN2	0.999075
ATP5A1	ATP5O	0.999076
RPL23A	RPL35	0.999077
NDUFA12	NDUFB6	0.999077
MRPL2	MRPL50	0.999078
MRPL1	MRPL2	0.999079
MRPL18	MRPL34	0.99908
ACTR2	ACTR3	0.999081
NDUFV2	UQCRC2	0.999082
PSMC5	PSMD8	0.999083
NDUFS1	UQCR10	0.999083
PSMB2	PSMB5	0.999084
PSMC3	PSMC4	0.999085
PSMD14	PSMD6	0.999086
RPL23A	RPS26	0.999087
RPS13	RPS9	0.999088
RPL32	RPS11	0.999088
MRPL1	MRPL4	0.999089
RPL15	RPL4	0.99909
NDUFA12	NDUFS4	0.999091
RPL10	RPS7	0.999092
MT-ND4	NDUFB8	0.999093
RPS26	RPS8	0.999093
RPS15A	RPS9	0.999094
MRPL34	MRPL4	0.999095
RPL23A	RPS8	0.999096
RPS11	RPS13	0.999097
RPL14	RPL7	0.999097
RPL17-C18orf32	RPS7	0.999097
UQCRC1	UQCRFS1	0.999098
RPL13	RPS8	0.999099
MRPS2	MRPS24	0.9991
MT-ND4	MT-ND5	0.999101
RPS13	RPS23	0.999102
RPL21	RPS6	0.999102
MRPL18	MRPS18A	0.999103
NDUFA12	NDUFS2	0.999104
RPS11	RPS2	0.999105
MT-ND4	NDUFB9	0.999106
ATP5A1	USMG5	0.999106
RPL10	RPL27A	0.999106
MRPL30	MRPS18A	0.999107
ATP5B	ATP5I	0.999108
RPL27A	RPS18	0.999109
MRPL44	MRPL51	0.99911
NDUFA11	NDUFV2	0.99911
MRPL39	MRPL51	0.999111
ACTR2	ARPC4-TTLL3	0.999111
MRPS2	PTCD3	0.998224
PSMD3	PSMD6	0.998225
RPL17-C18orf32	RPL35	0.998225
NDUFAB1	NDUFV2	0.998227
MRPS23	PTCD3	0.997343
RPL23	RPL27A	0.997345
NDUFA2	NDUFS3	0.997347
NDUFA11	NDUFB1	0.99735
RPS11	RPS15A	0.997352
NDUFA11	NDUFA7	0.997354
MRPL17	MRPL35	0.997357
PSMC5	PSMD12	0.997359
NDUFAB1	NDUFB9	0.997361
RPL18A	RPL30	0.997364
NDUFS1	NDUFS5	0.997366
MRPL24	MRPL34	0.997368
MRPS24	MRPS33	0.997371
MT-ND4	NDUFB1	0.997373
RPL13A	RPL4	0.997375
RPL19	RPL23A	0.997378
RPL13	RPL13A	0.99738
RPL23	RPS11	0.997382
NDUFV1	UQCR10	0.997384
RPL14	RPL15	0.997387
NDUFA13	NDUFA6	0.997389
NDUFA11	NDUFS6	0.997391
NDUFA6	NDUFC2	0.997394
RPL10	RPL23	0.997396
MRPL32	MRPL39	0.997398
NDUFAB1	NDUFB3	0.9974
PSMA5	PSMB6	0.997403
NDUFA2	NDUFS7	0.997405
NDUFA8	NDUFB6	0.997407
RPL4	RPL7	0.997409
MRPS23	MRPS35	0.997412
ICT1	MRPL43	0.997412
MRPL43	MRPS9	0.997414
NDUFA7	NDUFAB1	0.997416
RPL27	RPL36	0.997418
ACTR2	ARPC4	0.99742
CYC1	NDUFB8	0.997423
NDUFA5	NDUFA9	0.997425
PSMA7	PSMB3	0.997427
RPL13	RPS23	0.997429
NDUFA11	NDUFB3	0.997432
ARPC2	ARPC3	0.997434
PSMA7	PSMB2	0.997436
ARPC2	ARPC4	0.997438
RPL26	RPL28	0.99744
NDUFB11	NDUFV1	0.997442
RPL4	RPL7A	0.997445
NDUFA13	NDUFB10	0.997447
PSMA6	PSMB2	0.997449
COX4I1	COX5A	0.997451
CCT3	CCT6A	0.997453
PSMC2	PSMD3	0.997455
NDUFB8	UQCRB	0.997458
MT-ND4	NDUFA9	0.99746
NDUFA9	UQCRC2	0.997462
PSMB1	PSMB5	0.997464
NDUFB9	NDUFS7	0.997466
DDOST	RPN2	0.997468
RPL13A	RPL36	0.99747
CYC1	NDUFS6	0.997473
ICT1	MRPL44	0.997473
NDUFC2	NDUFS3	0.997475
ARPC2	ARPC4-TTLL3	0.997475
FAU	RPS11	0.997477
RPL15	RPL36	0.997479
MRPL2	MRPL20	0.997481
RPL27	RPL30	0.997483
RPL27A	RPS6	0.997485
RPL8	RPS11	0.997487
PSMD12	PSMD7	0.99749
RPL21	RPL27	0.997492
ILF2	ILF3	0.997494
RPL10A	RPL8	0.997496
RPL29	RPL35	0.997498
MRPL42	MRPL47	0.9975
RPS7	RPS8	0.997502
RPS3	RPS4X	0.997504
MRPL42	MRPL9	0.997506
RPL35A	RPL6	0.997508
MRPL35	MRPL41	0.99751
PSMA5	PSMB7	0.997512
PSMD1	PSMD11	0.997514
NDUFA11	NDUFS5	0.997517
ICT1	MRPL37	0.997517
RPS14	RPS4X	0.997519
NDUFB6	NDUFS7	0.997521
NDUFB3	NDUFB6	0.997523
PSMC1	PSMD2	0.997525
NDUFA11	NDUFA6	0.997527
NDUFS2	NDUFS3	0.997529
MRPL35	MRPS18A	0.997531
PSMB1	PSMB3	0.997533
NDUFB3	UQCRFS1	0.997535
RPL18	RPL7	0.997537
RPL13	RPL26	0.997539
RPL14	RPL8	0.997541
RPL24	RPS6	0.997543
NDUFB11	NDUFB8	0.997545
NDUFA11	NDUFS8	0.997547
RPL13	RPL19	0.997549
CYC1	NDUFS4	0.997551
RPL14	RPL32	0.997553
NDUFB8	UQCR10	0.997555
NDUFA12	NDUFA13	0.997557
PSMC1	PSMC2	0.997559
NDUFA9	UQCRQ	0.997561
RPL12	RPL14	0.997563
PSMA2	PSMB2	0.997565
RPL14	RPL6	0.997567
MRPL2	MRPL35	0.997569
RPL18	RPL32	0.997571
NDUFB11	NDUFB3	0.997573
RPL21	RPL7	0.997575
RPL17	RPS18	0.997577
MRPL35	MRPL45	0.997579
TUBA1B	TUBB4B	0.997579
ATP5B	ATP5D	0.997581
MRPL50	MRPL51	0.997583
RPL24	RPS8	0.997585
NDUFA11	NDUFS1	0.997586
RPL18A	RPL9	0.997588
SEPT2	SEPT7	0.99759
MRPL2	MRPL30	0.997592
COPS2	COPS4	0.997594
RPL23A	RPS9	0.997596
MT-ND4	NDUFB3	0.997598
RPS11	RPS16	0.9976
MT-ND5	NDUFB11	0.997602
ATP5B	ATP5F1	0.997604
NDUFC2	NDUFS8	0.997606
ICT1	MRPL30	0.997606
RPL35	RPS26	0.997608
RPS2	RPS9	0.99761
RPS16	RPS9	0.997611
NDUFV1	UQCRC2	0.997613
PSMD12	PSMD8	0.997615
RPL10A	RPL18	0.997617
RPL14	RPL18	0.997619
RPS15A	RPS23	0.997621
RPS16	RPS19	0.997623
NDUFB8	UQCRFS1	0.997625
RPS16	RPS23	0.997627
MRPL39	MRPL42	0.997628
NDUFV1	UQCRQ	0.99763
NDUFB11	NDUFB4	0.997632
RPL10A	RPL4	0.997634
LRPPRC	SLIRP	0.997634
RPL3	RPL6	0.997636
RPL17	RPL26	0.997638
NDUFA5	NDUFA8	0.99764
MRPL32	MRPL35	0.997642
RPS18	RPS6	0.997643
RPL13	RPL14	0.997645
MRPL28	MRPL42	0.997647
RPL18	RPL36	0.997649
MRPL17	MRPS18A	0.997651
NDUFA11	NDUFB4	0.997653
MRPS10	MRPS23	0.997654
PSMD1	PSMD12	0.997656
ATP5A1	ATP5F1	0.997658
NDUFB3	UQCRC1	0.99766
RPL14	RPL30	0.997662
GADD45GIP1	MRPL51	0.997662
RPL17	RPS7	0.997664
DAP3	MRPS7	0.997665
RPS25	RPS4X	0.997667
RPL24	RPL32	0.997669
RPL19	RPS11	0.997671
PSMB4	PSMB5	0.997673
SDHA	SDHB	0.997673
RPL22	RPL27A	0.997674
NDUFA5	NDUFA6	0.997676
NDUFB6	NDUFS4	0.997678
ATP5B	ATP5J2	0.99768
RPL21	RPS26	0.997682
ATP5A1	ATP5J2	0.997683
RPL21	RPL23	0.997685
RPL18A	RPL27A	0.997687
NDUFB11	NDUFB9	0.997689
MRPL42	MRPS30	0.997691
RPS2	RPS6	0.997692
RPL27A	RPS11	0.997694
PSMD3	PSMD7	0.997696
ERLIN1	ERLIN2	0.997698
NDUFS6	UQCRC1	0.997699
RPL21	RPL27A	0.997701
PSMB4	PSMB6	0.997703
PSMC6	PSMD8	0.997705
CCT5	TCP1	0.997706
ICT1	MRPL1	0.997706
RPL23	RPS13	0.997708
MRPL35	MRPL57	0.997708
MRPL34	MRPS18A	0.99771
MRPL15	MRPL51	0.997712
NDUFA11	NDUFA12	0.997713
NDUFV2	UQCRC1	0.997715
NDUFB10	NDUFS5	0.997717
MRPL1	MRPL57	0.997717
PSMA1	PSMB4	0.997719
RPL26	RPS8	0.99772
NDUFA7	NDUFS3	0.997722
MRPL35	MRPL47	0.997724
NDUFV2	UQCRQ	0.997726
NDUFC2	NDUFS2	0.997727
RPL26	RPS4X	0.997729
RPL18	RPL30	0.997731
NDUFS4	NDUFS7	0.997732
RPS11	RPS19	0.997734
NDUFS2	NDUFS4	0.997736
GADD45GIP1	MRPL42	0.997736
PSMD11	PSMD7	0.997738
RPL35A	RPL7	0.997739
NDUFA12	NDUFS7	0.997741
PSMA4	PSMB3	0.997743
ICT1	MRPL32	0.997743
MRPL32	MRPL45	0.997744
NDUFB10	NDUFS4	0.997746
NDUFA11	NDUFC2	0.997748
COPS4	COPS5	0.997749
RPL14	RPL7A	0.997751
RPL11	RPS11	0.997753
NDUFB11	NDUFB7	0.997754
MRPL22	MRPL35	0.997756
RPL23A	RPL32	0.997758
RPL10	RPS16	0.99776
MRPL1	MRPL30	0.997761
MRPL30	MRPL35	0.997763
RPL17-C18orf32	RPS24	0.997763
RPS13	RPS18	0.997765
MRPS9	PTCD3	0.997022
ATP5A1	ATP5J	0.997024
RPL35	RPS23	0.997026
PSMD13	PSMD14	0.997028
MRPL20	MRPL32	0.99703
RPL17	RPS24	0.997033
RPL27A	RPS9	0.997035
RPS2	RPS4X	0.997037
MRPL22	MRPL42	0.997039
GADD45GIP1	ICT1	0.997039
NDUFB11	NDUFS1	0.997041
RPL18	RPL8	0.997044
MRPL30	MRPL47	0.997046
NDUFB10	NDUFB11	0.997048
MRPL28	MRPL51	0.99705
RPS26	RPS9	0.997052
NDUFA5	NDUFV2	0.997054
RPL23A	RPS23	0.997057
DAD1	STT3A	0.997059
MRPL42	MRPL49	0.997061
RPL19	RPS26	0.997063
RPS14	RPS8	0.997065
NDUFS1	UQCRB	0.997067
RPS11	RPS3A	0.99707
RPL27A	RPL35	0.997072
NDUFAB1	NDUFV1	0.997074
MRPL38	MRPL42	0.997076
DDOST	STT3A	0.997078
RPL13	RPL6	0.99708
RPL13	RPL3	0.997082
MRPL15	MRPL42	0.997085
NDUFA11	NDUFS4	0.997087
PSMB3	PSMB7	0.997089
RPL27A	RPS4X	0.997091
ICT1	MRPL57	0.997091
MRPL42	MRPL50	0.997093
RPL24	RPS9	0.997095
NDUFB3	UQCRC2	0.997097
NDUFS4	UQCR10	0.997099
RPS16	RPS4X	0.997101
MT-ND4	NDUFV2	0.997104
NDUFB9	UQCR10	0.997106
MRPL37	MRPL44	0.997108
NDUFA9	UQCR10	0.99711
RPL21	RPL6	0.997112
RPL13a	RPL18	0.997112
PSMD11	PSMD8	0.997114
RPL35A	RPL4	0.997116
RPL13a	RPL18A	0.997116
MRPL34	MRPL49	0.997118
PSMB1	PSMB4	0.99712
MRPL30	MRPL57	0.99712
NDUFA7	UQCRC1	0.997122
MRPL42	MRPL44	0.997124
RPL24	RPS18	0.997126
RPL27A	RPS7	0.997128
RPL21	RPL26	0.997131
MRPL20	MRPL51	0.997133
DAP3	MRPS9	0.997135
hCG_1984214	MRPS34	0.997135
RPL13	RPL35	0.997137
MRPL41	MRPL42	0.997139
RPL12	RPL21	0.997141
RPL13	RPL29	0.997143
MT-ND4	NDUFB6	0.997145
MRPS10	PTCD3	0.996434
RPL23A	RPL24	0.996436
RPL17	RPS16	0.996439
MRPL34	MRPL50	0.996441
RPL28	RPS26	0.996444
NDUFS6	UQCR10	0.996446
CYC1	NDUFB9	0.996449
NDUFA11	NDUFB6	0.996451
PSMC2	PSMC3	0.996454
MT-ND4	NDUFB7	0.996456
PSMA4	PSMB6	0.996459
ATP1A1	ATP1B3	0.996459
CCT7	TCP1	0.996461
PSMB1	PSMB2	0.996464
RPL10	RPL28	0.996466
RPL19	RPL24	0.996469
MT-ND4	NDUFS5	0.996471
NDUFS5	UQCRC1	0.996474
NDUFA11	NDUFS2	0.996476
CYC1	NDUFA9	0.996479
RPL35	RPS8	0.996481
RPS15A	RPS16	0.996484
RPL7	RPL7A	0.996486
MRPL20	MRPL35	0.996489
PSMC6	PSMD11	0.996491
NDUFB9	UQCRB	0.996494
PCCA	PCCB	0.996496
PSMA7	PSMB4	0.996499
COX5A	COX7A2	0.996501
RPL3	RPL4	0.996503
COX6C	COX7A2	0.996506
ATP5B	USMG5	0.996506
COX4I1	COX7A2	0.996508
MRPL34	MRPL41	0.996511
NDUFA5	NDUFS5	0.996513
RPL26	RPS26	0.996516
CCT3	CCT4	0.996518
NDUFB7	UQCRFS1	0.996521
MRPL18	MRPL42	0.996523
RPL21	RPS23	0.996525
RPL13	RPS4X	0.996528
RPS11	RPS26P11	0.996528
PSMD13	PSMD7	0.99653
ATP5F1	MT-ATP6	0.996533
RPS13	RPS14	0.996535
RPL10	RPL19	0.996537
NDUFA9	UQCRB	0.99654
DAP3	MRPL15	0.996542
RPL19	RPL35	0.996545
RPS3A	RPS6	0.996547
NDUFC2	NDUFS7	0.996549
ATP5I	MT-ATP8	0.996552
RPL27A	RPL31	0.996554
MRPL4	MRPL42	0.996556
MRPL34	MRPL43	0.996559
MRPL47	MRPL51	0.996561
NDUFB9	UQCRC1	0.996564
MT-ND4	NDUFS1	0.996566
NDUFS1	NDUFS2	0.996568
PSMD14	PSMD7	0.996571
RPL10	RPL23A	0.996573
MRPL32	MRPL42	0.996575
NDUFA13	NDUFB11	0.996578
RPL27	RPL8	0.99658
RPL12	RPL18	0.996582
CYC1	NDUFB3	0.996585
RPL10	RPL8	0.996587
MRPS35	MRPS5	0.996589
PSMC4	PSMD12	0.996592
MT-ND4	NDUFB4	0.996594
NDUFA6	NDUFAB1	0.996596
NDUFS3	NDUFS4	0.996599
RPL14	RPL17-C18orf32	0.996599
MRPL19	MRPL45	0.996601
PSMC5	PSMD13	0.996603
FAU	RPS18	0.996606
CYC1	NDUFV2	0.996608
NDUFB8	UQCRQ	0.99661
MRPL20	MRPL42	0.996612
ATP5C1	MT-ATP6	0.996615
RPL35	RPS11	0.996617
RPL28	RPL9	0.996619
RPL31	RPS11	0.996622
RPL36	RPL8	0.996624
RPL24	RPS16	0.996626
PSMC4	PSMD11	0.996628
RPL23	RPS23	0.996631
NDUFB3	UQCR10	0.996633
RPL27A	RPL8	0.996635
RPS3	RPS9	0.996638
ATP5A1	ATP5B	0.99664
RPL14	RPL4	0.996642
MT-ND4	NDUFA11	0.996644
RPL24	RPS7	0.996647
MRPL24	MRPL51	0.996649
MRPS18B	MRPS22	0.996651
PSMD1	PSMD2	0.996653
NDUFA9	UQCRFS1	0.996656
RPL11	RPL27A	0.996658
GADD45GIP1	MRPL1	0.996658
RPL13	RPS9	0.99666
CCT6A	CCT7	0.996662
RPL10	RPL9	0.996664
RPL36	RPL4	0.996667
RPS18	RPS3A	0.996669
RPL31	RPS16	0.996671
RPS23	RPS7	0.996673
ICT1	MRPL20	0.996673
RPL21	RPL29	0.996676
PSMD1	PSMD14	0.996678
PSMC3	PSMD2	0.99668
RPS16	RPS6	0.996682
PSMC4	PSMD8	0.996684
RPL23A	RPS16	0.996687
CCT2	CCT3	0.996689
RPL10	RPL26	0.996691
RPS3A	RPS8	0.996693
RPL32	RPS26P11	0.996693
RPL13	RPS11	0.996695
RPL21	RPS4X	0.996697
RPS13	RPS16	0.9967
NDUFA7	UQCRQ	0.996702
PSMC6	PSMD3	0.996704
RPL24	RPL26	0.996706
RPS24	RPS8	0.996708
ICT1	MRPL22	0.996708
RPL17-C18orf32	RPL23	0.996708
RPL17	RPL23	0.996711
RPL23A	RPS18	0.996713
NDUFS6	UQCRC2	0.996715
RPL23	RPL32	0.996717
MRPL42	MRPL43	0.996719
RPS11	RPS24	0.996721
RPL13	RPL23A	0.996723
RPS18	RPS26	0.996726
NDUFB7	UQCRC1	0.996728
MRPS10	MRPS35	0.99673
MT-ND4	NDUFB10	0.996732
RPL32	RPS9	0.996734
RPL10A	RPL27	0.996736
MRPS5	MRPS9	0.996738
NDUFA11	NDUFS7	0.996741
NDUFV1	UQCRB	0.996743
MRPS23	MRPS33	0.996745
RPL10	RPS24	0.996747
PSMC2	PSMD11	0.996749
RPL17-C18orf32	RPL31	0.996749
RPL18	RPL6	0.996751
RPL14	RPL28	0.996753
NDUFA6	NDUFB10	0.996755
RPL26	RPS16	0.996757
MRPL13	MRPL42	0.99676
RPL23	RPS7	0.996762
RPS11	RPS14	0.996764
RPL13	RPL18	0.996766
COX5A	MT-CO2	0.996768
RPS23	RPS26	0.99677
RPL10	RPL35	0.996772
RPS24	RPS4X	0.996774
RPS18	RPS3	0.996776
CCT4	CCT5	0.996778
RPL32	RPS23	0.99678
RPS14	RPS16	0.996782
HSP90AA1	HSP90AB1	0.996785
RPL28	RPS13	0.996787
RPL13	RPL4	0.996789
RPL7A	RPL8	0.996791
RPS10	RPS16	0.996793
RPL10	RPL18A	0.996795
RPS18	RPS5	0.996797
MRPL17	MRPL47	0.996799
NDUFS3	NDUFV2	0.996801
RPL13	RPL7	0.996803
RPL17	RPS3A	0.996805
COX5B	MT-CO2	0.996807
RPS26	RPS7	0.996809
RPL15	RPL7	0.996811
NDUFA11	NDUFA8	0.996813
TOMM40	TOMM5	0.996815
RPL10	RPL14	0.996817
RPL26	RPL29	0.996819
RPL18	RPL28	0.996821
MRPS14	MRPS9	0.996823
MRPL24	MRPL42	0.996825
PSMA3	PSMB4	0.996827
RPL31	RPS4X	0.996829
RPL27A	RPL3	0.996831
NDUFA11	NDUFB10	0.996833
NDUFV2	UQCRB	0.996835
MRPS35	MRPS7	0.996837
MT-ATP6	USMG5	0.996837
NDUFAB1	NDUFB6	0.996839
MRPS10	MRPS24	0.996841
PSMA6	PSMB4	0.996843
MRPL37	MRPL42	0.996845
RPL13	RPL8	0.996847
RPL17-C18orf32	RPL29	0.996847
RPL11	RPS13	0.996849
CYC1	NDUFA7	0.996851
MRPL27	MRPL34	0.996853
PSMD1	PSMD13	0.996855
RPS15A	RPS18	0.996857
MRPL40	MRPL46	0.996859
MRPL23	MRPL51	0.996861
CCT4	CCT6A	0.996863
RPS10	RPS18	0.996865
RPL14	RPL24	0.996867
PSMD11	PSMD2	0.996869
MRPL42	MRPL45	0.996871
RPL10	RPS9	0.996873
MRPL30	MRPL42	0.996875
MRPS14	MRPS33	0.996877
PSMC6	PSMD2	0.996879
ATP5D	ATP5J	0.996881
NDUFA2	NDUFS8	0.996883
RPL13a	RPL7	0.996883
NDUFA12	NDUFS3	0.996885
MRPL27	MRPL42	0.996887
RPL27A	RPS25	0.996889
RPS26	RPS6	0.996891
RPL26	RPS9	0.996892
RPL24	RPS26	0.996894
ACTR2	ARPC3	0.996896
RPL18A	RPS13	0.996898
NDUFS1	NDUFS3	0.9969
NDUFB9	UQCRC2	0.996902
MRPL28	MRPL34	0.996904
MRPL2	MRPL42	0.996906
PSMC5	PSMD14	0.996908
CCT3	CCT8	0.99691
NDUFAB1	NDUFB4	0.996912
NDUFA5	NDUFB3	0.996914
RPL14	RPL35A	0.996915
RPL10A	RPL7A	0.996917
PSMD6	PSMD7	0.996919
MRPS22	MRPS25	0.996921
MT-ND4	NDUFS6	0.996923
NDUFS6	UQCRQ	0.996925
RPL4	RPL8	0.996927
RPL13A	RPL30	0.996929
RPL22	RPL35	0.996931
MRPL2	MRPL34	0.996933
RPL31	RPS13	0.996934
RPL17	RPL29	0.996936
RPL13A	RPL32	0.996938
NDUFS4	UQCRC1	0.99694
RPS13	RPS15A	0.996942
MRPS35	MRPS9	0.996944
RPL13A	RPL28	0.996946
RPL18	RPL7A	0.996947
EMC1	EMC2	0.996947
RPL24	RPS11	0.996949
CCT3	CCT7	0.996951
ATP5I	ATP5J	0.996953
RPL26	RPS24	0.996955
RPL12	RPL30	0.996957
KATNAL2	VCP	0.996957
RPL30	RPL32	0.996959
RPL10A	RPL13a	0.996959
NDUFA9	NDUFB11	0.99696
PSMB3	PSMB6	0.996962
MRPL34	MRPL39	0.996964
MRPL41	MRPL51	0.996966
NDUFB11	NDUFS5	0.996968
NDUFA7	UQCRFS1	0.99697
NDUFA2	NDUFS6	0.996972
GADD45GIP1	MRPL34	0.996972
RPL19	RPS2	0.996973
RPL7	RPL8	0.996975
COPS3	GPS1	0.996977
PSMA2	PSMB4	0.996979
MRPL17	MRPL42	0.996981
RPL15	RPL6	0.996982
RPS15A	RPS24	0.996984
PSMD1	PSMD6	0.996986
NDUFA7	UQCRC2	0.996988
MRPL51	MRPS30	0.99699
RPL24	RPS24	0.996992
ATP5J	USMG5	0.996992
PSMB3	PSMB4	0.996993
RPL26	RPL31	0.996995
MRPL4	MRPS9	0.996997
RPL32	RPL4	0.996999
RPL27	RPL34	0.997001
RPL8	RPL9	0.997002
RPL32	RPS13	0.997004
RPL10A	RPL14	0.997006
ATP5J2	MT-ATP8	0.997008
CCT4	CCT7	0.99701
PSMA2	PSMA4	0.997011
MT-ND4	NDUFS2	0.997013
MRPL13	MRPL34	0.997015
RPL13	RPS26	0.997017
PSMD1	PSMD7	0.997018
COPS3	COPS8	0.99702
RPL17	RPL31	0.997022
RPS13	RPS26P11	0.997022
RPL12	RPL36	0.997024
NDUFA3	NDUFB1	0.997026
COPS4	GPS1	0.997027
RPL24	RPL35	0.997029
RPL18	RPL9	0.997031
RPL32	RPS4X	0.997033
MRPL19	MRPL24	0.997034
NDUFA11	NDUFAB1	0.997036
RPL28	RPL8	0.997038
NDUFS1	UQCRFS1	0.99704
RPS16	RPS3A	0.997041
RPL9	RPS13	0.997043
MRPL2	MRPS5	0.997045
MRPL21	MRPL42	0.997047
NDUFA3	NDUFB3	0.997048
CCT4	TCP1	0.99705
PSMC5	PSMD2	0.997052
COX5B	COX6C	0.997054
RPL17-C18orf32	RPL18A	0.997054
ATP5L	MT-ATP6	0.997055
PSMC2	PSMC6	0.997057
MRPS2	MRPS23	0.997059
NDUFB11	NDUFS6	0.997061
RPS15A	RPS8	0.997062
MRPL19	MRPL4	0.997064
RPL32	RPL9	0.997066
MRPL46	MRPL48	0.997067
YWHAE	YWHAZ	0.997069
PSMC5	PSMD6	0.997071
NDUFS4	UQCRC2	0.997073
CCT2	CCT6A	0.997074
RPL35	RPS13	0.997076
RPL13a	RPL15	0.997076
RPS3	RPS3A	0.997078
NDUFB11	NDUFB6	0.997079
RPL23	RPL24	0.997081
TOMM22	TOMM5	0.997083
RPS14	RPS18	0.997085
CCT6A	CCT8	0.997086
RPS24	RPS9	0.997088
DAP3	MRPS23	0.99709
RPL13A	RPL27A	0.997091
MRPS33	MRPS5	0.997093
MRPL2	MRPL51	0.997095
RPL13	RPS7	0.997096
RPL28	RPL4	0.997098
RUVBL1	RUVBL2	0.9971
RPL26	RPL35	0.997101
MRPL17	MRPL51	0.997103
CCT5	CCT6A	0.997105
MT-ND6	NDUFB10	0.997106
NDUFA8	NDUFAB1	0.997108
PSMC5	PSMD11	0.99711
MRPL42	MRPS18A	0.997111
RPL6	RPL7	0.997113
MRPS14	MRPS31	0.997115
MRPS14	MRPS23	0.997116
PYCR1	PYCR2	0.997116
RPL10	RPL4	0.997118
CCT2	CCT4	0.99712
RPL10A	RPL34	0.997121
PSMC1	PSMC5	0.997123
ATP5J	ATP5L	0.997125
MT-ND6	NDUFB9	0.997126
RPS2	RPS3A	0.997128
MRPS14	MRPS35	0.99713
RPL10A	RPL30	0.997131
MRPL23	MRPL42	0.997133
PSMC2	PSMD1	0.997135
NDUFAB1	NDUFS6	0.997136
MRPS7	PTCD3	0.996566
PSMA5	PSMB4	0.996568
MRPS22	MRPS26	0.996569
DAP3	MRPL43	0.996571
NDUFB7	UQCRC2	0.996573
RPL17-C18orf32	RPS16	0.996573
RPL21	RPL23A	0.996575
ATP5O	MT-ATP6	0.996577
RPL21	RPL30	0.996579
RPL9	RPS8	0.996581
CYC1	NDUFB4	0.996583
NDUFB4	UQCRC1	0.996585
RPL14	RPL3	0.996587
RPL12	RPL4	0.996589
RPL17	RPL3	0.996591
RPL35	RPS18	0.996593
RPS23	RPS24	0.996595
RPL35	RPS16	0.996597
RPL19	RPL3	0.996599
NDUFAB1	NDUFB1	0.996601
RPL13	RPL23	0.996602
MRPL34	MRPL57	0.996602
RPL19	RPS23	0.996604
RPS16	RPS2	0.996606
ATP5D	ATP5EP2	0.996606
RPL17	RPS26P11	0.996606
MRPL15	MRPS9	0.996608
RPL18	RPL34	0.99661
PSMD2	PSMD3	0.996612
RPS18	RPS7	0.996614
NDUFA3	NDUFB9	0.996616
MRPL34	MRPL9	0.996618
MRPL20	MRPL34	0.99662
ATP5H	ATP5J	0.996622
RPL13a	RPL6	0.996622
RPS18	RPS25	0.996624
MRPL1	MRPL42	0.996625
PSMC6	PSMD12	0.996627
PSMC3	PSMD12	0.996629
NDUFA12	NDUFB7	0.996631
RPL10	RPL3	0.996633
NDUFA7	NDUFB11	0.996635
RPL27	RPL7A	0.996637
MRPS35	PTCD3	0.996078
RPS16	RPS3	0.996081
PSMB6	PSMB7	0.996083
NDUFV1	NDUFV2	0.996085
COPS2	GPS1	0.996087
MRPL19	MRPL28	0.996089
PSMD6	PSMD8	0.996092
CCT3	TCP1	0.996094
NDUFS6	UQCRB	0.996096
YWHAE	YWHAH	0.996098
RPS16	RPS26	0.9961
RPL27A	RPL4	0.996102
NDUFA12	NDUFAB1	0.996105
RPL17-C18orf32	RPS26P11	0.996105
VDAC2	VDAC3	0.996105
MRPS31	PTCD3	0.995551
MRPL19	MRPL50	0.995553
BSG	SLC16A1	0.995553
RPS2	RPS8	0.995556
MRPL15	MRPS5	0.995558
RPL29	RPL32	0.99556
MRPL1	MRPL51	0.995563
NDUFB10	NDUFS3	0.995565
PRMT5	WDR77	0.995568
NDUFA12	NDUFS8	0.99557
YWHAB	YWHAZ	0.995573
PSMB4	PSMB7	0.995575
RPL27	RPL35A	0.995578
RPL27A	RPS26P11	0.995578
RPL10	RPS18	0.99558
CCT2	CCT8	0.995583
CCT3	CCT5	0.995585
MRPL24	MRPL3	0.995587
RPL23A	RPL29	0.99559
RPL35	RPS6	0.995592
RPL6	RPL7A	0.995595
RPL13A	RPL17-C18orf32	0.995595
PSMC3	PSMD11	0.995597
RPL18	RPL27A	0.9956
CCT6A	TCP1	0.995602
RPL27A	RPS15A	0.995604
MRPL34	MRPL47	0.995607
MRPS24	MRPS31	0.995609
RPL13A	RPL3	0.995612
NDUFA3	NDUFS1	0.995614
RPS18	RPS2	0.995616
MRPS33	MRPS9	0.995619
NDUFB11	NDUFV2	0.995621
MRPL43	MRPS35	0.995624
NDUFA10	NDUFS1	0.995626
DAP3	PTCD3	0.995082
RPL17	RPS14	0.995085
[truncated: 67,121 more rows]

## Sheet: 2b. Mouse
Protein A	Protein B	Precision
Ndufa2	Ndufa5	1
Ndufb7	Ndufs6	1
Cops2	Cops3	1
Ndufa13	Ndufs6	1
Ndufa6	Ndufa9	1
Ndufs4	Ndufs6	1
Mtnd4	Ndufb8	1
Ndufs1	Ndufs4	1
Ndufa12	Ndufs6	1
Ndufb7	Ndufs2	1
Ndufa13	Ndufb5	1
Ndufa9	Ndufs1	1
Ndufb3	Ndufs1	1
Ndufa2	Ndufb8	1
Cct5	Cct7	1
Ndufb8	Ndufs3	1
Ndufb3	Ndufb9	1
Psma4	Psmb3	1
Ndufa2	Ndufb3	1
Psmd12	Psmd7	1
Ndufa2	Ndufa9	1
Ndufb7	Ndufs3	1
Ndufb8	Ndufs6	1
Ndufa9	Ndufs4	1
Ndufb7	Ndufs1	1
Ndufa12	Ndufs8	1
Cct6a	Tcp1	1
Uqcr10	Uqcrc2	1
Ndufa2	Ndufb7	1
Ndufb9	Ndufs4	1
Ndufa6	Ndufa8	1
Ndufs2	Ndufs6	1
Psma6	Psmb3	1
Ndufa2	Ndufa8	1
Ndufb3	Ndufb8	1
Ndufb5	Ndufs8	1
Ndufa8	Ndufs3	1
Cct3	Cct7	1
Ndufa12	Ndufa2	1
Ndufa6	Ndufb3	1
Ndufa12	Ndufa6	1
Mtnd4	Ndufs1	1
Ndufa2	Ndufs2	1
Ndufa13	Ndufc2	1
Ndufb5	Ndufs2	1
Sept2	Sept7	1
Ndufb9	Ndufs6	1
Ndufb8	Ndufs1	1
Ndufa13	Ndufa2	1
Ndufb3	Ndufs2	1
Ndufb5	Ndufs4	1
Ndufb9	Ndufs3	1
Ndufa11	Ndufa12	1
Sdhc	Sdhd	1
Ndufs5	Ndufv1	1
Ndufa6	Ndufb4	1
Ndufs2	Ndufs4	1
Ndufa8	Ndufs6	1
Ndufa2	Ndufb9	1
Ndufs6	Ndufv1	1
Ndufa11	Ndufa8	1
Ndufa6	Ndufs8	1
Psmb1	Psmb7	1
Ndufb9	Ndufv2	1
Ndufa8	Ndufs8	1
Ndufs1	Ndufs8	1
Ndufs4	Ndufs8	1
Ndufb11	Ndufb5	1
Ndufa5	Ndufa9	1
Ndufb3	Ndufs3	1
Psma1	Psma3	1
Ndufb8	Ndufv2	1
Ndufa9	Ndufs3	1
Ndufa5	Ndufb3	1
Ndufb3	Ndufs6	1
Cops2	Cops4	1
Psma3	Psmb1	1
Ndufb5	Ndufs6	1
Ndufa13	Ndufs8	1
Ndufa12	Ndufv2	1
Ndufa2	Ndufa6	1
Ndufa8	Ndufs4	1
Ndufa8	Ndufb11	1
Ndufa9	Ndufv1	1
Ndufb7	Ndufs8	1
Psmd3	Psmd6	1
Ndufa9	Ndufs2	1
Ndufs4	Ndufv1	1
Ndufb11	Ndufb3	1
Uqcrc2	Uqcrq	1
Ndufa11	Ndufv1	1
Ndufa12	Ndufs1	1
Ndufb3	Ndufv1	1
Psmd12	Psmd3	1
Ndufc2	Ndufs4	1
Ndufa10	Ndufa2	1
Mtnd4	Ndufs2	1
Mtnd4	Ndufs3	1
Ndufb9	Ndufs2	1
Ndufs1	Ndufs5	1
Ndufa6	Ndufb7	1
Cops2	Cops5	1
Ndufa13	Ndufb8	1
Ndufa13	Ndufb9	1
Ndufa12	Ndufs3	1
Ndufb7	Ndufv1	1
Ndufb6	Ndufv2	1
Cct7	Tcp1	1
Uqcrb	Uqcrq	1
Ndufb8	Ndufs4	1
Cct3	Cct5	1
Ndufa5	Ndufb8	1
Ndufb8	Ndufs2	1
Psma1	Psma6	1
Psmb1	Psmb3	1
Ndufb6	Ndufs3	1
Ndufs4	Ndufv2	1
Ndufs6	Ndufs8	1
Ndufa13	Ndufs4	1
Ndufa6	Ndufb8	1
Cct5	Tcp1	1
Ndufa5	Ndufa6	1
Ndufa6	Ndufs2	1
Ndufa5	Ndufb7	1
Ndufa10	Ndufa13	1
Psma3	Psma6	1
Mtnd4	Ndufb6	1
Mtnd4	Ndufb7	1
Ndufa10	Ndufa6	1
Psmc4	Psmc5	1
Ndufa6	Ndufs5	1
Atp5i	Usmg5	1
Ndufb4	Ndufc2	1
Ndufa2	Ndufb5	1
Ndufb11	Ndufs4	1
Ndufa12	Ndufs2	1
Psma3	Psma4	1
Ndufb8	Ndufv1	1
Ndufa5	Ndufs4	1
Psma1	Psmb1	1
Ndufa13	Ndufb6	1
Ndufb9	Ndufs1	1
Ndufa12	Ndufb11	1
Ndufb3	Ndufv2	1
Mtnd4	Ndufs8	1
Ndufb5	Ndufc2	1
Mtnd4	Ndufa8	1
Mtnd4	Ndufa13	1
Ndufb6	Ndufv1	1
Ndufs2	Ndufs8	1
Ndufb6	Ndufs2	1
Mtnd5	Ndufb3	1
Ndufa12	Ndufv1	1
Ndufb4	Ndufb5	1
Mtnd5	Ndufa8	1
Ndufb8	Ndufs8	1
Ndufb11	Ndufb9	1
Mtnd5	Ndufb4	1
Mtnd4	Ndufa1	1
Psmd12	Psmd13	1
Ndufa2	Ndufs1	1
Ndufb9	Ndufs8	1
Ndufa2	Ndufs4	1
Mtnd5	Ndufb7	1
Mtnd4	Mtnd5	1
Psma2	Psma4	1
Psmd11	Psmd6	1
Ndufa11	Ndufb8	1
Cct4	Cct6a	1
Mtnd4	Ndufa12	1
Ndufs1	Ndufs2	1
Ndufa2	Ndufs8	1
Ndufa11	Ndufs4	1
Ndufa6	Ndufs6	1
Mtnd4	Ndufb9	1
Ndufa6	Ndufs4	1
Ndufb11	Ndufc2	1
Ndufa7	Ndufs1	1
Uqcr10	Uqcrfs1	1
Ndufa5	Ndufs2	1
Ndufb11	Ndufv2	1
Cct2	Cct7	1
Ndufa11	Ndufs3	1
Ndufa11	Ndufs6	1
Ndufa11	Ndufb4	1
Rpl17	Rpl19	1
Psma2	Psma6	1
Ndufb11	Ndufs1	1
Psma1	Psmb7	1
Psma4	Psma7	1
Ndufb8	Ndufs5	1
Ndufa8	Ndufv2	1
Ndufa11	Ndufb3	1
Ndufb11	Ndufs8	1
Actr3	Arpc3	1
Mtnd5	Ndufs2	1
Ndufa5	Ndufv1	1
Cops3	Cops5	1
Ndufa11	Ndufb10	1
Rpl12	Rpl7	1
Ndufb4	Ndufs6	1
Ndufa8	Ndufb3	1
Ndufb6	Ndufs1	1
Cct3	Cct6a	1
Ndufb3	Ndufb4	1
Rpl10a	Rpl3	1
Mtnd5	Ndufb6	1
Ndufa2	Ndufs6	1
Cops2	Gps1	1
Mtnd5	Ndufa2	1
Ndufb9	Ndufv1	1
Mtnd4	Ndufs4	1
Atp5l	Usmg5	1
Ndufa8	Ndufs1	1
Ndufa10	Ndufs6	1
Ndufa13	Ndufa5	1
Ndufb4	Ndufs7	1
Rps13	Rps14	1
Ndufs3	Ndufs6	1
Ndufc2	Ndufs3	1
Psmd11	Psmd12	1
Ndufa13	Ndufs3	1
Ndufa8	Ndufs2	1
Ndufa11	Ndufa9	1
Ndufa6	Ndufb11	1
Ndufa2	Ndufb4	1
Psmc1	Psmc2	1
Ndufa11	Ndufa13	1
Mtnd5	Ndufv2	1
Cct4	Tcp1	1
Ndufb6	Ndufs6	1
Ndufa6	Ndufv2	1
Ndufb11	Ndufs3	1
Ndufb4	Ndufv2	1
Ndufb7	Ndufc2	1
Ndufa13	Ndufb11	1
Psma6	Psmb7	1
Ndufa10	Ndufs2	1
Ndufa5	Ndufs1	1
Ndufb11	Ndufs5	1
Ndufa9	Ndufs8	1
Ndufa11	Ndufs2	1
Ndufb11	Ndufs2	1
Mtnd5	Ndufb5	1
Atp5f1	Atp5j2	1
Psmb3	Psmb7	1
Mtnd5	Ndufv1	1
Ndufb3	Ndufb6	1
Ndufa6	Ndufs3	1
Ndufa2	Ndufb10	1
Mtnd4	Ndufb5	1
Ndufs2	Ndufv1	1
Mtnd5	Ndufa12	1
Ndufa11	Ndufs5	1
Mtnd5	Ndufc2	1
Atp5j2	Atp5l	1
Psmd11	Psmd7	1
Ndufa13	Ndufs2	1
Mtnd5	Ndufs1	1
Cct2	Cct4	1
Rpl36	Rpl7	1
Ndufc2	Ndufs2	1
Ndufa6	Ndufv1	1
Psma3	Psmb7	1
Ndufa2	Ndufs5	1
Psmd13	Psmd6	1
Ndufa3	Ndufs1	1
Ndufb3	Ndufc2	1
Rpl10	Rpl17	1
Ndufs1	Ndufv2	1
Ndufa5	Ndufs6	1
Ndufa5	Ndufs3	1
Ndufb11	Ndufv1	1
Ndufa2	Ndufv2	1
Mtnd4	Ndufv1	1
Psma4	Psmb5	1
Ndufa3	Ndufs8	1
Atp5h	Usmg5	1
Psma7	Psmb1	1
Uqcrfs1	Uqcrq	1
Cyc1	Uqcr10	1
Uqcrb	Uqcrfs1	1
Rpl14	Rpl15	1
Rpl4	Rplp0	1
Rpl15	Rpl6	1
Ndufa13	Ndufa6	1
Rpl13	Rpl17	1
Atp5h	Atp5l	1
Ndufa5	Ndufb11	1
Mtnd5	Ndufs8	1
Ndufa11	Ndufa2	1
Mtnd4	Ndufa6	1
Ndufa2	Ndufa7	1
Ndufb5	Ndufv1	1
Mtnd5	Ndufb8	1
Ndufa10	Ndufs1	1
Ndufb4	Ndufs2	1
Ndufs2	Ndufv2	1
Ndufc2	Ndufv1	1
Mtnd4	Ndufc2	1
Mtnd4	Ndufs6	1
Ndufb7	Ndufv2	1
Cox4i1	Cox5a	1
Ndufs3	Ndufs5	1
Ndufb5	Ndufs5	1
Ndufa11	Ndufc2	1
Ndufa3	Ndufs6	1
Cox4i1	Mtco2	1
Ndufb4	Ndufs8	1
Ndufs1	Ndufs6	1
Rpl10	Rpl24	1
Ndufb10	Ndufb3	1
Psma2	Psmb3	1
Ndufa1	Ndufs1	1
Mtnd1	Ndufb6	1
Ndufb11	Ndufb4	1
Ndufa11	Ndufs1	1
Ndufa1	Ndufa2	1
Uqcr10	Uqcrc1	1
Ndufs7	Ndufs8	1
Mtnd5	Ndufs3	1
Ndufa2	Ndufb11	1
Ndufa2	Ndufc2	1
Ndufab1	Ndufb8	1
Psma1	Psma4	1
Ndufs8	Ndufv2	1
Sept11	Sept7	1
Ndufa1	Ndufs7	1
Ndufs3	Ndufs8	1
Ndufb10	Ndufs6	1
Ndufb6	Ndufs4	1
Ndufb4	Ndufs4	1
Rpl3	Rpl6	1
Ndufa12	Ndufb2	1
Ndufa6	Ndufa7	1
Ndufb11	Ndufb8	1
Ndufb10	Ndufb11	1
Ndufa3	Ndufs2	1
Ndufa13	Ndufb2	1
Ndufa9	Ndufb8	1
Ndufa3	Ndufv1	1
Ndufa11	Ndufv2	1
Ndufs4	Ndufs7	1
Psma3	Psma7	1
Ndufa13	Ndufv1	1
Rpl3	Rpl7a	1
Psmc2	Psmd2	1
Ndufs3	Ndufs4	1
Ndufa5	Ndufb5	1
Ndufs5	Ndufv2	1
Mtnd4	Ndufb2	1
Rpl3	Rplp0	1
Ndufs5	Ndufs6	1
Ndufa6	Ndufb6	1
Ndufb11	Ndufb6	1
Cct6a	Cct7	1
Ndufb3	Ndufs8	1
Ndufb2	Ndufs2	1
Ndufs5	Ndufs8	1
Ndufs1	Ndufv1	1
Ndufa8	Ndufv1	1
Mtnd5	Ndufs4	1
Ndufa5	Ndufs7	1
Rpl10a	Rplp2	1
Rpl6	Rpl7	1
Mtnd1	Ndufa6	1
Ndufa9	Ndufs6	1
Ndufb5	Ndufv2	1
Ndufa1	Ndufs3	1
Ndufa11	Ndufb11	1
Uqcrc1	Uqcrq	1
Ndufa7	Ndufs6	1
Ndufs1	Ndufs7	1
Ndufa7	Ndufb9	1
Ndufb11	Ndufs6	1
Rpl18a	Rpl4	1
Ndufb6	Ndufs5	1
Ndufa10	Ndufs3	1
Ndufa3	Ndufv2	1
Rpl27a	Rpl3	1
Cct4	Cct7	1
Mtnd4	Ndufa9	1
Cox4i1	Cox5b	1
Eif3a	Eif3b	1
Ndufa12	Ndufs4	1
Ndufb6	Ndufs8	1
Ndufs3	Ndufs7	1
Ndufa2	Ndufa3	1
Mtnd5	Ndufb11	1
Ndufv1	Ndufv2	1
Mtnd4	Ndufa2	1
Rpl4	Rpl7a	1
Cox5b	Mtco2	1
Ndufs2	Ndufs3	1
Cox6c	Mtco2	1
Ndufa1	Ndufs2	1
Psma5	Psmb3	1
Ndufa13	Ndufb3	1
Mtnd5	Ndufab1	1
Actr2	Arpc2	1
Ndufb2	Ndufb5	1
Mtnd5	Ndufb2	1
Ndufa13	Ndufs1	1
Cops4	Cops5	1
Atp5i	Atp5l	1
Mtnd4	Ndufb11	1
Eif3e	Eif3m	1
Ndufc2	Ndufs6	1
Rpl10a	Rpl6	1
Psma4	Psma6	1
Cops3	Cops4	1
Rpl21	Rpl4	1
Ndufa5	Ndufb2	1
Psma5	Psma7	1
Rps2	Rps3a	1
Ndufa11	Ndufb5	1
Psma2	Psmb1	1
Mtnd5	Ndufa5	1
Psmc2	Psmd11	1
Mtnd4	Ndufs5	1
Ndufs6	Ndufv2	1
Ndufb2	Ndufb9	1
Ndufa10	Ndufb8	1
Mtnd5	Ndufa9	1
Rps4x	Rps8	1
Ndufb10	Ndufb6	1
Ndufa7	Ndufs8	1
Ndufa7	Ndufs3	1
Cct4	Cct5	1
Eif3a	Eif3i	1
Ndufa1	Ndufs8	1
Ndufb2	Ndufs6	1
Rps11	Rps14	1
Ndufa2	Ndufb6	1
Ndufb3	Ndufb5	1
Psma3	Psmb5	1
Ndufs2	Ndufs5	1
Mtnd5	Ndufs6	1
Psmd13	Psmd7	1
Psmd13	Psmd2	1
Psmd11	Psmd13	1
Cops5	Gps1	1
Ndufc2	Ndufs1	1
Ndufa3	Ndufs4	1
Rps24	Rps4x	1
Rpl13a	Rpl6	1
Cyc1	Uqcrq	1
Actr2	Arpc4	1
Ndufb2	Ndufv2	1
Psma4	Psmb1	1
Mrpl17	Mrpl28	1
Cct5	Cct6a	1
Ndufa11	Ndufb6	1
Ndufa1	Ndufs4	1
Ndufa5	Ndufa7	1
Mtnd5	Ndufs5	1
Ndufa10	Ndufc2	1
Ndufa5	Ndufs8	1
Psmd3	Psmd7	1
Psma4	Psma5	1
Mtnd4	Ndufs7	1
Rpl7	Rpl7a	1
Ndufa11	Ndufa6	1
Ndufa10	Ndufv2	1
Ndufb2	Ndufb8	1
Ndufb2	Ndufs7	1
Mtnd5	Ndufa10	1
Ndufc2	Ndufs8	1
Mtnd1	Ndufs6	1
Eif3b	Eif3i	1
Ndufa1	Ndufb3	1
Ndufa7	Ndufb8	1
Ndufs6	Ndufs7	1
Mtnd3	Ndufb8	1
Psma3	Psmb3	1
Atp6v1a	Atp6v1b2	1
Psmd1	Psmd6	1
Ndufs2	Ndufs7	1
Ndufab1	Ndufb2	1
Ndufb4	Ndufs3	1
Cct2	Cct8	1
Ndufb10	Ndufb7	1
Rpl12	Rpl36	1
Ndufa11	Ndufs8	1
Ndufa7	Ndufb6	1
Ndufa1	Ndufa5	1
Rps24	Rps8	1
Ndufa1	Ndufv1	1
Rpl18	Rpl3	1
Uqcr10	Uqcrq	1
Ndufb2	Ndufs5	1
Ndufb2	Ndufc2	1
Psma2	Psma7	1
Ndufa1	Ndufc2	1
Ndufa10	Ndufs8	1
Ndufa11	Ndufb7	1
Ndufa8	Ndufb2	1
Ndufa7	Ndufb4	1
Psmc1	Psmd11	1
Ndufa2	Ndufv1	1
Ndufs3	Ndufv2	1
Cct2	Cct6a	1
Rpl14	Rpl4	1
Ndufs7	Ndufv1	1
Mtnd5	Ndufa11	1
Rpl4	Rpl7	1
Ndufa9	Ndufab1	1
Rps16	Rps4x	1
Ndufb2	Ndufs8	1
Mtnd4	Ndufa3	1
Rpl15	Rpl7	1
Psmc4	Psmd1	1
Cct2	Cct5	1
Ndufb10	Ndufs5	1
Ndufs8	Ndufv1	1
Psma7	Psmb7	1
Ndufa6	Ndufb9	1
Mtatp8	Usmg5	1
Actr2	Actr3	1
Ndufb10	Ndufs3	1
Ndufc2	Ndufs5	1
Rpl7	Rplp0	1
Ndufb11	Ndufs7	1
Psmb3	Psmb5	1
Slc25a12	Slc25a13	1
Ndufa6	Ndufb2	1
Ndufa3	Ndufs3	1
Psmb5	Psmb7	1
Cyc1	Uqcrfs1	1
Ndufa7	Ndufc2	1
Ndufab1	Ndufb11	1
Rpl18a	Rpl7a	1
Psma4	Psmb7	1
Ndufab1	Ndufs4	1
Ndufa10	Ndufb6	1
Ndufa10	Ndufb11	1
Mtnd5	Ndufa1	1
Ndufb3	Ndufs5	1
Ndufa10	Ndufb3	1
Ndufb6	Ndufc2	1
Rpl10a	Rpl36	1
Ndufb2	Ndufs1	1
Ndufa7	Ndufs4	1
Mtnd4	Ndufa5	1
Ndufa9	Ndufv2	1
Psmd1	Psmd11	1
Psma6	Psma7	1
Ndufab1	Ndufb3	1
Rpl24	Rpl27a	1
Ndufb4	Ndufb9	1
Ndufa8	Ndufb10	1
Ndufa1	Ndufs6	1
Ndufb2	Ndufb7	1
Atp5j2	Usmg5	1
Rpl21	Rpl9	1
Rpl27	Rpl30	1
Cct3	Cct4	1
Ndufa12	Ndufa8	1
Ndufa12	Ndufb7	1
Sdha	Sdhd	1
Psmc2	Psmc4	1
Psma1	Psma7	1
Rpl32	Rpl8	1
Ndufb10	Ndufv1	1
Rps3a	Rps4x	1
Ndufa11	Ndufb9	1
Eif3g	Eif3i	1
Rps6	Rps8	1
Rps13	Rps26	1
Ndufb10	Ndufv2	1
Ndufa1	Ndufb5	1
Ndufa13	Ndufab1	1
Ndufb10	Ndufs2	1
Cops3	Gps1	1
Ndufb4	Ndufs1	1
Ndufb2	Ndufs3	1
Rpl13	Rpl28	1
Rps16	Rps24	1
Rpl15	Rpl28	1
Ndufb5	Ndufb7	1
Ndufa10	Ndufb5	1
Ndufa5	Ndufb10	1
Rps13	Rps24	1
Mtnd5	Ndufa7	1
Ndufa13	Ndufs5	1
Psma2	Psma5	1
Psmc2	Psmd3	1
Psmd11	Psmd3	1
Rpl15	Rpl18	1
Ndufb2	Ndufs4	1
Atp5c1	Usmg5	1
Ndufab1	Ndufs8	1
Ndufa10	Ndufb10	1
Rpl15	Rplp0	1
Ndufb8	Ndufs7	1
Ndufa9	Ndufb3	1
Ndufa13	Ndufb10	1
Ndufb7	Uqcrc2	1
Mtnd4	Ndufa10	1
Rpl10a	Rpl13a	1
Atp5l	Atp5o	1
Rps11	Rps4x	1
Rps13	Rps6	1
Cltb	Cltc	1
Ndufa6	Ndufs1	1
Ndufb8	Ndufc2	1
Ndufb2	Ndufb6	1
Cyc1	Ndufa9	1
Psmd1	Psmd3	1
Psmd1	Psmd13	1
Ndufa12	Ndufb8	1
Atp5f1	Usmg5	1
Psmd13	Psmd3	1
Ndufa8	Ndufb7	1
Psmd12	Psmd2	1
Uqcrb	Uqcrc2	1
Ndufa10	Ndufa11	1
Mrpl27	Mrpl28	1
Ndufa3	Ndufb3	1
Eif3c	Eif3i	1
Atp5f1	Atp5h	1
Psma5	Psmb1	1
Rpl3	Rpl4	1
Psmd1	Psmd12	1
Ndufa8	Ndufa9	1
Rpl10a	Rpl4	1
Ndufb4	Ndufb8	1
Ndufa9	Ndufb2	1
Ndufab1	Ndufs3	1
Ndufb10	Ndufb9	1
Ywhag	Ywhaz	1
Psmc2	Psmd6	1
Psma1	Psma5	1
Rpl10a	Rpl15	1
Mtnd3	Ndufa9	1
Mtnd4	Ndufb4	1
Rps13	Rps8	1
Rps14	Rps4x	1
Cct3	Tcp1	1
Ndufa10	Ndufb9	1
Ndufb10	Ndufs4	1
Ndufa3	Ndufb2	1
Atp5c1	Atp5l	1
Ndufb5	Ndufs1	1
Ndufa7	Ndufv1	1
Ndufa1	Ndufb7	1
Ndufab1	Ndufs2	1
Rps11	Rps16	1
Psmc2	Psmd12	1
Mrpl39	Mrpl47	1
Mtnd4	Ndufb3	1
Rpl10a	Rpl8	1
Eif3a	Eif3g	1
Ndufa12	Ndufa13	1
Ndufa8	Ndufb4	1
Mtnd4	Ndufv2	1
Ndufa10	Ndufa9	1
Atp5i	Mtatp8	1
Actr3	Arpc1b	1
Rpl10	Rpl13	1
Rpl10	Rpl27a	1
Mtnd3	Ndufa12	1
Ndufa12	Ndufc2	1
Ndufs4	Ndufs5	1
Rps14	Rps25	1
Rps14	Rps15a	1
Rpl17	Rpl27a	1
Rps11	Rps13	1
Cyc1	Uqcrc2	1
Psmd12	Psmd6	1
Uqcrc1	Uqcrc2	1
Gm10269	Rpl17	1
Mtnd5	Ndufb10	1
Sdhb	Sdhd	1
Ndufb10	Ndufs1	1
Mtnd3	Ndufb7	1
Eif3b	Eif3g	1
Mtnd3	Mtnd4	1
Cyc1	Ndufb3	1
Uqcr10	Uqcrb	1
Mtnd1	Mtnd5	1
Ndufb4	Ndufv1	1
Psma6	Psmb1	1
Ndufa6	Ndufc2	1
Atp5l	Mtatp8	1
Mtnd3	Ndufs1	1
Psmb1	Psmb5	1
Ndufa11	Ndufs7	1
Ndufa11	Ndufa3	1
Ndufa7	Ndufb10	1
Sdhb	Sdhc	1
Ndufb7	Ndufs4	1
Rpl12	Rpl14	1
Psma7	Psmb3	1
Ndufa12	Ndufb3	1
Rpl13a	Rpl8	1
Eif3a	Eif3c	1
Rpl18a	Rpl7	1
Rpl15	Rpl4	1
Mtnd3	Ndufs5	1
Ndufb3	Ndufs4	1
Psmc1	Psmc4	1
Actr3	Arpc2	1
Rps26	Rps6	1
Ndufb5	Ndufb9	1
Mrpl28	Mrpl30	1
Rps14	Rps26	1
Rpl10a	Rpl14	1
Arpc2	Arpc3	1
Psmc1	Psmd2	1
Rpl13	Rpl32	1
Rps3a	Rps8	1
Ndufa13	Ndufa9	1
Ndufa9	Ndufb4	1
Cyc1	Uqcrb	1
Psmc4	Psmd6	1
Ndufa8	Ndufb8	1
Ndufa2	Ndufs3	1
Ndufa6	Ndufs7	1
Mtnd3	Ndufa13	1
Ndufa1	Ndufv2	1
Rpl12	Rpl3	1
Ndufa12	Ndufb5	1
Atp5f1	Atp5l	1
Ndufa9	Ndufb7	1
Ndufa12	Ndufa9	1
Ndufb8	Ndufb9	1
Ndufa2	Ndufs7	1
Atp5f1	Atp5i	1
Gm17669	Rpl17	1
Ndufa7	Ndufv2	1
Rpl15	Rpl36	1
Atp5o	Usmg5	1
Rps18	Rps25	1
Rpl27a	Rpl31	1
Rpl18	Rpl7a	1
Ndufb4	Ndufb7	1
Eif3d	Eif3m	1
Ndufa1	Ndufb11	1
Mtnd5	Ndufs7	1
Ndufa1	Ndufa11	1
Atp5f1	Mtatp8	1
Ndufa1	Ndufb2	1
Ndufa5	Ndufb4	1
Mtnd4	Ndufb10	1
Psmc2	Psmd7	1
Ndufa8	Ndufb9	1
Atp5h	Atp5j2	1
Cops4	Gps1	1
Ndufa12	Ndufa5	1
Cox4i1	mt-Co3	1
Rps14	Rps6	1
Atp5h	Atp5i	1
Ndufa11	Ndufa7	1
Rps4x	Rps6	1
Eif3d	Eif3e	1
Ndufb5	Ndufs3	1
Psmc1	Psmc5	1
Mrpl17	Mrpl27	1
Mtnd3	Ndufc2	1
Ndufb9	Ndufs5	1
Mtnd3	Ndufb3	1
Arpc3	Arpc5	1
Rpl6	Rpl7a	1
Ndufa9	Ndufb5	1
Ndufb11	Ndufb2	1
Ndufs3	Ndufv1	1
Ndufa1	Ndufab1	1
Rpl7a	Rplp0	1
Ndufa12	Ndufb9	1
Ndufab1	Ndufb4	1
Ndufa3	Ndufb11	1
Mtnd3	Ndufa6	1
Ndufa1	Ndufb8	1
Ndufs7	Ndufv2	1
Ndufb10	Ndufb5	1
Ndufb7	Ndufs5	1
Cct6a	Cct8	1
Rpl10a	Rpl21	1
Rps24	Rps26	1
Actr2	Arpc3	1
Atp5a1	Atp5d	1
Ndufab1	Ndufb7	1
Rpl27a	Rpl7a	1
Mtnd3	Ndufb5	1
Psmc1	Psmd3	1
Rpl27	Rpl34	1
Ndufa3	Ndufa7	1
Ndufa10	Ndufb7	1
Rpl12	Rpl21	1
Ndufb4	Ndufs5	1
Rpl17	Rpl23a	1
Ndufa2	Ndufb2	1
Psmc2	Psmc5	1
Ndufa7	Ndufb3	1
Rpl15	Rpl3	1
Psma3	Psma5	1
Ndufa9	Ndufc2	1
Rpl36	Rpl7a	1
Ndufb10	Ndufb2	1
Psma5	Psma6	1
Mtnd3	Ndufs4	1
Rpl12	Rpl7a	1
Psmc4	Psmc6	1
Rpl12	Rpl28	1
Ndufa5	Ndufa8	1
Rpl17	Rpl29	1
Mtnd3	Mtnd5	1
Ndufs4	Uqcrc2	1
Cops2	Cops7a	1
Ndufa13	Ndufb4	1
Ndufa13	Ndufa8	1
Psmc4	Psmd3	1
Actr3	Arpc5	1
Rpl3	Rpl36	1
Rpl21	Rpl36	1
Mrpl28	Mrpl48	1
Psmc5	Psmd1	1
Rpl18a	Rpl28	1
Rpl10a	Rplp0	1
Arpc2	Arpc4	1
Ndufa5	Ndufs5	1
Psmd11	Psmd2	1
Rpl18a	Rpl21	1
Ndufs1	Ndufs3	1
Cox5b	mt-Co3	1
Uqcrb	Uqcrc1	1
Rpl14	Rpl8	1
Arpc3	Arpc4	1
Psmc1	Psmd1	1
Psmc1	Psmd6	1
Rps2	Rps4x	1
Ndufb10	Ndufs7	1
Psmc1	Psmd13	1
Rpl17	Rpl35	1
Mtnd3	Ndufs7	1
Ndufc2	Ndufs7	1
Ndufa13	Ndufs7	1
Ndufa8	Ndufab1	1
Rpl13	Rpl15	1
Rps16	Rps25	1
Rpl32	Rpl7a	1
Ndufb10	Ndufb8	1
Mtnd3	Ndufb11	1
Rpl15	Rpl7a	1
Rps3	Rps3a	1
Ndufa9	Ndufs5	1
Psma1	Psmb5	1
Atp5c1	Atp5d	1
Gm10260	Rps25	1
Ndufa1	Ndufa10	1
Rpl13a	Rpl15	1
Rpl10a	Rpl7a	1
Ndufc2	Ndufv2	1
Rps16	Rps18	1
Ndufb9	Uqcrc2	1
Ndufab1	Ndufc2	1
Rps15a	Rps16	1
Ndufab1	Ndufb9	1
Rps11	Rps15a	1
Dync1h1	Dync1li1	1
Ndufa6	Ndufb5	1
Ndufb3	Ndufb7	1
Ndufb7	Ndufb9	1
Rpl3	Rpl7	1
Rpl28	Rpl8	1
Ndufa10	Ndufv1	1
Rps2	Rps6	1
Rpl17	Rpl3	1
Rpl10a	Rpl12	1
Rpl27a	Rps24	1
Rpl13	Rpl7a	1
Mtnd3	Ndufa3	1
Rpl7a	Rpl8	1
Ndufa5	Ndufab1	1
Ndufa13	Ndufv2	1
Psmd2	Psmd6	1
Ndufa12	Ndufs5	1
Rps11	Rps26	1
Mtnd3	Ndufs8	1
Ndufa10	Ndufs4	1
Eif3c	Eif3m	1
Rps11	Rps3a	1
Ndufa7	Ndufs2	1
Rpl12	Rpl13	1
Ndufa11	Ndufb2	1
Rpl10a	Rpl28	1
Psma1	Psmb3	1
Ndufb7	Uqcrb	1
Actr3	Arpc4	1
Cct7	Cct8	1
Rpl13a	Rpl14	1
Rps14	Rps3a	1
Rpl15	Rpl18a	1
Rpl13a	Rpl7	1
Mtnd3	Ndufs3	1
Ndufa9	Ndufb11	1
Arpc1b	Arpc3	1
Psmd2	Psmd7	1
Ndufa13	Ndufb7	1
Psmc5	Psmd11	1
Rpl24	Rpl28	1
Ndufb10	Ndufc2	1
Ndufb3	Ndufs7	1
Rps11	Rps25	1
Ndufb7	Ndufb8	1
Ndufb9	Ndufs7	1
Gm10269	Rpl24	1
Ndufa9	Ndufb9	1
Ndufa1	Ndufa6	1
Rpl14	Rplp0	1
Mrpl17	Mrpl37	1
Mrpl44	Mrps24	1
Psmc1	Psmd7	1
Ndufa9	Uqcrb	1
Cops5	Cops7a	1
Mtnd4	Ndufa11	1
Ndufa12	Ndufb10	1
Mrpl13	Mrpl44	1
Ndufb10	Ndufs8	1
Rps13	Rps15a	1
Mrpl24	Mrpl48	1
Ndufa7	Ndufa9	1
Rpl28	Rpl4	1
Ndufb9	Ndufc2	1
Mrpl24	Mrpl47	1
Rpl21	Rpl8	1
Rpl36	Rpl6	1
Mrpl13	Mrpl47	1
Cct4	Cct8	1
Ndufs5	Ndufs7	1
Ndufb2	Ndufb3	1
Ndufa8	Ndufs5	1
Ndufa10	Uqcrc2	1
Ndufb7	Uqcrc1	1
Mrpl13	Mrpl20	1
Rpl10	Rpl10a	1
Mrpl17	Mrpl45	1
Rpl4	Rplp2	1
Ywhah	Ywhaz	1
Rpl15	Rpl8	1
Ndufa9	Ndufb10	1
Rps11	Rps9	1
Rpl13	Rpl4	1
Psma6	Psmb5	1
Rps15a	Rps4x	1
Ndufa9	Ndufb6	1
Mtnd3	Ndufb9	1
Rpl14	Rpl36	1
Rpl17	Rpl26	1
Ndufa10	Ndufb4	1
Ndufa8	Ndufb5	1
Ndufa5	Ndufb9	1
Rpl27a	Rpl4	1
Psma7	Psmb5	1
Mrpl13	Mrpl17	1
Ndufa1	Ndufb6	1
Ndufa12	Ndufb4	1
Rps14	Rps20	1
Mtnd3	Ndufa2	1
Ndufa10	Ndufa8	1
Rpl13a	Rpl4	1
Rps14	Rps24	1
Rpl27a	Rpl9	1
Rpl36	Rplp0	1
Rps14	Rps16	1
Rpl17	Rpl24	1
Mtnd2	Ndufa9	1
Ndufa9	Uqcrfs1	1
Cyc1	Ndufs4	1
Mrpl13	Mrpl30	1
Mrpl4	Mrpl45	1
Ywhae	Ywhah	1
Rpl36	Rpl4	1
Atp5a1	Atp5l	1
Rps13	Rps18	1
Rpl12	Rpl13a	1
Ndufa8	Ndufb6	1
Rpl12	Rpl18a	1
Rpl35	Rps24	1
Ndufb11	Ndufb7	1
Ndufa1	Ndufa7	1
Ndufa5	Ndufv2	1
Rpl13	Rpl8	1
Rpl31	Rps15a	1
Cox5a	Mtco2	1
Rps26	Rps8	1
Mtnd1	Ndufs7	1
Atp5c1	Atp5i	1
Rpl10a	Rpl27a	1
Ndufb2	Ndufb4	1
Ndufa10	Ndufa5	1
Ndufs5	Uqcrc2	1
Rpl13	Rpl27a	1
Mtnd3	Ndufv2	1
Rpl28	Rplp2	1
Rpl35	Rps8	1
Rps3a	Rps6	1
Psma5	Psmb7	1
Ndufa9	Ndufs7	1
Rpl10	Rps6	1
Mtnd4	Ndufab1	1
Mrpl44	Mrpl45	1
Rpl27a	Rpl28	1
Atp5c1	Atp5h	1
Ndufa10	Ndufa7	1
Ndufa6	Ndufb10	1
Cyc1	Uqcrc1	1
Rps11	Rps18	1
Atp5a1	Atp5c1	1
Cct5	Cct8	1
Psmc4	Psmd11	1
Mrps23	Mrps35	1
Rpl10	Rpl28	1
Ndufb4	Ndufb6	1
Atp5c1	Atp5o	1
Atp1a1	Atp1b1	1
Ndufb10	Ndufb4	1
Mtnd1	Ndufa9	1
Rpl3	Rplp2	1
Mrpl44	Mrpl57	1
Vps26a	Vps35	1
Cox5a	Cox5b	1
Rps2	Rps8	1
Mtnd3	Ndufs6	1
Ndufs4	Uqcrb	1
Mrpl28	Mrps18a	1
Ndufa10	Ndufs5	1
Actr1a	Actr1b	1
Ndufa5	Ndufb6	1
Gm10269	Rps26	1
Mrpl24	Mrpl4	1
Rps11	Rps6	1
Rpl13	Rpl24	1
Actr2	Arpc5	1
Rpl18a	Rpl27a	1
Rpl14	Rpl18	1
Mrpl45	Mrpl47	1
Atp5d	Atp5f1	1
Ndufb7	Ndufs7	1
Ndufa11	Ndufa5	1
Rpl13a	Rpl3	1
Psma2	Psmb5	1
Immt	Qil1	1
Eif3h	Eif3m	1
Rpl32	Rpl36	1
Mtnd3	Ndufb6	1
Ndufab1	Ndufv2	1
Rps25	Rps6	1
Mtnd3	Ndufv1	1
Ywhab	Ywhaz	1
Rpl36	Rpl8	1
Mrpl20	Mrpl28	1
Rps14	Rps19	1
Rpl28	Rpl9	1
Rpl8	Rps4x	1
Rps11	Rps24	1
Rps8	Rps9	1
Mrpl18	Mrpl51	1
Mrps2	Mrps24	1
Atp6v1b2	Atp6v1e1	0.998869
Mtnd2	Ndufs2	0.99887
Clta	Cltc	0.99887
Rps15a	Rps6	0.998871
Rpl28	Rpl6	0.998873
Ndufb6	Ndufb8	0.998874
Ndufab1	Ndufv1	0.998875
Sdha	Sdhc	0.998875
Psmb2	Psmb3	0.998876
Cyc1	Ndufs2	0.998878
Mrpl24	Mrpl27	0.998879
Rpl27a	Rplp2	0.99888
Rps23	Rps6	0.998881
Rps23	Rps8	0.998883
Atp5d	Atp5h	0.998883
Psma5	Psmb5	0.998884
Phb	Phb2	0.998885
Ndufa11	Ndufab1	0.998886
Rpl21	Rpl6	0.998888
Uqcrc2	Uqcrfs1	0.998888
Atp5d	Atp5l	0.998888
Psmc2	Psmd1	0.998889
Rpl27a	Rpl32	0.99889
Psma1	Psma2	0.998891
Ndufa3	Ndufab1	0.998893
Slc25a4	Slc25a42	0.998893
Ndufa7	Ndufb11	0.998893
Rpl6	Rplp2	0.998894
Rpl10a	Rpl13	0.998895
Rps26	Rps4x	0.998896
Cyc1	Ndufa13	0.998897
Rpl28	Rpl36	0.998899
Gm10269	Rps24	0.998899
Ndufa10	Ndufa12	0.9989
Mtnd1	Ndufb9	0.998901
Mtnd3	Ndufa5	0.998902
Ndufa8	Ndufc2	0.998902
Rpl3	Rpl8	0.998904
Cct2	Cct3	0.998905
Ndufa12	Ndufb6	0.998906
Rpl12	Rpl8	0.998907
Sdha	Sdhb	0.998907
Mrpl28	Mrpl4	0.998908
Rpl21	Rplp0	0.998909
Rps15a	Rps24	0.998911
Eif3c	Eif3e	0.998911
Rpl27a	Rpl8	0.998912
Rpl12	Rpl15	0.998913
Mrps18b	Mrps28	0.998914
Eif3e	Eif3g	0.998915
Ndufb7	Uqcrfs1	0.998915
Rpl10	Rpl12	0.998917
Ndufa12	Uqcrb	0.998918
Mrpl37	Mrpl57	0.998918
Rpl27a	Rplp0	0.998919
Psmc5	Psmd2	0.99892
Sept11	Sept2	0.998921
Rpl14	Rpl7	0.998922
Mtnd1	Ndufb5	0.998924
Ndufa7	Ndufa8	0.998925
Cyc1	Ndufa12	0.998926
Mtnd1	Ndufs8	0.998927
Mrpl1	Mrpl24	0.998928
Mtnd2	Ndufb5	0.998929
Rpl13a	Rpl9	0.998929
Mtnd2	Ndufv1	0.99893
Ndufa7	Ndufs5	0.998932
Rps16	Rps3a	0.998933
Gm10269	Rps6	0.998933
Mrpl13	Mrpl46	0.998934
Ndufa3	Ndufb10	0.998935
Rps13	Rps16	0.998936
Ndufs6	Uqcrb	0.998937
Ndufc2	Uqcrb	0.998937
Psmc5	Psmd3	0.998938
Ndufa1	Ndufa9	0.99894
Rpl19	Rpl27a	0.998941
Rpl17	Rps8	0.998941
Rps13	Rps4x	0.998942
Mtnd1	Ndufv1	0.998943
Rps4x	Rps9	0.998944
Mrpl39	Mrpl44	0.998945
Rpl14	Rpl6	0.998946
Atp5c1	Mtatp8	0.998946
Mrpl28	Mrpl55	0.998947
Rpl18a	Rpl6	0.998948
Ndufb6	Ndufb7	0.99895
Mtnd2	Ndufs4	0.998951
Atp5h	Mtatp8	0.998951
Ndufa7	Ndufb5	0.998952
Ndufa10	Ndufs7	0.998953
Rpl10	Rps24	0.998954
Ndufb9	Uqcrb	0.998955
Cops4	Cops7a	0.998956
Eif3c	Eif3g	0.998956
Mtnd3	Ndufb4	0.998957
Mrpl17	Mrpl39	0.998958
Uqcrc1	Uqcrfs1	0.998958
Ndufa2	Ndufab1	0.998959
Gm10260	Rps16	0.998959
Mrpl15	Mrpl51	0.99896
Psmd1	Psmd2	0.998962
Rpl10a	Rpl9	0.998962
Atp5c1	Atp5f1	0.998962
Mrpl20	Mrpl27	0.998963
Rpl10a	Rpl18	0.998964
Rpl3	Rpl9	0.998964
Ndufa8	Ndufs7	0.998965
Ndufa9	Uqcrc2	0.998966
Rpl10	Rpl8	0.998967
Ndufa10	Ndufab1	0.998968
Mrpl27	Mrpl47	0.998969
Mrpl4	Mrpl47	0.99897
Rpl12	Rpl4	0.998971
Mrpl24	Mrpl37	0.998972
Psma2	Psmb7	0.998973
Ndufb6	Ndufb9	0.998974
Cops3	Cops7a	0.998975
Mtnd2	Ndufb8	0.998976
Ndufs5	Uqcrb	0.998978
Eif3a	Eif3m	0.998979
Cyc1	Ndufb8	0.99898
Cox4i1	Cox6c	0.998981
Mtnd1	Ndufs1	0.998982
Eif3k	Eif3l	0.998983
Rps16	Rps26	0.998984
Gm10269	Rps8	0.998984
Mtnd2	Ndufb6	0.998985
Eif3a	Eif3d	0.998986
Mtatp6	Mtatp8	0.998987
Rpl27a	Rps11	0.998988
Rpl4	Rpl8	0.998989
Rpl7	Rps13	0.99899
Mtnd2	Ndufb7	0.998991
Rps15a	Rps2	0.998992
Rpl24	Rps11	0.998992
Atp5h	Atp5o	0.998992
Gm10269	Rpl27a	0.998992
Mrpl39	Mrpl57	0.998992
Rpl13	Rpl18	0.998993
Eif3e	Eif3h	0.998994
Rpl13	Rpl23a	0.998995
Rpl17	Rpl8	0.998995
Cyc1	Ndufa10	0.998996
Rpl3	Rps24	0.998997
Rpl12	Rpl30	0.998998
Rpl19	Rpl35	0.998998
Mrpl27	Mrpl4	0.998999
Ndufb2	Ndufv1	0.999
Rpl27a	Rps14	0.999001
Psmd6	Psmd7	0.999002
Rpl10	Rps11	0.999003
Mrpl11	Mrpl54	0.999004
Rpl13a	Rpl32	0.999004
Chchd3	Qil1	0.999004
Ndufa1	Ndufb9	0.999005
Rpl13	Rpl36	0.999006
Vdac2	Vdac3	0.999006
Cct2	Tcp1	0.999007
Mtnd2	Ndufs3	0.999008
Mrpl3	Mrps23	0.999009
Rpl8	Rplp0	0.99901
Atp5d	Usmg5	0.99901
Mtnd2	Ndufs7	0.999011
Rpl23a	Rps6	0.999012
Mrpl22	Mrpl51	0.999013
Mtnd1	Mtnd3	0.999014
Cct3	Cct8	0.999015
Rpl28	Rplp0	0.999016
Psma2	Psma3	0.999017
Cops4	Cops6	0.999018
Gm3550	Rpl17	0.999018
Rpl13a	Rpl18	0.999018
Ndufb5	Ndufb6	0.999019
Mrpl37	Mrpl4	0.99902
Arpc1b	Arpc5	0.999021
Ndufa3	Ndufa5	0.999022
Ndufab1	Ndufb5	0.999022
Rpl32	Rpl7	0.999023
Rpl18	Rpl4	0.999024
Mtnd1	Ndufv2	0.999025
Rps24	Rps6	0.999026
Mrpl1	Mrpl28	0.999027
Eif3l	Eif3m	0.999028
Mrpl27	Mrpl51	0.999029
Atp5h	Mtatp6	0.999029
Atp5d	Atp5o	0.999029
Mtnd2	Ndufs5	0.99903
Mrpl24	Mrpl32	0.999031
Atp5i	Atp5o	0.999031
Rpl13a	Rpl28	0.999031
Eif3b	Eif3e	0.999032
Ndufb3	Uqcrb	0.999033
Rps24	Rps25	0.999034
Mrpl28	Mrpl46	0.999035
Rpl13a	Rplp2	0.999035
Mrpl32	Mrpl45	0.999036
Rpl30	Rplp2	0.999037
Mrpl4	Mrpl48	0.999038
Ndufa1	Ndufs5	0.999038
Ywhab	Ywhah	0.999039
Sptan1	Sptbn1	0.999039
Atp5a1	Atp5i	0.999039
Clta	Cltb	0.999039
Rpl35	Rps6	0.999039
Mrpl4	Mrpl51	0.99904
Mrpl1	Mrpl9	0.999041
Rpl14	Rpl3	0.999042
Psmc3	Psmc6	0.999043
Ndufa7	Ndufb7	0.999044
Mrpl11	Mrpl15	0.999045
Ywhab	Ywhaq	0.999046
Eif3a	Eif3e	0.999047
Mtnd5	Ndufa13	0.999048
Slc25a20	Slc25a3	0.999048
Rpl17	Rps6	0.999048
Mrpl17	Mrpl20	0.999049
Mrpl1	Mrpl44	0.999049
Rpl13	Rpl9	0.999049
Rpl4	Rpl6	0.99905
Mrpl44	Mrpl48	0.999051
Mtnd1	Ndufa8	0.999052
Mtnd1	Ndufa12	0.999053
Ganab	Prkcsh	0.999053
Rpl10	Rpl4	0.999054
Cyc1	Ndufb9	0.999055
Rpl3	Rps6	0.999056
Ndufb9	Uqcrc1	0.999057
Rpl13a	Rplp0	0.999057
Psmd1	Psmd7	0.999057
Rps19	Rps25	0.999058
Mtnd5	Ndufa6	0.999059
Gm10260	Rps14	0.999059
Mtnd3	Ndufb10	0.99906
Rpl13	Rplp0	0.999061
Rpl21	Rplp2	0.999062
Ndufa3	Ndufb8	0.999063
Ndufa11	Uqcrc2	0.999064
Gm10260	Rps18	0.999064
Mtnd2	Ndufs8	0.999065
Gm10260	Rps15a	0.999065
Mrpl39	Mrpl4	0.999065
Rps24	Rps9	0.999066
Rpl31	Rps11	0.999067
Rpl23a	Rps24	0.999068
Psmc5	Psmc6	0.999069
Rpl12	Rpl9	0.999069
Rps18	Rps4x	0.999069
Ndufa12	Ndufs7	0.99907
Psma1	Psmb2	0.999071
Rpl13	Rps26	0.999071
Mrpl17	Mrpl46	0.999072
Eif3b	Eif3c	0.999072
Rpl24	Rpl31	0.999072
Ndufa8	Uqcrc2	0.999073
Rps25	Rps4x	0.999074
Atp5j2	Mp68	0.999074
Mrpl17	Mrpl30	0.999075
Mrpl45	Mrpl9	0.999076
Ndufa3	Ndufb7	0.999077
Mtnd1	Ndufs5	0.999077
Pdha1	Pdhb	0.999078
Mrpl32	Mrpl44	0.999079
Mrpl1	Mrpl47	0.99908
Mtnd2	Ndufb4	0.999081
Rpl14	Rpl7a	0.999081
Ndufa1	Ndufa12	0.999082
Mrpl9	Mrps26	0.999083
Rps14	Rps18	0.999083
Chchd3	Immt	0.999083
Mrpl11	Mrpl44	0.999084
Rpl4	Rpl9	0.999084
Rpl35	Rps16	0.999084
Mrpl35	Mrpl9	0.999085
Ndufs4	Uqcrfs1	0.999085
Mrpl1	Mrpl15	0.999086
Gm10260	Rps11	0.999086
Ndufa3	Ndufb4	0.999087
Rpl35	Rps26	0.999087
Rps15a	Rps18	0.999087
Eef1b	Eef1b2	0.999087
Rpl23	Rps15a	0.999088
Rpl10	Rpl19	0.999088
Rpl23a	Rpl27a	0.999089
Hnrnpab	Hnrnpd	0.999089
Ndufa7	Ndufb2	0.99909
Rpl17	Rpl9	0.99909
Rpl24	Rps13	0.99909
Rpl10	Rpl6	0.999091
Psmd2	Psmd3	0.999092
Rplp0	Rplp2	0.999093
Rps10	Rps20	0.999093
Rpl32	Rpl4	0.999094
Mrpl27	Mrpl54	0.999095
Atp6v1a	Atp6v1e1	0.999096
Rpl24	Rpl9	0.999096
Rpl13	Rpl18a	0.999097
Rpl35	Rps11	0.999097
Rpl27a	Rpl35	0.999097
Ndufb5	Ndufb8	0.999097
Rpl24	Rpl35	0.999097
Mtnd1	Ndufa1	0.999098
Rpl13	Rps8	0.999099
Eif3g	Eif3m	0.9991
Rpl15	Rpl27a	0.999101
Ndufa3	Ndufa9	0.999102
Rps16	Rps2	0.999102
Psmd14	Psmd7	0.999103
Rps23	Rps4x	0.999104
Rpl23a	Rps16	0.999105
Mrpl17	Mrpl24	0.999106
Psma5	Psmb2	0.999106
Mtnd2	Ndufa5	0.999107
Mrpl20	Mrpl9	0.999108
Ndufa12	Uqcrc2	0.999109
Rpl6	Rps6	0.99911
Mrpl39	Mrpl51	0.99911
Mrpl13	Mrpl32	0.999111
Rps23	Rps24	0.999112
Psmc2	Psmd13	0.999113
Rpl10	Rpl9	0.999113
Cops7a	Gps1	0.999113
Dap3	Mrps24	0.999114
Ndufab1	Ndufs1	0.999115
Ndufa5	Ndufc2	0.999115
Ndufa3	Ndufc2	0.999115
Rps2	Rps3	0.999116
Cox5b	Cox6c	0.999116
Rpl3	Rpl32	0.999117
Mrpl3	Mrpl4	0.999117
Qars	Rars	0.999118
Mrpl1	Mrpl4	0.999119
Mrpl37	Mrpl47	0.99912
Atp5j2	Mtatp8	0.99912
Rpl19	Rps8	0.99912
Ndufa1	Ndufb4	0.999121
Mtnd4	Ndufa7	0.999122
Gm10269	Rps11	0.999122
Mtnd2	Ndufa2	0.999123
Psma2	Psmb2	0.999124
Rps13	Rps23	0.999124
Rpl23a	Rpl24	0.999124
Rpl28	Rps26	0.999125
Rpl23a	Rps26	0.999126
Mrpl51	Mrps25	0.999127
Mrpl28	Mrpl47	0.999127
Eif3c	Eif3h	0.999127
Mrpl11	Mrpl30	0.999128
Rps11	Rps8	0.999129
Cops2	Cops6	0.99913
Ndufa12	Ndufab1	0.99913
Mtnd2	Ndufa12	0.999131
Rps2	Rps9	0.999132
Mrpl17	Mrpl47	0.999133
Gm10269	Rps15a	0.999133
Mrpl28	Mrpl57	0.999133
Rpl27a	Rpl6	0.999133
Arpc2	Arpc5	0.999134
Ndufb5	Ndufs7	0.999135
Rps15a	Rps26	0.999136
Rpl13	Rplp2	0.999136
Slc25a20	Tmem65	0.999136
Mtnd1	Ndufs2	0.999137
Cox5a	mt-Co3	0.999138
Atp5i	Mtatp6	0.999138
Rps18	Rps26	0.999138
Mtnd1	Ndufb3	0.999139
Rps13	Rps25	0.999139
Rpl6	Rpl9	0.999139
Rpl10	Rps4x	0.99914
Gm10269	Rpl19	0.99914
Ndufa12	Ndufa7	0.999141
Rpl10	Rpl23a	0.999142
Mrpl4	Mrpl46	0.999142
Rpl23a	Rps15a	0.999143
Rpl30	Rpl6	0.999144
Rpl3	Rps8	0.999145
Mrpl15	Mrps18b	0.999145
Atp5i	Atp5j2	0.999145
Mrpl3	Mrpl47	0.999146
Ndufs5	Uqcrfs1	0.999146
Atp5a1	Usmg5	0.999146
Rpl35	Rps13	0.999146
Rpl8	Rps6	0.999147
Rpl18	Rpl21	0.999147
Mrpl17	Mrpl4	0.999148
Rpl10	Rpl7	0.999149
Ndufa1	Ndufb10	0.99915
Psma6	Psmb2	0.99915
Rpl30	Rpl8	0.999151
Rps11	Rps20	0.999152
Rpl23a	Rps4x	0.999153
Rpl17	Rps4x	0.999153
Mrpl15	Mrpl17	0.999153
Rpl17	Rpl6	0.999153
Mrpl24	Mrpl35	0.999154
Rpl18	Rpl8	0.999155
Mtnd5	Ndufb9	0.999155
Ndufab1	Ndufb10	0.999156
Mrpl11	Mrpl47	0.999157
Rpl11	Rpl23a	0.999157
Rpl13a	Rpl36	0.999157
Ywhae	Ywhag	0.999158
Rpl10	Rps13	0.999158
Rpl27a	Rpl7	0.999159
Rpl21	Rpl27a	0.99916
Mrpl13	Mrpl4	0.99916
Rpl27a	Rps15a	0.999161
Rpl15	Rpl32	0.999162
Rpl10a	Rpl30	0.999162
mt-Co3	Mtco2	0.999163
Rpl18a	Rpl8	0.999164
Ndufa10	Uqcrb	0.999165
Btf3	Naca	0.999165
Ndufa12	Uqcrc1	0.999165
Eif3e	Eif3i	0.999166
Cyc1	Ndufc2	0.999166
Dpysl2	Dpysl3	0.999166
Ndufa3	Ndufs7	0.999167
Ndufc2	Uqcrc2	0.999167
Etfa	Etfb	0.999167
Rpl18a	Rpl3	0.999167
Mrpl3	Mrpl9	0.999168
Eif3d	Eif3i	0.999169
Rpl18	Rpl27a	0.999169
Atp5a1	Atp5h	0.999169
Psmd14	Psmd3	0.99917
Atp5l	Mtatp6	0.99917
Rpl10a	Rpl32	0.999171
Mrpl3	Mrps10	0.999171
Ndufa3	Ndufb5	0.999172
Psmc4	Psmd13	0.999173
Mrps25	Mrps28	0.999174
Gm10260	Rps19	0.999174
Rpl10	Rpl7a	0.999174
Rpl21	Rpl32	0.999174
Mrpl30	Mrpl51	0.999175
Mrpl15	Mrpl47	0.999176
Mrpl1	Mrpl20	0.999176
Rpl14	Rpl28	0.999177
Rpl10a	Rpl7	0.999178
Mtnd3	Ndufa1	0.999178
Gm10260	Rps26	0.999178
Mtnd2	Ndufv2	0.999179
Rpl13	Rpl6	0.99918
Actr2	Arpc1b	0.99918
Slc25a3	Tmem65	0.99918
Rpl6	Rpl8	0.999181
Mtnd3	Ndufab1	0.999182
Gm17669	Rpl29	0.999182
Rpl12	Rplp2	0.999182
Rpl13a	Rpl21	0.999182
Ndufb4	Uqcrb	0.999183
Rpl28	Rpl7	0.999184
Mrpl15	Mrpl40	0.999184
Mrpl22	Mrpl44	0.999185
Rab11a	Rab11b	0.998371
Mrpl22	Mrpl27	0.998373
Rpl12	Rpl6	0.998374
Ndufa8	Uqcrb	0.998375
Gm10269	Rps16	0.998375
Rps25	Rps3a	0.998377
Ndufa12	Ndufa3	0.998378
Eif3b	Eif3d	0.998379
Ndufa13	Ndufa7	0.998381
Rpl28	Rpl7a	0.998381
Rpl13	Rps24	0.998382
Psmc4	Psmd12	0.998383
Psma4	Psmb2	0.998384
Rps17	Rps18	0.998384
Hnrnpa2b1	Hnrnpa3	0.998386
Mrpl35	Mrpl39	0.998387
Psma7	Psmb2	0.998388
Mrpl27	Mrpl9	0.99839
Psmc6	Psmd2	0.998391
Rpl26	Rpl35	0.998391
Rpl17	Rpl31	0.998391
Rps16	Rps19	0.998392
Mtnd1	Ndufs3	0.998394
Gm10260	Rps4x	0.998394
Slc25a42	Slc25a5	0.998394
Cyc1	Ndufa11	0.998395
Rps20	Rps25	0.998396
Mrpl11	Mrpl45	0.998397
Rpl6	Rps13	0.998399
Ndufa1	Ndufa8	0.9984
Rpl9	Rplp2	0.9984
Mtnd1	Ndufb7	0.998401
Rpl12	Rpl27a	0.998403
Mrpl9	Mrps18a	0.998404
Atp5j2	Mtatp6	0.998404
Mrpl44	Mrpl47	0.998405
Mtatp6	Usmg5	0.998405
Rpl18a	Rpl32	0.998406
Ndufa8	Uqcrc1	0.998408
Ndufa11	Uqcr10	0.998409
Dlat	Pdhx	0.99841
Mtnd1	Ndufa11	0.998411
Ndufa10	Uqcrc1	0.998413
Psmc1	Psmd12	0.998414
Rpl18	Rpl36	0.998415
Psmd14	Psmd6	0.998416
Rpl27	Rpl28	0.998418
Mrpl39	Mrps18a	0.998419
Mtnd1	Mtnd4	0.99842
Ndufb6	Uqcrc2	0.998421
Rps16	Rps6	0.998423
Mrpl20	Mrpl30	0.998424
Ndufb8	Uqcrc2	0.998425
Psmc4	Psmd2	0.998426
Cox5b	Cox6a2	0.998426
Psmd11	Psmd14	0.998428
Rpl35	Rps4x	0.998428
Mrpl2	Mrps7	0.998429
Rps14	Rps8	0.99843
Rps6	Rps9	0.998431
Eif3i	Eif3m	0.998433
Mrps24	Mrps35	0.998434
Rpl24	Rps6	0.998434
Ndufb7	Uqcr10	0.998435
Mtnd2	Ndufa8	0.998436
Rpl8	Rplp2	0.998437
Rpl12	Rps6	0.998439
Rpl28	Rpl34	0.99844
Pcca	Pccb	0.998441
Mtnd1	Ndufa5	0.998442
Mrpl20	Mrpl24	0.998444
Psmc5	Psmd13	0.998445
Mrpl44	Mrpl9	0.998446
Mtnd1	Mtnd2	0.998447
Mrpl20	Mrpl47	0.998448
Rpl35	Rps15a	0.998448
Ndufa10	Uqcrfs1	0.998448
Mrpl11	Mrpl24	0.99845
Mrpl18	Mrpl45	0.998451
Ndufs6	Uqcrc2	0.998452
Ndufa3	Ndufa8	0.998453
Mrpl30	Mrpl37	0.998454
Rpl17	Rps24	0.998454
Cops6	Gps1	0.998456
Cox5b	Cox6b1	0.998456
Atp5a1	Atp5o	0.998456
Mrpl15	Mrpl30	0.998457
Uqcrb	Uqcrh	0.998457
Ndufs6	Uqcrq	0.998458
Mtnd2	Ndufc2	0.998458
Rpl17	Rps13	0.998458
Eif3d	Eif3g	0.998459
Rpl12	Rpl27	0.99846
Rpl30	Rpl34	0.998462
Ndufa8	Uqcrfs1	0.998462
Eif3b	Eif3m	0.998463
Ndufv2	Uqcr10	0.998464
Rpl3	Rpl30	0.998465
Mrpl20	Mrpl39	0.998466
Gm17669	Rpl35	0.998466
Atp5f1	Atp5o	0.998466
Ndufc2	Uqcr10	0.998466
Dync1h1	Dync1i2	0.998466
Ndufa9	Uqcrq	0.998467
Ndufs8	Uqcr10	0.998469
Mrpl24	Mrpl38	0.99847
Rps15	Rps24	0.998471
Atp5f1	Mtatp6	0.998471
Mrpl30	Mrpl9	0.998472
Gm10260	Rps17	0.998472
Rpl13	Rps4x	0.998473
Mrps24	Ptcd3	0.997712
Mtnd1	Ndufb4	0.997713
Ndufb9	Uqcr10	0.997715
Gm10260	Rps13	0.997715
Rpl27	Rpl27a	0.997717
Cyc1	Ndufb5	0.997719
Ndufb9	Uqcrq	0.99772
Mtnd2	Ndufb2	0.997722
Aimp1	Rars	0.997724
Rps15a	Rps8	0.997726
Mrpl44	Mrps26	0.997727
Mrps35	Mrps9	0.997729
Mrpl24	Mrpl44	0.997731
Mrpl17	Mrps18b	0.997732
Rpl10	Rpl18a	0.997734
Psmc5	Psmd12	0.997736
Ndufs1	Uqcr10	0.997738
Mrpl27	Mrpl45	0.997739
Ndufb8	Uqcrb	0.997741
Eprs	Iars	0.997743
Ndufa3	Ndufb6	0.997744
Eif3c	Eif3d	0.997744
Rpl24	Rps8	0.997744
Mtnd3	Ndufa10	0.997746
Actn1	Actn4	0.996997
Mrpl24	Mrps18a	0.996999
Mrpl24	Mrpl30	0.997001
Mtnd1	Ndufs4	0.997004
Rpl36	Rplp2	0.997006
Mrpl51	Mrps26	0.997008
Ndufa7	Uqcrb	0.99701
Rpl13	Rpl29	0.99701
Rpl14	Rpl21	0.997013
Ndufv1	Uqcrb	0.997015
Mrpl27	Mrpl3	0.997017
Rpl7	Rpl8	0.997019
Eif3g	Eif3h	0.997022
Eif3c	Eif3l	0.997022
Mrpl20	Mrps30	0.997024
Cox5a	Cox6b1	0.997026
Hist2h2aa1	Hist2h2ac	0.997026
Rpl30	Rpl4	0.997028
Ndufs6	Uqcr10	0.99703
Rpl7a	Rps13	0.99703
Atp5f1	Mp68	0.99703
Mrpl3	Mrps18b	0.997033
Rpl10a	Rpl18a	0.997035
Mrps25	Mrps26	0.997037
Rps13	Rps9	0.997039
Ict1	Mrpl20	0.997039
Atp5d	Atp5j2	0.997039
Mrpl32	Mrps18a	0.997041
Cyc1	Ndufs5	0.997044
Rps18	Rps19	0.997044
Rpl35	Rps14	0.997044
Ndufb3	Uqcrc2	0.997046
Mrpl20	Mrpl45	0.997048
Rpl19	Rpl3	0.99705
Rpl10	Rps26	0.997052
Rpl14	Rpl27a	0.997054
Mrpl20	Mrpl37	0.997057
Psmc5	Psmd6	0.997059
Ndufa8	Uqcr10	0.997061
Eif3d	Eif3h	0.997063
Mrpl13	Mrpl51	0.997065
Gm10036	Rpl23a	0.997065
Rpl28	Rpl32	0.997067
Ndufb8	Uqcrfs1	0.997067
Mrpl13	Mrpl28	0.99707
Gm9493	Rps7	0.99707
Mrpl30	Mrpl32	0.997072
Rpl13	Rpl21	0.997074
Rpl3	Rps4x	0.997076
Mrpl11	Mrpl28	0.997078
Mtnd2	Ndufb3	0.99708
Rps25	Rps8	0.997082
Mrpl4	Mrps35	0.997085
Rps14	Rps9	0.997087
Rps18	Rps24	0.997087
Rpl18a	Rplp2	0.997089
Rpl14	Rplp2	0.997091
Adrm1	Gm9774	0.997091
Rpl7a	Rplp2	0.997091
Atp5c1	Atp5j2	0.997091
Mrpl24	Mrpl46	0.997093
Rpl18	Rpl7	0.997095
Rpl24	Rps4x	0.997095
Ndufs3	Uqcr10	0.997097
Mrpl37	Mrpl51	0.997099
Rpl18a	Rplp0	0.997101
Rpl12	Rplp0	0.997104
Mrpl3	Mrps17	0.997104
Mtnd5	Ndufa3	0.997106
Mrpl11	Mrpl39	0.997108
Rpl14	Rpl18a	0.99711
Ndufa9	Uqcr10	0.997112
Mrps28	Mrps5	0.997114
Mrpl51	Mrps18b	0.997116
Mrpl37	Mrpl44	0.997118
Rpl27a	Rpl36	0.99712
Mrpl45	Mrps18a	0.997122
Gm17669	Rpl13	0.997122
Rps16	Rps23	0.997124
Ndufs2	Uqcrb	0.997126
Rpl18a	Rpl36	0.997128
Rpl10	Rpl21	0.997131
Psmd12	Psmd14	0.997133
Mrpl3	Mrpl40	0.997135
Rps10	Rps19	0.997137
Rps11	Rps19	0.997139
Ndufa3	Ndufs5	0.997141
Mtnd1	Ndufa7	0.997143
Mrpl4	Mrps18b	0.997145
Mrpl39	Mrpl55	0.997147
Mrpl30	Mrpl35	0.997149
Mrpl44	Mrps30	0.997151
Cops3	Cops6	0.997153
Mrpl20	Mrps25	0.997155
Mtnd1	Ndufa2	0.997157
Rps3a	Rps9	0.997159
Gm10269	Rps13	0.997159
Ndufs2	Uqcrc2	0.997161
Mrpl13	Mrpl57	0.997161
Mrpl11	Mrps18a	0.997163
Mrpl17	Mrps18a	0.997165
Gm10036	Rpl23	0.997165
Rpl21	Rpl28	0.997167
Mtnd3	Ndufb2	0.997169
Gm10269	Rps14	0.997169
Rpl10	Rpl13a	0.997169
Rps20	Rps24	0.997171
Rpl10	Rpl14	0.997173
Mrpl11	Mrpl13	0.997175
Rpl15	Rpl17	0.997175
Rps18	Rps6	0.997175
Rpl12	Rpl17	0.997175
Rpl10	Rps8	0.997177
Uqcrfs1	Uqcrh	0.997177
Rpl13	Rpl3	0.997179
Rpl27a	Rpl34	0.997181
Ndufa3	Ndufb9	0.997183
Gm10269	Rpl26	0.997183
Rpl23	Rps26	0.997185
Cyc1	Ndufb7	0.997187
Ndufa3	Ndufa6	0.997189
Mrpl40	Mrpl47	0.997191
Mrpl20	Mrps34	0.997193
Rpl10	Rpl31	0.997195
Psmc2	Psmc6	0.997197
Ndufb9	Uqcrfs1	0.997197
Rpl11	Rpl27a	0.997197
Mrpl13	Mrpl15	0.997199
Atp5c1	Mtatp6	0.997199
Dap3	Mrps9	0.997201
Cops2	Cops8	0.997203
Mtnd2	Ndufs1	0.997205
Mrpl18	Mrpl47	0.997207
Mrpl44	Mrpl51	0.997209
Mrpl24	Mrpl51	0.997211
Eif3d	Eif3f	0.997213
Mtnd3	Ndufa11	0.997214
Rps10	Rps14	0.997216
Rps25	Rps26	0.997218
Atp5l	Mp68	0.997218
Rpl32	Rpl9	0.997218
Nap1l1	Nap1l4	0.997218
H3f3a	H3f3c	0.997218
Ndufa2	Uqcrb	0.99722
Pc	Pcx	0.99722
Psmc6	Psmd1	0.997222
Rpl7	Rplp2	0.997224
Mrpl17	Mrps35	0.997226
Rpl17	Rps11	0.997226
Cox5a	Cox6c	0.997228
Mrpl48	Mrps24	0.99723
Mrpl17	Mrpl44	0.997232
Rps19	Rps20	0.997234
Mrpl15	Mrpl3	0.997236
Mrpl3	Mrpl48	0.997238
Mtnd1	Ndufb2	0.997239
Mrpl53	Mrpl9	0.997241
Gm10036	Rpl27a	0.997241
Vdac1	Vdac3	0.997241
Mrpl15	Mrpl46	0.997243
Coq6	Timm50	0.997243
Mrpl3	Mrps2	0.997245
Mrpl41	Mrpl47	0.997247
Mrpl40	Mrpl55	0.997249
Rpl23	Rpl27a	0.997251
Mrpl3	Mrps31	0.997253
Mrpl11	Mrpl32	0.997255
Rps24	Rps3a	0.997257
Rpl13	Rps13	0.997258
Rpl10	Rps14	0.99726
Rps23	Rps9	0.997262
Mrpl47	Mrps28	0.997264
Gm17669	Rps6	0.997264
Mrpl28	Mrpl45	0.997266
Mrpl1	Mrpl37	0.997268
Ndufb3	Uqcrfs1	0.997268
Rpl23a	Rpl31	0.99727
Psmd13	Psmd14	0.997271
Mrpl18	Mrps18a	0.997273
Rps20	Rps3a	0.997275
Mtch2	Tmem65	0.997275
Ict1	Mrpl17	0.997275
Rpl28	Rpl3	0.997277
Rpl21	Rpl7a	0.997277
Rpl18	Rpl28	0.997279
Ndufs3	Uqcrb	0.997281
Rpl21	Rpl7	0.997283
Mrpl13	Mrpl24	0.997284
Mrpl39	Mrpl46	0.997286
Rpl27a	Rps18	0.997286
Cops5	Cops8	0.997288
Mrpl17	Mrpl48	0.99729
Mtnd4	Uqcrc2	0.997292
Mrpl15	Mrpl24	0.997294
Rpl13a	Rpl18a	0.997294
Mrpl1	Mrpl27	0.997295
Rpl13	Rps6	0.997297
Gm10036	Rpl24	0.997297
Mrpl32	Mrpl54	0.997299
Gm10260	Rps24	0.997299
Mrpl24	Mrpl45	0.997301
Psmd1	Psmd14	0.997303
Rpl13	Rps11	0.997305
Gm10269	Rps4x	0.997305
Rpl17	Rps14	0.997305
Mrpl37	Mrpl45	0.997306
Rpl34	Rpl6	0.997308
Rpl10a	Rpl17	0.997308
Mrps15	Mrps5	0.99731
Gm10269	Rpl13	0.99731
Mrpl27	Mrpl39	0.997312
Arpc1b	Arpc2	0.997314
Mrps23	Mrps24	0.997315
Rpl10	Rplp2	0.997317
Mrpl44	Mrps35	0.997319
Mrpl47	Mrpl9	0.997321
Rpl29	Rps4x	0.997321
Mrpl51	Mrps23	0.997323
Ndufc2	Uqcrfs1	0.997323
Gm17669	Rpl10	0.997323
Mrps24	Mrps26	0.997324
Rpl8	Rps8	0.997326
Mrpl3	Mrpl39	0.997328
Mrpl35	Mrpl37	0.99733
Rps16	Rps9	0.997332
Rpl8	Rps13	0.997333
Rpl10	Rpl15	0.997335
Mrpl27	Mrps2	0.997337
Gm10036	Rpl11	0.997337
Rpl13	Rpl7	0.997339
Cops5	Cops6	0.99734
Rpl10	Rpl32	0.997342
Slc25a11	Tmem256	0.997342
Mrpl13	Mrpl45	0.997344
Mrpl27	Mrpl44	0.997346
Mrps24	Mrps27	0.997347
Rpl24	Rps24	0.997347
Rpl23a	Rps3a	0.997349
Psmc4	Psmd7	0.997351
Mtnd4	Uqcr10	0.997353
Rpl34	Rpl7a	0.997353
Rpl27a	Rps13	0.997354
Mrpl51	Mrpl9	0.997356
Mtnd1	Ndufb8	0.997358
Mrpl27	Mrps18a	0.99736
Rpl30	Rpl7	0.997361
Ndufc2	Uqcrc1	0.997361
Ndufb8	Uqcrc1	0.997363
Rpl27a	Rps26	0.997365
Cyc1	Uqcrh	0.997365
Rpl13a	Rpl7a	0.997365
Mrpl18	Mrpl46	0.997367
Mrpl47	Mrpl55	0.997368
Dap3	Mrps35	0.99737
Mrpl28	Mrpl54	0.997372
Ndufs2	Uqcrfs1	0.997372
Rpl13	Rpl13a	0.997372
Atp5o	Mtatp6	0.997372
Rpl15	Rpl30	0.997374
Mrpl15	Mrpl55	0.997375
Mrpl15	Mrpl27	0.997377
Cyc1	Ndufv1	0.997379
Rpl18a	Rpl9	0.997379
Rpl12	Rps15a	0.99738
Mrpl4	Mrpl44	0.997382
Mrps10	Mrps26	0.997384
Mrpl40	Mrpl51	0.997386
Mrps24	Mrps31	0.997387
Psmc5	Psmd7	0.997389
Mrps10	Mrps33	0.997391
Mtnd4	Uqcrb	0.997392
Rpl29	Rpl35	0.997392
Hmgcl	Sdr39u1	0.997392
Ndufa11	Uqcrfs1	0.997392
Rpl7a	Rps6	0.997392
Mrpl3	Mrpl44	0.997394
Cyc1	Ndufb4	0.997396
Ndufs4	Uqcrc1	0.997398
Mrpl15	Mrpl4	0.997399
Mrpl28	Mrps18b	0.997401
Rpl10	Rpl29	0.997401
Gm17669	Rpl19	0.997401
Mrpl3	Mrps25	0.997403
Atp5d	Atp5i	0.997403
Mrpl44	Mrps6	0.997403
Mrpl11	Mrpl3	0.997404
Ywhae	Ywhaz	0.997406
Rpl30	Rpl7a	0.997406
Ndufs1	Uqcrq	0.997408
Mrpl24	Mrpl55	0.997409
Eif3e	Eif3l	0.997411
Mrpl11	Mrpl9	0.997413
Rpl19	Rps15a	0.997414
Ndufa12	Uqcr10	0.997416
Gm10269	Gm17669	0.997416
Uqcrc2	Uqcrh	0.997416
Arpc4	Arpc5	0.997418
Ndufb8	Uqcr10	0.997419
Mrpl28	Mrps2	0.997421
Gadd45gip1	Mrpl47	0.997421
Mrpl11	Mrpl37	0.997423
Mrps10	Mrps28	0.997424
Rpl26	Rpl27a	0.997424
Mrpl54	Mrpl9	0.997426
Rpl19	Rpl31	0.997428
Rpl17	Rpl28	0.997428
Uqcrh	Uqcrq	0.997428
Mtnd2	Ndufb11	0.997428
Mrpl45	Mrps25	0.997429
Ndufab1	Ndufs6	0.997431
Mrpl35	Mrpl47	0.997433
Gadd45gip1	Mrpl35	0.997433
Rpl15	Rpl9	0.997433
Mrpl27	Mrpl30	0.997434
Ndufa3	Uqcrb	0.997436
Mrpl30	Mrpl54	0.997438
Cyc1	Ndufs3	0.997439
Vdac1	Vdac2	0.996801
Eif3a	Eif3h	0.996803
Mrpl17	Mrpl51	0.996805
Ndufb6	Uqcrb	0.996807
Rpl15	Rpl21	0.996809
Ict1	Mrpl35	0.996809
Mrpl48	Mrps18b	0.996811
Ndufab1	Ndufs7	0.996813
Mrpl24	Mrps35	0.996815
Mrpl1	Mrpl13	0.996817
Rps15a	Rps25	0.996819
Mrpl51	Mrps27	0.996821
Rpl13	Rpl14	0.996823
Mtnd1	Ndufc2	0.996823
Mrpl13	Mrpl9	0.996825
Rpl34	Rplp0	0.996827
Mtnd5	Uqcr10	0.996829
Dap3	Ptcd3	0.996198
Gm10260	Rps6	0.996198
Psmc3	Psmc4	0.9962
Mrpl30	Mrpl45	0.996203
Mpc2	Slc25a20	0.996203
Mrpl13	Mrpl50	0.996205
Mrpl11	Mrpl27	0.996207
Rpl19	Rpl24	0.996207
Mrps26	Mrps6	0.996207
Rpl24	Rps15a	0.996207
Rpl27	Rplp2	0.99621
Mrpl17	Mrps27	0.996212
Ndufa9	Ndufv3	0.996215
Mrpl45	Mrpl51	0.996217
[truncated: 79,935 more rows]
