# Supplementary material for: Mapping protein states and interactions across the tree of life with co-fractionation mass spectrometry
Source: Nat Commun. 2023 Dec 15;14:8365. doi: 10.1038/s41467-023-44139-5 (PMC10724252; doi:10.1038/s41467-023-44139-5)
Supplement: Supplementary file 7 — Supplementary Data 4 [file 41467_2023_44139_MOESM7_ESM.xlsx]

## Sheet: Legend
Supplementary Table 4: Phosphosites prioritized by CF-MS data integration across 31 non-human species.
Column	Description
Species	Species profiled by CF-MS
Protein	UniProt accession of the protein on which the phosphosite was detected
Residue	Amino acid that was phosphorylated (S/T/Y)
Position	Position of the phosphorylated amino acid within the protein sequence
# of fractions	Total number of fractions in which that phosphosite was detected across CFdb

## Sheet: 4. Phosphosites
Species	Protein	Residue	Position	# of fractions
Anabaena sp. 7120	P46017	T	177	13
Anabaena sp. 7120	P58558	Y	372	5
Anabaena sp. 7120	P80559	Y	335	5
Anabaena sp. 7120	Q44556	T	13	8
Anabaena sp. 7120	Q7A2D9	T	279	7
Anabaena sp. 7120	Q7A2D9	T	280	7
Anabaena sp. 7120	Q8YKH9	S	263	41
Anabaena sp. 7120	Q8YKH9	T	260	28
Anabaena sp. 7120	Q8YKR1	Y	362	11
Anabaena sp. 7120	Q8YKR4	Y	570	7
Anabaena sp. 7120	Q8YLM8	S	285	6
Anabaena sp. 7120	Q8YLM8	Y	290	9
Anabaena sp. 7120	Q8YLS5	T	20	9
Anabaena sp. 7120	Q8YLS5	Y	16	9
Anabaena sp. 7120	Q8YLS5	Y	18	9
Anabaena sp. 7120	Q8YLS5	Y	19	9
Anabaena sp. 7120	Q8YM05	Y	52	6
Anabaena sp. 7120	Q8YMK1	Y	472	5
Anabaena sp. 7120	Q8YPB8	S	371	7
Anabaena sp. 7120	Q8YPB8	S	373	10
Anabaena sp. 7120	Q8YPB8	S	375	10
Anabaena sp. 7120	Q8YPS2	T	27	25
Anabaena sp. 7120	Q8YPS2	T	29	24
Anabaena sp. 7120	Q8YQ71	S	109	45
Anabaena sp. 7120	Q8YQ71	T	107	7
Anabaena sp. 7120	Q8YQS3	T	119	10
Anabaena sp. 7120	Q8YQS3	T	122	10
Anabaena sp. 7120	Q8YQY0	S	12	7
Anabaena sp. 7120	Q8YQY0	S	9	7
Anabaena sp. 7120	Q8YRU9	T	5	7
Anabaena sp. 7120	Q8YT33	S	256	6
Anabaena sp. 7120	Q8YT33	S	259	6
Anabaena sp. 7120	Q8YTB7	S	223	9
Anabaena sp. 7120	Q8YTB7	S	229	8
Anabaena sp. 7120	Q8YTR1	T	384	5
Anabaena sp. 7120	Q8YUL8	T	11	6
Anabaena sp. 7120	Q8YVE7	T	2	15
Anabaena sp. 7120	Q8YVJ9	S	10	5
Anabaena sp. 7120	Q8YVJ9	S	7	5
Anabaena sp. 7120	Q8YWE4	S	109	11
Anabaena sp. 7120	Q8YWE9	S	70	5
Anabaena sp. 7120	Q8YWE9	S	74	5
Anabaena sp. 7120	Q8YWE9	S	83	5
Anabaena sp. 7120	Q8YWY1	S	12	10
Anabaena sp. 7120	Q8YWY1	S	4	5
Anabaena sp. 7120	Q8YWY1	T	10	10
Anabaena sp. 7120	Q8YXD3	S	8	6
Anabaena sp. 7120	Q8YXD3	S	9	6
Anabaena sp. 7120	Q8YXF2	S	248	8
Anabaena sp. 7120	Q8YXH5	S	21	11
Anabaena sp. 7120	Q8YY28	Y	64	6
Anabaena sp. 7120	Q8YY72	S	8	10
Anabaena sp. 7120	Q8YY72	T	17	10
Anabaena sp. 7120	Q8YY79	T	200	8
Anabaena sp. 7120	Q8YYI6	S	10	11
Anabaena sp. 7120	Q8YYI6	T	12	11
Anabaena sp. 7120	Q8YYK4	T	67	31
Anabaena sp. 7120	Q8YYX8	T	8	7
Anabaena sp. 7120	Q8YZL3	Y	44	5
Anabaena sp. 7120	Q8Z069	S	9	33
Anabaena sp. 7120	Q8Z0S2	T	12	7
Anabaena sp. 7120	Q8Z0S2	T	14	7
Anabaena sp. 7120	Q8ZS20	Y	6	13
Anabaena sp. 7120	Q8ZSD6	S	160	9
Anabaena sp. 7120	Q8ZSD6	T	157	9
Anabaena sp. 7120	Q8ZSF8	T	773	15
Anabaena sp. 7120	Q9KHE4	S	166	6
Arabidopsis thaliana	A0A178UPC0	S	10	19
Arabidopsis thaliana	A0A178UPC0	S	11	19
Arabidopsis thaliana	A0A178UV67	S	254	5
Arabidopsis thaliana	A0A178VBR3	S	14	8
Arabidopsis thaliana	A0A178VBR3	S	2	18
Arabidopsis thaliana	A0A178VBR3	T	4	9
Arabidopsis thaliana	A0A178VXV8	S	271	5
Arabidopsis thaliana	A0A178VXV8	S	275	5
Arabidopsis thaliana	A0A178W5R2	S	60	8
Arabidopsis thaliana	A0A1I9LLA9	S	221	5
Arabidopsis thaliana	A0A1I9LLA9	S	223	11
Arabidopsis thaliana	A0A1I9LLA9	S	228	12
Arabidopsis thaliana	A0A1I9LLA9	S	229	12
Arabidopsis thaliana	A0A1I9LM87	Y	466	19
Arabidopsis thaliana	A0A1I9LMJ4	S	129	37
Arabidopsis thaliana	A0A1I9LMJ4	S	154	6
Arabidopsis thaliana	A0A1I9LMJ4	S	92	9
Arabidopsis thaliana	A0A1I9LMX0	T	179	6
Arabidopsis thaliana	A0A1I9LMZ4	S	283	6
Arabidopsis thaliana	A0A1I9LN83	T	370	7
Arabidopsis thaliana	A0A1I9LNW6	T	277	6
Arabidopsis thaliana	A0A1I9LQ25	S	372	12
Arabidopsis thaliana	A0A1I9LQ47	T	7	11
Arabidopsis thaliana	A0A1I9LQ78	S	1642	6
Arabidopsis thaliana	A0A1I9LQ78	T	1641	6
Arabidopsis thaliana	A0A1I9LQ78	T	1644	6
Arabidopsis thaliana	A0A1I9LQB9	S	476	6
Arabidopsis thaliana	A0A1I9LQB9	S	479	6
Arabidopsis thaliana	A0A1I9LQB9	S	489	6
Arabidopsis thaliana	A0A1I9LQB9	T	482	5
Arabidopsis thaliana	A0A1I9LQD4	T	126	9
Arabidopsis thaliana	A0A1I9LQF2	T	323	8
Arabidopsis thaliana	A0A1I9LQH7	Y	122	15
Arabidopsis thaliana	A0A1I9LQN0	T	520	5
Arabidopsis thaliana	A0A1I9LQT2	S	10	8
Arabidopsis thaliana	A0A1I9LQT2	S	65	10
Arabidopsis thaliana	A0A1I9LQT2	T	60	10
Arabidopsis thaliana	A0A1I9LQT2	Y	16	8
Arabidopsis thaliana	A0A1I9LQT2	Y	19	8
Arabidopsis thaliana	A0A1I9LQT2	Y	69	10
Arabidopsis thaliana	A0A1I9LQT2	Y	71	10
Arabidopsis thaliana	A0A1I9LR45	S	980	7
Arabidopsis thaliana	A0A1I9LR45	Y	984	7
Arabidopsis thaliana	A0A1I9LRC1	Y	389	7
Arabidopsis thaliana	A0A1I9LRR1	S	488	13
Arabidopsis thaliana	A0A1I9LRR3	S	14	5
Arabidopsis thaliana	A0A1I9LRR3	S	15	5
Arabidopsis thaliana	A0A1I9LRR3	T	12	5
Arabidopsis thaliana	A0A1I9LS60	S	121	21
Arabidopsis thaliana	A0A1I9LS60	S	126	17
Arabidopsis thaliana	A0A1I9LS60	Y	136	22
Arabidopsis thaliana	A0A1I9LS93	T	298	10
Arabidopsis thaliana	A0A1I9LS97	T	36	10
Arabidopsis thaliana	A0A1I9LSK4	S	1340	17
Arabidopsis thaliana	A0A1I9LSK4	S	1342	9
Arabidopsis thaliana	A0A1I9LT15	S	5	7
Arabidopsis thaliana	A0A1I9LT64	T	76	5
Arabidopsis thaliana	A0A1I9LTM9	T	119	5
Arabidopsis thaliana	A0A1P8AM59	S	412	13
Arabidopsis thaliana	A0A1P8AM59	T	411	13
Arabidopsis thaliana	A0A1P8AM82	S	7	11
Arabidopsis thaliana	A0A1P8AMI8	S	540	17
Arabidopsis thaliana	A0A1P8AMI8	T	539	17
Arabidopsis thaliana	A0A1P8AMW4	T	126	9
Arabidopsis thaliana	A0A1P8AN37	S	109	6
Arabidopsis thaliana	A0A1P8AN37	T	112	6
Arabidopsis thaliana	A0A1P8AN81	T	122	6
Arabidopsis thaliana	A0A1P8ANK1	S	260	27
Arabidopsis thaliana	A0A1P8ANK1	S	264	27
Arabidopsis thaliana	A0A1P8ANK1	T	262	27
Arabidopsis thaliana	A0A1P8ANK1	T	263	27
Arabidopsis thaliana	A0A1P8ANQ3	T	19	8
Arabidopsis thaliana	A0A1P8AP86	Y	246	7
Arabidopsis thaliana	A0A1P8AP86	Y	248	7
Arabidopsis thaliana	A0A1P8AP92	S	203	5
Arabidopsis thaliana	A0A1P8APC4	S	274	39
Arabidopsis thaliana	A0A1P8APC4	S	281	39
Arabidopsis thaliana	A0A1P8APD3	S	148	35
Arabidopsis thaliana	A0A1P8AQ09	S	59	8
Arabidopsis thaliana	A0A1P8AQ09	S	60	8
Arabidopsis thaliana	A0A1P8AQ60	T	335	8
Arabidopsis thaliana	A0A1P8AQD8	S	73	14
Arabidopsis thaliana	A0A1P8AQP9	S	685	13
Arabidopsis thaliana	A0A1P8AQQ2	T	4	5
Arabidopsis thaliana	A0A1P8AQQ2	T	5	5
Arabidopsis thaliana	A0A1P8AQS2	S	292	32
Arabidopsis thaliana	A0A1P8AQT6	T	84	6
Arabidopsis thaliana	A0A1P8AR52	S	1406	46
Arabidopsis thaliana	A0A1P8AR52	T	1407	46
Arabidopsis thaliana	A0A1P8ARJ2	T	432	6
Arabidopsis thaliana	A0A1P8ASN3	T	45	31
Arabidopsis thaliana	A0A1P8ASP5	S	11	11
Arabidopsis thaliana	A0A1P8ASP8	T	551	5
Arabidopsis thaliana	A0A1P8ASP8	Y	548	5
Arabidopsis thaliana	A0A1P8AT08	T	478	11
Arabidopsis thaliana	A0A1P8ATG3	S	33	15
Arabidopsis thaliana	A0A1P8ATG3	S	34	15
Arabidopsis thaliana	A0A1P8ATL1	T	527	7
Arabidopsis thaliana	A0A1P8ATN8	Y	5	16
Arabidopsis thaliana	A0A1P8ATX7	T	255	32
Arabidopsis thaliana	A0A1P8ATY1	S	7	10
Arabidopsis thaliana	A0A1P8AU36	S	69	9
Arabidopsis thaliana	A0A1P8AU71	S	673	9
Arabidopsis thaliana	A0A1P8AU71	T	668	10
Arabidopsis thaliana	A0A1P8AU78	S	9	5
Arabidopsis thaliana	A0A1P8AUD8	T	92	10
Arabidopsis thaliana	A0A1P8AUK8	T	5	5
Arabidopsis thaliana	A0A1P8AUK8	T	9	6
Arabidopsis thaliana	A0A1P8AUP6	Y	14	5
Arabidopsis thaliana	A0A1P8AUY6	S	190	13
Arabidopsis thaliana	A0A1P8AVR5	T	319	7
Arabidopsis thaliana	A0A1P8AVX3	T	777	5
Arabidopsis thaliana	A0A1P8AWC5	T	239	8
Arabidopsis thaliana	A0A1P8AWE4	T	360	5
Arabidopsis thaliana	A0A1P8AWI0	T	22	5
Arabidopsis thaliana	A0A1P8AWN1	T	654	5
Arabidopsis thaliana	A0A1P8AWN1	Y	10	9
Arabidopsis thaliana	A0A1P8AX98	Y	107	7
Arabidopsis thaliana	A0A1P8AXT7	S	86	70
Arabidopsis thaliana	A0A1P8AXT7	S	87	70
Arabidopsis thaliana	A0A1P8AXT7	T	81	67
Arabidopsis thaliana	A0A1P8AXW4	Y	476	7
Arabidopsis thaliana	A0A1P8AY60	S	100	22
Arabidopsis thaliana	A0A1P8AY60	S	101	22
Arabidopsis thaliana	A0A1P8AY60	S	103	22
Arabidopsis thaliana	A0A1P8AY83	S	381	17
Arabidopsis thaliana	A0A1P8AYH1	T	1784	6
Arabidopsis thaliana	A0A1P8AYI8	S	685	5
Arabidopsis thaliana	A0A1P8AYI8	T	691	5
Arabidopsis thaliana	A0A1P8AYL0	T	327	25
Arabidopsis thaliana	A0A1P8AYP5	T	9	18
Arabidopsis thaliana	A0A1P8AZ51	S	3	8
Arabidopsis thaliana	A0A1P8AZD5	Y	170	5
Arabidopsis thaliana	A0A1P8AZD5	Y	173	5
Arabidopsis thaliana	A0A1P8AZG6	S	1095	6
Arabidopsis thaliana	A0A1P8AZY9	S	218	6
Arabidopsis thaliana	A0A1P8AZZ0	S	220	5
Arabidopsis thaliana	A0A1P8AZZ0	T	217	5
Arabidopsis thaliana	A0A1P8B014	S	669	6
Arabidopsis thaliana	A0A1P8B014	S	670	6
Arabidopsis thaliana	A0A1P8B014	S	673	6
Arabidopsis thaliana	A0A1P8B014	T	672	6
Arabidopsis thaliana	A0A1P8B0V4	S	58	21
Arabidopsis thaliana	A0A1P8B0X3	T	1410	8
Arabidopsis thaliana	A0A1P8B135	T	31	10
Arabidopsis thaliana	A0A1P8B1B8	T	179	27
Arabidopsis thaliana	A0A1P8B1Q9	S	641	16
Arabidopsis thaliana	A0A1P8B1Q9	T	638	16
Arabidopsis thaliana	A0A1P8B1Q9	T	639	16
Arabidopsis thaliana	A0A1P8B1Z3	S	493	5
Arabidopsis thaliana	A0A1P8B1Z3	T	499	5
Arabidopsis thaliana	A0A1P8B1Z5	S	552	6
Arabidopsis thaliana	A0A1P8B1Z5	T	554	6
Arabidopsis thaliana	A0A1P8B226	S	662	8
Arabidopsis thaliana	A0A1P8B288	S	11	8
Arabidopsis thaliana	A0A1P8B2C0	T	128	15
Arabidopsis thaliana	A0A1P8B2F2	S	190	8
Arabidopsis thaliana	A0A1P8B315	S	394	11
Arabidopsis thaliana	A0A1P8B315	T	154	15
Arabidopsis thaliana	A0A1P8B315	T	395	11
Arabidopsis thaliana	A0A1P8B315	T	396	11
Arabidopsis thaliana	A0A1P8B315	Y	151	23
Arabidopsis thaliana	A0A1P8B319	S	252	18
Arabidopsis thaliana	A0A1P8B319	S	255	18
Arabidopsis thaliana	A0A1P8B324	T	10	6
Arabidopsis thaliana	A0A1P8B380	S	55	5
Arabidopsis thaliana	A0A1P8B380	S	57	5
Arabidopsis thaliana	A0A1P8B380	T	4	5
Arabidopsis thaliana	A0A1P8B380	Y	56	5
Arabidopsis thaliana	A0A1P8B3A5	S	7	11
Arabidopsis thaliana	A0A1P8B3A5	S	9	11
Arabidopsis thaliana	A0A1P8B3A7	S	240	5
Arabidopsis thaliana	A0A1P8B3A7	Y	237	5
Arabidopsis thaliana	A0A1P8B3B5	S	33	9
Arabidopsis thaliana	A0A1P8B3B5	S	35	9
Arabidopsis thaliana	A0A1P8B3H5	S	2	16
Arabidopsis thaliana	A0A1P8B3H5	S	6	16
Arabidopsis thaliana	A0A1P8B3U2	S	196	14
Arabidopsis thaliana	A0A1P8B475	S	692	9
Arabidopsis thaliana	A0A1P8B4J3	T	191	71
Arabidopsis thaliana	A0A1P8B4J3	T	194	71
Arabidopsis thaliana	A0A1P8B4J4	T	322	6
Arabidopsis thaliana	A0A1P8B502	T	3	6
Arabidopsis thaliana	A0A1P8B5P1	S	233	10
Arabidopsis thaliana	A0A1P8B5P1	S	235	10
Arabidopsis thaliana	A0A1P8B5P1	S	236	10
Arabidopsis thaliana	A0A1P8B5T4	Y	175	8
Arabidopsis thaliana	A0A1P8B6B7	S	35	10
Arabidopsis thaliana	A0A1P8B6E0	T	317	26
Arabidopsis thaliana	A0A1P8B6E0	T	319	26
Arabidopsis thaliana	A0A1P8B6G6	S	491	14
Arabidopsis thaliana	A0A1P8B6G6	S	497	14
Arabidopsis thaliana	A0A1P8B6G6	T	494	14
Arabidopsis thaliana	A0A1P8B6T2	T	12	34
Arabidopsis thaliana	A0A1P8B6T2	T	8	29
Arabidopsis thaliana	A0A1P8B7L1	S	267	7
Arabidopsis thaliana	A0A1P8B7L1	T	269	7
Arabidopsis thaliana	A0A1P8B7T6	S	14	8
Arabidopsis thaliana	A0A1P8B7T6	S	16	8
Arabidopsis thaliana	A0A1P8B7U7	S	101	6
Arabidopsis thaliana	A0A1P8B7U7	T	100	6
Arabidopsis thaliana	A0A1P8B7U7	T	108	6
Arabidopsis thaliana	A0A1P8B7U7	T	111	6
Arabidopsis thaliana	A0A1P8B7U7	Y	110	6
Arabidopsis thaliana	A0A1P8B7Z4	T	1815	14
Arabidopsis thaliana	A0A1P8B8Q4	T	78	6
Arabidopsis thaliana	A0A1P8B8V9	S	11	19
Arabidopsis thaliana	A0A1P8B8V9	T	13	14
Arabidopsis thaliana	A0A1P8B8V9	T	15	8
Arabidopsis thaliana	A0A1P8B8V9	T	8	11
Arabidopsis thaliana	A0A1P8B9Q4	T	313	9
Arabidopsis thaliana	A0A1P8B9Q4	T	316	9
Arabidopsis thaliana	A0A1P8BA40	T	350	5
Arabidopsis thaliana	A0A1P8BA40	T	701	5
Arabidopsis thaliana	A0A1P8BA41	S	16	5
Arabidopsis thaliana	A0A1P8BA41	S	22	9
Arabidopsis thaliana	A0A1P8BA41	T	15	5
Arabidopsis thaliana	A0A1P8BA87	Y	1455	5
Arabidopsis thaliana	A0A1P8BAG2	T	14	8
Arabidopsis thaliana	A0A1P8BAK7	T	7	6
Arabidopsis thaliana	A0A1P8BAM1	S	362	9
Arabidopsis thaliana	A0A1P8BAM1	S	364	8
Arabidopsis thaliana	A0A1P8BB27	S	181	6
Arabidopsis thaliana	A0A1P8BB27	S	191	6
Arabidopsis thaliana	A0A1P8BB27	T	183	5
Arabidopsis thaliana	A0A1P8BBQ5	T	57	5
Arabidopsis thaliana	A0A1P8BBU8	S	211	5
Arabidopsis thaliana	A0A1P8BBU8	T	205	5
Arabidopsis thaliana	A0A1P8BBY3	T	642	10
Arabidopsis thaliana	A0A1P8BC44	S	266	9
Arabidopsis thaliana	A0A1P8BC55	S	143	68
Arabidopsis thaliana	A0A1P8BC80	S	220	8
Arabidopsis thaliana	A0A1P8BC80	T	213	8
Arabidopsis thaliana	A0A1P8BCA0	Y	40	5
Arabidopsis thaliana	A0A1P8BCG5	Y	547	7
Arabidopsis thaliana	A0A1P8BCH5	T	5	6
Arabidopsis thaliana	A0A1P8BCJ3	T	6	5
Arabidopsis thaliana	A0A1P8BCJ3	Y	9	5
Arabidopsis thaliana	A0A1P8BCK1	T	127	5
Arabidopsis thaliana	A0A1P8BCS7	T	78	8
Arabidopsis thaliana	A0A1P8BCY7	S	730	7
Arabidopsis thaliana	A0A1P8BCY7	Y	737	7
Arabidopsis thaliana	A0A1P8BCZ0	S	143	9
Arabidopsis thaliana	A0A1P8BCZ0	Y	138	9
Arabidopsis thaliana	A0A1P8BD18	S	4	7
Arabidopsis thaliana	A0A1P8BDM3	T	277	52
Arabidopsis thaliana	A0A1P8BDM3	T	279	52
Arabidopsis thaliana	A0A1P8BDQ0	S	658	5
Arabidopsis thaliana	A0A1P8BE34	T	5	7
Arabidopsis thaliana	A0A1P8BE50	S	2	6
Arabidopsis thaliana	A0A1P8BE50	S	3	6
Arabidopsis thaliana	A0A1P8BE50	S	378	5
Arabidopsis thaliana	A0A1P8BE50	T	373	6
Arabidopsis thaliana	A0A1P8BE76	T	309	5
Arabidopsis thaliana	A0A1P8BEF0	S	3292	8
Arabidopsis thaliana	A0A1P8BEF0	T	3283	8
Arabidopsis thaliana	A0A1P8BEI3	S	472	11
Arabidopsis thaliana	A0A1P8BEI3	S	480	11
Arabidopsis thaliana	A0A1P8BEI3	T	475	11
Arabidopsis thaliana	A0A1P8BEK1	T	11	5
Arabidopsis thaliana	A0A1P8BEK1	Y	12	5
Arabidopsis thaliana	A0A1P8BF14	T	334	8
Arabidopsis thaliana	A0A1P8BF14	T	337	8
Arabidopsis thaliana	A0A1P8BF76	S	2	7
Arabidopsis thaliana	A0A1P8BF77	S	43	7
Arabidopsis thaliana	A0A1P8BFD5	S	22	9
Arabidopsis thaliana	A0A1P8BFG0	S	10	9
Arabidopsis thaliana	A0A1P8BFG0	T	13	7
Arabidopsis thaliana	A0A1P8BFG0	T	9	9
Arabidopsis thaliana	A0A1P8BFG1	T	521	6
Arabidopsis thaliana	A0A1P8BFL0	T	140	5
Arabidopsis thaliana	A0A1P8BFL0	T	150	5
Arabidopsis thaliana	A0A1P8BFS9	S	73	5
Arabidopsis thaliana	A0A1P8BFS9	S	78	5
Arabidopsis thaliana	A0A1P8BFS9	T	452	6
Arabidopsis thaliana	A0A1P8BFS9	T	72	5
Arabidopsis thaliana	A0A1P8BFS9	T	74	5
Arabidopsis thaliana	A0A1P8BFS9	Y	80	5
Arabidopsis thaliana	A0A1P8BFW1	T	185	21
Arabidopsis thaliana	A0A1P8BHG0	S	225	5
Arabidopsis thaliana	A0A1P8BHI2	S	6	13
Arabidopsis thaliana	A0A1P8BHI2	S	7	13
Arabidopsis thaliana	A0A1R7T3A8	T	279	8
Arabidopsis thaliana	A0A1R7T3A8	T	280	8
Arabidopsis thaliana	A0A1R7T3A8	Y	271	9
Arabidopsis thaliana	A0A1R7T3F6	S	15	7
Arabidopsis thaliana	A0A1R7T3F6	S	24	7
Arabidopsis thaliana	A0A1U8HHS2	S	261	10
Arabidopsis thaliana	A0A1U8HHS2	S	265	10
Arabidopsis thaliana	A0A1U8HHS2	S	267	10
Arabidopsis thaliana	A0A1U8HHS2	S	270	11
Arabidopsis thaliana	A0A1U8HHS2	T	262	10
Arabidopsis thaliana	A0A1U8HHS2	T	277	11
Arabidopsis thaliana	A0A1U8HKX0	S	429	7
Arabidopsis thaliana	A0A1U8HKX0	T	426	7
Arabidopsis thaliana	A0A1U8JP81	S	181	5
Arabidopsis thaliana	A0A1U8LRY4	S	472	8
Arabidopsis thaliana	A0A1U8N2P1	S	195	7
Arabidopsis thaliana	A0A2H1ZE23	S	504	7
Arabidopsis thaliana	A0A2H1ZE23	S	508	7
Arabidopsis thaliana	A0A2H1ZE23	S	514	7
Arabidopsis thaliana	A0A2H1ZE23	T	512	7
Arabidopsis thaliana	A0A2H1ZE23	T	519	7
Arabidopsis thaliana	A0A2H1ZE77	S	119	12
Arabidopsis thaliana	A0A2H1ZEA9	T	368	9
Arabidopsis thaliana	A0A2H1ZEE1	T	546	5
Arabidopsis thaliana	A0A2H1ZEJ5	S	6	5
Arabidopsis thaliana	A4GSN8	S	14	6
Arabidopsis thaliana	A4GSN8	S	15	6
Arabidopsis thaliana	A8MQA1	S	135	5
Arabidopsis thaliana	A8MQA1	T	136	5
Arabidopsis thaliana	A8MQW6	T	104	12
Arabidopsis thaliana	A8MR98	T	47	9
Arabidopsis thaliana	A8MRF4	T	133	7
Arabidopsis thaliana	A8MRF4	T	54	6
Arabidopsis thaliana	A8MRF4	T	56	6
Arabidopsis thaliana	A8MRF4	T	57	6
Arabidopsis thaliana	A8MRF4	T	61	6
Arabidopsis thaliana	B3H4G2	S	800	5
Arabidopsis thaliana	B3H4G2	T	797	5
Arabidopsis thaliana	B3H4G2	T	803	7
Arabidopsis thaliana	B3H4G2	Y	794	5
Arabidopsis thaliana	B3H4J5	S	5	15
Arabidopsis thaliana	B3H4J5	T	8	14
Arabidopsis thaliana	B3H4V5	Y	41	8
Arabidopsis thaliana	B3H4V5	Y	43	8
Arabidopsis thaliana	B3H588	S	379	9
Arabidopsis thaliana	B3H5H9	S	29	5
Arabidopsis thaliana	B3H5H9	S	30	5
Arabidopsis thaliana	B3H5H9	S	31	5
Arabidopsis thaliana	B3H5W5	S	16	28
Arabidopsis thaliana	B3H5W5	S	18	28
Arabidopsis thaliana	B3H653	S	16	5
Arabidopsis thaliana	B3H653	T	11	5
Arabidopsis thaliana	B3H684	T	185	17
Arabidopsis thaliana	B3H688	S	15	6
Arabidopsis thaliana	B3H6S7	S	199	5
Arabidopsis thaliana	B3H6S7	S	202	5
Arabidopsis thaliana	B3H6S7	S	204	5
Arabidopsis thaliana	B3H6S7	T	200	5
Arabidopsis thaliana	B3H746	T	473	10
Arabidopsis thaliana	B3H7B3	S	511	6
Arabidopsis thaliana	B3H7B3	Y	510	6
Arabidopsis thaliana	B3H7C0	T	6	8
Arabidopsis thaliana	B3H7J6	S	118	6
Arabidopsis thaliana	B5X574	T	131	15
Arabidopsis thaliana	B5X582	T	589	8
Arabidopsis thaliana	B5X582	T	597	8
Arabidopsis thaliana	B7ZWR6	Y	126	27
Arabidopsis thaliana	B9DGF1	T	212	11
Arabidopsis thaliana	B9DGF1	Y	208	11
Arabidopsis thaliana	B9DGF1	Y	209	11
Arabidopsis thaliana	B9DGL1	S	7	5
Arabidopsis thaliana	B9DGL1	T	11	11
Arabidopsis thaliana	B9DHK3	T	503	9
Arabidopsis thaliana	C0LGD7	S	783	8
Arabidopsis thaliana	D2D2Z2	S	392	5
Arabidopsis thaliana	E9KSP0	T	117	6
Arabidopsis thaliana	F4HP91	Y	97	8
Arabidopsis thaliana	F4HP91	Y	98	8
Arabidopsis thaliana	F4HPD5	S	18	5
Arabidopsis thaliana	F4HPD5	T	12	9
Arabidopsis thaliana	F4HPK7	S	554	27
Arabidopsis thaliana	F4HPK7	T	551	27
Arabidopsis thaliana	F4HPZ9	T	565	7
Arabidopsis thaliana	F4HQ84	T	461	10
Arabidopsis thaliana	F4HQX1-3	S	80	8
Arabidopsis thaliana	F4HRL9	T	3	26
Arabidopsis thaliana	F4HRS2-3	S	1424	6
Arabidopsis thaliana	F4HTA1	S	818	15
Arabidopsis thaliana	F4HTA1	S	819	15
Arabidopsis thaliana	F4HTA1	S	821	15
Arabidopsis thaliana	F4HTI9	T	244	5
Arabidopsis thaliana	F4HTI9	T	252	5
Arabidopsis thaliana	F4HW92	S	326	5
Arabidopsis thaliana	F4HX14	T	557	8
Arabidopsis thaliana	F4HX48	S	43	7
Arabidopsis thaliana	F4HX48	S	45	7
Arabidopsis thaliana	F4HX48	S	47	5
Arabidopsis thaliana	F4HXK1	T	10	32
Arabidopsis thaliana	F4HXK1	T	6	32
Arabidopsis thaliana	F4HYE5	S	488	35
Arabidopsis thaliana	F4HYR4	S	524	14
Arabidopsis thaliana	F4HYR4	T	523	14
Arabidopsis thaliana	F4HYR4	Y	526	14
Arabidopsis thaliana	F4I1S8	S	180	14
Arabidopsis thaliana	F4I1S8	T	178	14
Arabidopsis thaliana	F4I1T8	Y	9	13
Arabidopsis thaliana	F4I233	S	671	15
Arabidopsis thaliana	F4I3A8	S	71	6
Arabidopsis thaliana	F4I3A8	S	74	6
Arabidopsis thaliana	F4I3A8	S	75	6
Arabidopsis thaliana	F4I3R1	T	319	6
Arabidopsis thaliana	F4I3R1	Y	324	6
Arabidopsis thaliana	F4I5D7	S	16	6
Arabidopsis thaliana	F4I5D7	S	27	6
Arabidopsis thaliana	F4I5D7	S	9	6
Arabidopsis thaliana	F4I672	S	9	6
Arabidopsis thaliana	F4I672	T	17	6
Arabidopsis thaliana	F4I6S6	S	564	6
Arabidopsis thaliana	F4I6S6	S	565	6
Arabidopsis thaliana	F4I6S6	T	568	6
Arabidopsis thaliana	F4I6W4	S	201	39
Arabidopsis thaliana	F4I6W4	T	199	23
Arabidopsis thaliana	F4I702	Y	697	18
Arabidopsis thaliana	F4I722	T	345	7
Arabidopsis thaliana	F4I722	T	347	7
Arabidopsis thaliana	F4I893-2	S	1801	17
Arabidopsis thaliana	F4I8C2	T	8	9
Arabidopsis thaliana	F4I8T1	T	19	5
Arabidopsis thaliana	F4I9J7	S	32	6
Arabidopsis thaliana	F4I9Y9	T	1232	8
Arabidopsis thaliana	F4I9Y9	T	1234	8
Arabidopsis thaliana	F4IB94	T	278	9
Arabidopsis thaliana	F4ID47	S	15	13
Arabidopsis thaliana	F4ID47	Y	8	39
Arabidopsis thaliana	F4IDR6	S	509	6
Arabidopsis thaliana	F4IE59	T	10	7
Arabidopsis thaliana	F4IE59	T	8	7
Arabidopsis thaliana	F4IEK8	S	1041	14
Arabidopsis thaliana	F4IGR3	S	88	15
Arabidopsis thaliana	F4IM82	T	142	7
Arabidopsis thaliana	F4INE2	T	64	11
Arabidopsis thaliana	F4INE2	T	75	11
Arabidopsis thaliana	F4INH0	S	176	10
Arabidopsis thaliana	F4INH0	S	214	30
Arabidopsis thaliana	F4INH0	S	219	34
Arabidopsis thaliana	F4IQ18	S	29	11
Arabidopsis thaliana	F4IQ18	S	43	11
Arabidopsis thaliana	F4IQ39	S	532	10
Arabidopsis thaliana	F4IQH8	Y	213	5
Arabidopsis thaliana	F4IQY0	S	169	9
Arabidopsis thaliana	F4IQY0	S	171	9
Arabidopsis thaliana	F4IQY0	S	174	9
Arabidopsis thaliana	F4IRB0	S	11	5
Arabidopsis thaliana	F4ISU2	S	10	5
Arabidopsis thaliana	F4IV84	S	44	10
Arabidopsis thaliana	F4IVN6	T	111	12
Arabidopsis thaliana	F4IVN6	T	118	11
Arabidopsis thaliana	F4IVN6	T	6	8
Arabidopsis thaliana	F4IXE4	T	189	6
Arabidopsis thaliana	F4IXH3	S	3	6
Arabidopsis thaliana	F4IXH3	S	4	6
Arabidopsis thaliana	F4IY46	S	10	9
Arabidopsis thaliana	F4IY46	S	5	9
Arabidopsis thaliana	F4IYD1	S	239	5
Arabidopsis thaliana	F4IYD1	S	243	5
Arabidopsis thaliana	F4IYD1	T	242	5
Arabidopsis thaliana	F4IYD7	S	15	15
Arabidopsis thaliana	F4IYR0	S	12	8
Arabidopsis thaliana	F4IYR0	T	14	8
Arabidopsis thaliana	F4IYU3	S	3	11
Arabidopsis thaliana	F4IZC5	S	38	8
Arabidopsis thaliana	F4IZC5	T	36	8
Arabidopsis thaliana	F4IZC5	T	37	8
Arabidopsis thaliana	F4IZP3	S	441	6
Arabidopsis thaliana	F4IZP3	S	442	6
Arabidopsis thaliana	F4IZR4	T	50	5
Arabidopsis thaliana	F4IZR5	S	105	8
Arabidopsis thaliana	F4IZR5	S	98	8
Arabidopsis thaliana	F4J0B7	Y	118	11
Arabidopsis thaliana	F4J2Y2	T	762	6
Arabidopsis thaliana	F4J622	T	4	5
Arabidopsis thaliana	F4J661	Y	457	14
Arabidopsis thaliana	F4J6I5	S	378	28
Arabidopsis thaliana	F4J8Q4	S	53	5
Arabidopsis thaliana	F4J8Q4	S	665	7
Arabidopsis thaliana	F4J8Q4	S	885	15
Arabidopsis thaliana	F4J9A0	S	404	8
Arabidopsis thaliana	F4J9K9	S	22	5
Arabidopsis thaliana	F4J9K9	S	373	15
Arabidopsis thaliana	F4J9K9	S	489	18
Arabidopsis thaliana	F4JCI2	S	92	5
Arabidopsis thaliana	F4JCI4	S	593	9
Arabidopsis thaliana	F4JCI4	T	597	9
Arabidopsis thaliana	F4JD48	S	283	33
Arabidopsis thaliana	F4JD48	Y	284	23
Arabidopsis thaliana	F4JDS7	S	9	6
Arabidopsis thaliana	F4JE18	S	369	74
Arabidopsis thaliana	F4JE40	S	370	5
Arabidopsis thaliana	F4JE40	T	369	5
Arabidopsis thaliana	F4JEB0	T	8	8
Arabidopsis thaliana	F4JEV5	S	24	7
Arabidopsis thaliana	F4JEV5	S	5	7
Arabidopsis thaliana	F4JEV5	T	7	7
Arabidopsis thaliana	F4JF14	S	357	9
Arabidopsis thaliana	F4JFA0	Y	893	7
Arabidopsis thaliana	F4JGB6	S	698	8
Arabidopsis thaliana	F4JGB6	T	703	8
Arabidopsis thaliana	F4JH25	T	73	6
Arabidopsis thaliana	F4JHJ3	S	15	6
Arabidopsis thaliana	F4JHJ3	S	16	6
Arabidopsis thaliana	F4JHT3	S	2260	6
Arabidopsis thaliana	F4JI00	S	52	5
Arabidopsis thaliana	F4JI00	S	53	5
Arabidopsis thaliana	F4JIA7	S	37	10
Arabidopsis thaliana	F4JJH4	S	724	20
Arabidopsis thaliana	F4JJH4	S	727	20
Arabidopsis thaliana	F4JJH4	T	720	20
Arabidopsis thaliana	F4JJH4	T	722	20
Arabidopsis thaliana	F4JKI3	Y	11	6
Arabidopsis thaliana	F4JML5	S	53	5
Arabidopsis thaliana	F4JN57	S	368	6
Arabidopsis thaliana	F4JN57	S	370	6
Arabidopsis thaliana	F4JN57	S	372	6
Arabidopsis thaliana	F4JNB9	S	386	9
Arabidopsis thaliana	F4JNB9	S	390	9
Arabidopsis thaliana	F4JNB9	S	391	9
Arabidopsis thaliana	F4JPL2	Y	1540	19
Arabidopsis thaliana	F4JPR7	S	328	14
Arabidopsis thaliana	F4JRF6	T	10	17
Arabidopsis thaliana	F4JRF6	T	7	17
Arabidopsis thaliana	F4JRY9	Y	343	16
Arabidopsis thaliana	F4JSH1	S	164	6
Arabidopsis thaliana	F4JTE7	T	6	13
Arabidopsis thaliana	F4JTY7	S	12	6
Arabidopsis thaliana	F4JTY7	T	10	7
Arabidopsis thaliana	F4JTY7	T	5	7
Arabidopsis thaliana	F4JU69	Y	190	11
Arabidopsis thaliana	F4JV86	S	146	19
Arabidopsis thaliana	F4JV86	S	149	19
Arabidopsis thaliana	F4JVH1	Y	746	6
Arabidopsis thaliana	F4JY76	S	426	5
Arabidopsis thaliana	F4JY76	S	427	5
Arabidopsis thaliana	F4JY76	S	429	5
Arabidopsis thaliana	F4JYA0	T	13	13
Arabidopsis thaliana	F4JYA0	T	17	11
Arabidopsis thaliana	F4JYA0	T	19	12
Arabidopsis thaliana	F4JZ38	S	17	7
Arabidopsis thaliana	F4JZ38	S	18	7
Arabidopsis thaliana	F4JZI0	S	493	7
Arabidopsis thaliana	F4JZI0	S	495	7
Arabidopsis thaliana	F4JZL0	S	21	6
Arabidopsis thaliana	F4K0M7	T	2	7
Arabidopsis thaliana	F4K0M7	T	3	7
Arabidopsis thaliana	F4K157	Y	108	10
Arabidopsis thaliana	F4K1S1	S	377	50
Arabidopsis thaliana	F4K1S1	S	378	50
Arabidopsis thaliana	F4K1Z0-2	S	444	10
Arabidopsis thaliana	F4K2P2	S	200	12
Arabidopsis thaliana	F4K3A9	S	262	14
Arabidopsis thaliana	F4K3X8	S	823	22
Arabidopsis thaliana	F4K3X8	S	824	10
Arabidopsis thaliana	F4K3X8	S	831	11
Arabidopsis thaliana	F4K4W0	S	6	6
Arabidopsis thaliana	F4K4W0	T	3	5
Arabidopsis thaliana	F4K5K4	S	399	11
Arabidopsis thaliana	F4K5K4	Y	404	13
Arabidopsis thaliana	F4K5W5	S	68	10
Arabidopsis thaliana	F4K5W5	T	78	10
Arabidopsis thaliana	F4K5W5	T	80	10
Arabidopsis thaliana	F4K719	Y	98	10
Arabidopsis thaliana	F4K7E0	T	8	8
Arabidopsis thaliana	F4K867	S	24	10
Arabidopsis thaliana	F4K8L2	S	426	7
Arabidopsis thaliana	F4K8L2	T	367	16
Arabidopsis thaliana	F4K8S9	T	852	29
Arabidopsis thaliana	F4K946	S	224	8
Arabidopsis thaliana	F4K946	T	228	8
Arabidopsis thaliana	F4K9D7	T	256	15
Arabidopsis thaliana	F4K9L4	S	186	11
Arabidopsis thaliana	F4KB73	S	1167	5
Arabidopsis thaliana	F4KBB7	S	61	17
Arabidopsis thaliana	F4KBB7	S	66	17
Arabidopsis thaliana	F4KBB7	T	59	17
Arabidopsis thaliana	F4KBB7	T	64	17
Arabidopsis thaliana	F4KBB7	T	68	17
Arabidopsis thaliana	F4KBG5	S	11	6
Arabidopsis thaliana	F4KBG5	S	5	6
Arabidopsis thaliana	F4KCH3	Y	30	5
Arabidopsis thaliana	F4KEH2	S	148	5
Arabidopsis thaliana	F4KEH2	S	151	5
Arabidopsis thaliana	F4KFX5	T	153	7
Arabidopsis thaliana	F4KGG0	T	145	12
Arabidopsis thaliana	F4KGI8	S	548	5
Arabidopsis thaliana	F4KGL1	S	304	7
Arabidopsis thaliana	F4KGL1	T	307	6
Arabidopsis thaliana	F4KIX1	T	42	5
Arabidopsis thaliana	F8S296	Y	1532	15
Arabidopsis thaliana	O03042	S	321	9
Arabidopsis thaliana	O03042	T	243	13
Arabidopsis thaliana	O03042	T	246	5
Arabidopsis thaliana	O03042	Y	269	6
Arabidopsis thaliana	O04151	S	381	8
Arabidopsis thaliana	O04151	S	397	6
Arabidopsis thaliana	O04244	S	3	5
Arabidopsis thaliana	O04244	T	2	15
Arabidopsis thaliana	O04244	T	5	15
Arabidopsis thaliana	O04567	S	182	9
Arabidopsis thaliana	O04567	S	187	9
Arabidopsis thaliana	O04567	T	184	9
Arabidopsis thaliana	O04590	T	71	8
Arabidopsis thaliana	O04590	T	73	8
Arabidopsis thaliana	O22179	T	5	11
Arabidopsis thaliana	O22227	S	124	17
Arabidopsis thaliana	O22558	T	439	11
Arabidopsis thaliana	O22780	T	27	5
Arabidopsis thaliana	O22780	T	28	5
Arabidopsis thaliana	O22807	T	460	5
Arabidopsis thaliana	O22914	S	74	23
Arabidopsis thaliana	O23087	S	185	19
Arabidopsis thaliana	O23087	S	186	19
Arabidopsis thaliana	O23087	T	188	19
Arabidopsis thaliana	O23095	S	103	51
Arabidopsis thaliana	O23138	Y	76	5
Arabidopsis thaliana	O23144	S	540	10
Arabidopsis thaliana	O23179	T	401	25
Arabidopsis thaliana	O23254	Y	104	7
Arabidopsis thaliana	O23255	Y	117	9
Arabidopsis thaliana	O23404-3	T	536	27
Arabidopsis thaliana	O23491	S	424	5
Arabidopsis thaliana	O23491	Y	415	5
Arabidopsis thaliana	O23491	Y	422	5
Arabidopsis thaliana	O23523	S	244	6
Arabidopsis thaliana	O23523	T	246	6
Arabidopsis thaliana	O23683	T	7	6
Arabidopsis thaliana	O48549	S	240	72
Arabidopsis thaliana	O48682	Y	687	7
Arabidopsis thaliana	O48682	Y	688	7
Arabidopsis thaliana	O48791	T	2	13
Arabidopsis thaliana	O48791	T	5	13
Arabidopsis thaliana	O48844	S	878	35
Arabidopsis thaliana	O48851	S	10	8
Arabidopsis thaliana	O48851	S	13	8
Arabidopsis thaliana	O49160	S	40	20
Arabidopsis thaliana	O49285	S	357	7
Arabidopsis thaliana	O49299	S	123	57
Arabidopsis thaliana	O49319	Y	458	8
Arabidopsis thaliana	O49354	S	21	13
Arabidopsis thaliana	O49354	S	22	13
Arabidopsis thaliana	O49354	S	23	13
Arabidopsis thaliana	O49505	S	10	8
Arabidopsis thaliana	O49505	T	6	7
Arabidopsis thaliana	O49586	S	38	10
Arabidopsis thaliana	O49586	T	39	10
Arabidopsis thaliana	O49595	S	146	25
Arabidopsis thaliana	O50008	T	539	19
Arabidopsis thaliana	O64587	S	96	6
Arabidopsis thaliana	O64587	T	98	6
Arabidopsis thaliana	O64592	T	75	7
Arabidopsis thaliana	O64592	T	80	7
Arabidopsis thaliana	O64592	T	81	7
Arabidopsis thaliana	O64850	S	510	8
Arabidopsis thaliana	O64850	S	513	8
Arabidopsis thaliana	O64858	S	506	5
Arabidopsis thaliana	O64903	S	201	16
Arabidopsis thaliana	O65502	T	264	57
Arabidopsis thaliana	O65581	S	2	6
Arabidopsis thaliana	O65787	Y	357	5
Arabidopsis thaliana	O80386	S	992	9
Arabidopsis thaliana	O80448	T	18	5
Arabidopsis thaliana	O80448	T	4	7
Arabidopsis thaliana	O80448	Y	10	7
Arabidopsis thaliana	O80452	S	140	13
Arabidopsis thaliana	O80452	S	203	101
Arabidopsis thaliana	O80452	S	73	10
Arabidopsis thaliana	O80452	T	280	24
Arabidopsis thaliana	O80492	Y	48	14
Arabidopsis thaliana	O80585	S	281	6
Arabidopsis thaliana	O80585	T	286	6
Arabidopsis thaliana	O80653	S	235	8
Arabidopsis thaliana	O80653	S	243	8
Arabidopsis thaliana	O80653	S	448	12
Arabidopsis thaliana	O80653	T	449	12
Arabidopsis thaliana	O80837	T	58	25
Arabidopsis thaliana	O80934	Y	176	6
Arabidopsis thaliana	O81242-2	T	192	6
Arabidopsis thaliana	O81283	S	589	15
Arabidopsis thaliana	O81283	S	71	13
Arabidopsis thaliana	O81464	Y	71	23
Arabidopsis thaliana	O82122	Y	232	29
Arabidopsis thaliana	O82167	T	70	8
Arabidopsis thaliana	O82167	T	91	8
Arabidopsis thaliana	O82352	S	41	5
Arabidopsis thaliana	O82384	S	68	34
Arabidopsis thaliana	O82503	T	3	23
Arabidopsis thaliana	O82628	S	3	24
Arabidopsis thaliana	O82628	S	9	9
Arabidopsis thaliana	P06525	S	229	15
Arabidopsis thaliana	P0C2F6	S	70	18
Arabidopsis thaliana	P0C2F6	T	72	29
Arabidopsis thaliana	P0C2G3	S	3	17
Arabidopsis thaliana	P0C8Q6	T	285	8
Arabidopsis thaliana	P0CB23	S	802	6
Arabidopsis thaliana	P0DH96	T	111	9
Arabidopsis thaliana	P0DH96	T	118	8
Arabidopsis thaliana	P0DI08	S	6	57
Arabidopsis thaliana	P0DI08	Y	13	57
Arabidopsis thaliana	P11035	S	62	15
Arabidopsis thaliana	P11035	S	627	9
Arabidopsis thaliana	P11035	S	63	17
Arabidopsis thaliana	P17094	T	104	11
Arabidopsis thaliana	P19456	S	899	6
Arabidopsis thaliana	P19456	T	947	34
Arabidopsis thaliana	P20649	T	948	27
Arabidopsis thaliana	P27140	S	246	5
Arabidopsis thaliana	P27323	S	219	24
Arabidopsis thaliana	P28187	S	2	9
Arabidopsis thaliana	P29402	S	508	11
Arabidopsis thaliana	P31167	T	134	5
Arabidopsis thaliana	P37702	T	309	16
Arabidopsis thaliana	P41127	S	137	7
Arabidopsis thaliana	P41127	T	138	13
Arabidopsis thaliana	P41151	S	491	7
Arabidopsis thaliana	P41151	T	490	6
Arabidopsis thaliana	P41151	T	493	6
Arabidopsis thaliana	P41376	T	145	12
Arabidopsis thaliana	P41377	T	145	27
Arabidopsis thaliana	P41916	T	8	7
Arabidopsis thaliana	P42498	S	1078	11
Arabidopsis thaliana	P42498	Y	1079	11
Arabidopsis thaliana	P43286	S	280	7
Arabidopsis thaliana	P43287	S	278	56
Arabidopsis thaliana	P43287	S	281	46
Arabidopsis thaliana	P46309	T	280	5
Arabidopsis thaliana	P49688	S	273	9
Arabidopsis thaliana	P51407	S	105	31
Arabidopsis thaliana	P51430	S	237	25
Arabidopsis thaliana	P51430	S	240	13
Arabidopsis thaliana	P51430	S	241	11
Arabidopsis thaliana	P51818	S	219	18
Arabidopsis thaliana	P52901	S	292	286
Arabidopsis thaliana	P52901	S	294	14
Arabidopsis thaliana	P54144	S	488	24
Arabidopsis thaliana	P54150	S	15	5
Arabidopsis thaliana	P54150	S	17	5
Arabidopsis thaliana	P54609	S	478	13
Arabidopsis thaliana	P54609	T	610	5
Arabidopsis thaliana	P55737	S	219	29
Arabidopsis thaliana	P55852	S	2	16
Arabidopsis thaliana	P56752	S	705	7
Arabidopsis thaliana	P56752	T	704	7
Arabidopsis thaliana	P56761	T	2	23
Arabidopsis thaliana	P56780	T	3	9
Arabidopsis thaliana	P56820	T	74	19
Arabidopsis thaliana	P57691	S	308	15
Arabidopsis thaliana	P62095	T	6	11
Arabidopsis thaliana	P82766	S	2	8
Arabidopsis thaliana	P82766	S	4	8
Arabidopsis thaliana	P82766	T	5	8
Arabidopsis thaliana	P83755	T	2	266
Arabidopsis thaliana	P92522	T	94	9
Arabidopsis thaliana	P92939	S	573	7
Arabidopsis thaliana	P92939	S	575	7
Arabidopsis thaliana	P92941	S	40	6
Arabidopsis thaliana	P92942	S	39	6
Arabidopsis thaliana	P93004	S	273	51
Arabidopsis thaliana	P93004	S	276	32
Arabidopsis thaliana	P93047-2	S	78	8
Arabidopsis thaliana	P93744	S	258	16
Arabidopsis thaliana	Q05196	S	600	21
Arabidopsis thaliana	Q05431	T	180	6
Arabidopsis thaliana	Q05753-2	T	120	14
Arabidopsis thaliana	Q06738	S	662	8
Arabidopsis thaliana	Q06738	S	665	11
Arabidopsis thaliana	Q06850	T	4	14
Arabidopsis thaliana	Q07473	T	112	12
Arabidopsis thaliana	Q07473	T	114	13
Arabidopsis thaliana	Q0V7V0	T	3	13
Arabidopsis thaliana	Q0WMV5	T	517	8
Arabidopsis thaliana	Q0WMV5	Y	515	8
Arabidopsis thaliana	Q0WUA3	Y	12	8
Arabidopsis thaliana	Q0WUU6	S	33	5
Arabidopsis thaliana	Q147R9	S	307	9
Arabidopsis thaliana	Q147R9	T	297	9
Arabidopsis thaliana	Q147R9	T	298	6
Arabidopsis thaliana	Q1G2Z9	T	258	11
Arabidopsis thaliana	Q1G2Z9	T	259	11
Arabidopsis thaliana	Q1G3M7	S	128	11
Arabidopsis thaliana	Q1G3M7	T	127	11
Arabidopsis thaliana	Q1KS79	T	194	5
Arabidopsis thaliana	Q1PDW9	S	10	19
Arabidopsis thaliana	Q1PDW9	S	14	19
Arabidopsis thaliana	Q1PER6	T	180	8
Arabidopsis thaliana	Q1PEV9	S	495	9
Arabidopsis thaliana	Q1PEV9	S	498	9
Arabidopsis thaliana	Q1PEV9	S	505	8
Arabidopsis thaliana	Q27GM7	T	5	6
Arabidopsis thaliana	Q27GM7	T	6	6
Arabidopsis thaliana	Q27IK6	T	1525	17
Arabidopsis thaliana	Q2HIM4	T	11	5
Arabidopsis thaliana	Q2HIM4	T	13	5
Arabidopsis thaliana	Q2V3H0-2	S	8	5
Arabidopsis thaliana	Q2V3W5	S	27	15
Arabidopsis thaliana	Q2V3W5	T	28	15
Arabidopsis thaliana	Q2V4P2	T	229	13
Arabidopsis thaliana	Q38814	T	202	6
Arabidopsis thaliana	Q38937	Y	93	7
Arabidopsis thaliana	Q38946	S	164	6
Arabidopsis thaliana	Q38970	T	1543	6
Arabidopsis thaliana	Q39033	S	280	14
Arabidopsis thaliana	Q39173	Y	227	6
Arabidopsis thaliana	Q39247-2	Y	140	5
Arabidopsis thaliana	Q3E8G0	T	27	5
Arabidopsis thaliana	Q3E8G0	T	29	5
Arabidopsis thaliana	Q3E8G0	T	30	5
Arabidopsis thaliana	Q3E8G0	T	31	5
Arabidopsis thaliana	Q3E8G0	T	33	5
Arabidopsis thaliana	Q3E966	S	403	5
Arabidopsis thaliana	Q3E9F5	T	431	18
Arabidopsis thaliana	Q3E9F5	T	433	18
Arabidopsis thaliana	Q3E9G4	S	11	6
Arabidopsis thaliana	Q3EB86	T	653	7
Arabidopsis thaliana	Q3EB87	T	139	49
Arabidopsis thaliana	Q3EB87	T	140	39
Arabidopsis thaliana	Q3EC49	Y	7	5
Arabidopsis thaliana	Q3ECK2	S	525	5
Arabidopsis thaliana	Q3ECK2	S	531	5
Arabidopsis thaliana	Q3ECK2	Y	528	5
Arabidopsis thaliana	Q3ECV8	S	12	5
Arabidopsis thaliana	Q3ECV8	S	4	6
Arabidopsis thaliana	Q3ECV8	Y	17	5
Arabidopsis thaliana	Q3ECW0	S	3	9
Arabidopsis thaliana	Q42112	S	305	30
Arabidopsis thaliana	Q42521	S	8	39
Arabidopsis thaliana	Q42601	S	978	9
Arabidopsis thaliana	Q43127	T	152	13
Arabidopsis thaliana	Q43870	T	51	8
Arabidopsis thaliana	Q45GQ7-3	S	4	15
Arabidopsis thaliana	Q4FE47-2	S	169	15
Arabidopsis thaliana	Q4FE47-2	T	167	15
Arabidopsis thaliana	Q4FE47-2	T	173	15
Arabidopsis thaliana	Q4PSE7	T	12	11
Arabidopsis thaliana	Q4PSN8	T	2	9
Arabidopsis thaliana	Q501E6	Y	10	12
Arabidopsis thaliana	Q56W45	S	355	67
Arabidopsis thaliana	Q56W45	S	358	67
Arabidopsis thaliana	Q56W45	T	359	48
Arabidopsis thaliana	Q56XZ1-3	S	3	6
Arabidopsis thaliana	Q56Z59	S	108	45
Arabidopsis thaliana	Q5G1T1	S	463	6
Arabidopsis thaliana	Q5G1T1	T	466	6
Arabidopsis thaliana	Q5XPJ9	S	247	8
Arabidopsis thaliana	Q5XPJ9	S	249	8
Arabidopsis thaliana	Q5XV31	S	6	6
Arabidopsis thaliana	Q5XV31	T	5	8
Arabidopsis thaliana	Q66GR2	T	10	18
Arabidopsis thaliana	Q680A5	S	326	6
Arabidopsis thaliana	Q680A5	S	330	6
Arabidopsis thaliana	Q68KI4	S	526	28
Arabidopsis thaliana	Q6DBH0	Y	232	28
Arabidopsis thaliana	Q6DBH0	Y	233	28
Arabidopsis thaliana	Q6DBH0	Y	240	28
Arabidopsis thaliana	Q6ICZ8	S	36	31
Arabidopsis thaliana	Q6NMI3	S	3	14
Arabidopsis thaliana	Q6NMI3	T	4	10
Arabidopsis thaliana	Q6NMQ7	T	12	8
Arabidopsis thaliana	Q6NMQ7	T	16	7
Arabidopsis thaliana	Q6NMQ7	T	6	8
Arabidopsis thaliana	Q6NPP4	S	984	10
Arabidopsis thaliana	Q6TBX7	T	398	48
Arabidopsis thaliana	Q708Y0	S	135	29
Arabidopsis thaliana	Q708Y0	S	136	29
Arabidopsis thaliana	Q708Y0	T	134	29
Arabidopsis thaliana	Q71N54	S	2	23
Arabidopsis thaliana	Q7DM58	S	1340	6
Arabidopsis thaliana	Q7PC87	S	13	8
Arabidopsis thaliana	Q7PC88	S	180	22
Arabidopsis thaliana	Q7XA74	S	390	72
Arabidopsis thaliana	Q7XA74	Y	392	66
Arabidopsis thaliana	Q84M90	S	273	8
Arabidopsis thaliana	Q84M90	S	278	8
Arabidopsis thaliana	Q84M93	S	397	8
Arabidopsis thaliana	Q84MD7	S	9	17
Arabidopsis thaliana	Q84P26	S	528	5
Arabidopsis thaliana	Q84R15	S	1133	22
Arabidopsis thaliana	Q84TD7	S	3	20
Arabidopsis thaliana	Q84TF0	S	295	19
Arabidopsis thaliana	Q84VQ0	S	608	5
Arabidopsis thaliana	Q84VW9	S	932	21
Arabidopsis thaliana	Q84W22	T	71	12
Arabidopsis thaliana	Q84W96	Y	198	6
Arabidopsis thaliana	Q84WM9	T	4	10
Arabidopsis thaliana	Q84X43	S	4	6
Arabidopsis thaliana	Q84X43	T	9	6
Arabidopsis thaliana	Q8GUK1	S	3	5
Arabidopsis thaliana	Q8GUK5	T	4	5
Arabidopsis thaliana	Q8GUL1	S	609	11
Arabidopsis thaliana	Q8GUL1	T	608	11
Arabidopsis thaliana	Q8GUL2	S	868	38
Arabidopsis thaliana	Q8GUL2	T	866	38
Arabidopsis thaliana	Q8GUL2	T	873	6
Arabidopsis thaliana	Q8GUL2	Y	867	37
Arabidopsis thaliana	Q8GUM1	S	685	13
Arabidopsis thaliana	Q8GUP3	T	289	20
Arabidopsis thaliana	Q8GVE8	S	672	5
Arabidopsis thaliana	Q8GVE8	Y	676	5
Arabidopsis thaliana	Q8GW44	S	138	5
Arabidopsis thaliana	Q8GW48	T	68	14
Arabidopsis thaliana	Q8GWL7	S	352	5
Arabidopsis thaliana	Q8GWU0	S	7	8
Arabidopsis thaliana	Q8GWU0	S	8	8
Arabidopsis thaliana	Q8GWU0	S	9	8
Arabidopsis thaliana	Q8GWU7	S	53	5
Arabidopsis thaliana	Q8GX62	T	481	7
Arabidopsis thaliana	Q8GXH5	T	19	5
Arabidopsis thaliana	Q8GXK6	T	115	8
Arabidopsis thaliana	Q8GXK6	T	117	8
Arabidopsis thaliana	Q8GXV8	S	14	6
Arabidopsis thaliana	Q8GXV8	T	12	6
Arabidopsis thaliana	Q8GXV8	T	15	6
Arabidopsis thaliana	Q8GYH0	S	371	7
Arabidopsis thaliana	Q8GYM6	S	396	5
Arabidopsis thaliana	Q8GYM6	T	392	5
Arabidopsis thaliana	Q8GZ81	S	389	8
Arabidopsis thaliana	Q8H0Z4	S	313	24
Arabidopsis thaliana	Q8H0Z4	T	310	24
Arabidopsis thaliana	Q8H1F6	S	131	5
Arabidopsis thaliana	Q8H1F6	T	132	5
Arabidopsis thaliana	Q8H1F6	T	133	5
Arabidopsis thaliana	Q8H1N6	T	379	12
Arabidopsis thaliana	Q8H1N6	T	380	12
Arabidopsis thaliana	Q8H1Y0	S	296	40
Arabidopsis thaliana	Q8L3P4	S	577	11
Arabidopsis thaliana	Q8L4N1	T	36	24
Arabidopsis thaliana	Q8L4R9	S	109	5
Arabidopsis thaliana	Q8L4R9	S	177	22
Arabidopsis thaliana	Q8L4R9	S	178	55
Arabidopsis thaliana	Q8L5Y8	S	5	7
Arabidopsis thaliana	Q8L5Y8	S	7	7
Arabidopsis thaliana	Q8L601	S	515	20
Arabidopsis thaliana	Q8L6X7	S	17	5
Arabidopsis thaliana	Q8L7R8	S	14	6
Arabidopsis thaliana	Q8L7R8	S	16	6
Arabidopsis thaliana	Q8L844	Y	257	12
Arabidopsis thaliana	Q8L956	T	186	6
Arabidopsis thaliana	Q8LA96	S	258	12
Arabidopsis thaliana	Q8LA96	S	260	17
Arabidopsis thaliana	Q8LBB2	S	14	10
Arabidopsis thaliana	Q8LBL7	T	36	5
Arabidopsis thaliana	Q8LCE1	T	303	8
Arabidopsis thaliana	Q8LCU9	S	7	8
Arabidopsis thaliana	Q8LCU9	S	8	8
Arabidopsis thaliana	Q8LCU9	S	9	8
Arabidopsis thaliana	Q8LCU9	T	10	8
Arabidopsis thaliana	Q8LCW9	S	102	67
Arabidopsis thaliana	Q8LDU5	Y	129	12
Arabidopsis thaliana	Q8LEB6	T	325	17
Arabidopsis thaliana	Q8LEB6	T	326	17
Arabidopsis thaliana	Q8LEM7	Y	51	31
Arabidopsis thaliana	Q8LEQ0	S	103	37
Arabidopsis thaliana	Q8LF20	S	221	10
Arabidopsis thaliana	Q8LF36	S	7	10
Arabidopsis thaliana	Q8LPR9	T	643	13
Arabidopsis thaliana	Q8LPR9	T	647	13
Arabidopsis thaliana	Q8RWE7	T	265	5
Arabidopsis thaliana	Q8RWN0-2	Y	99	8
Arabidopsis thaliana	Q8RWU5	S	275	6
Arabidopsis thaliana	Q8RWV0	S	101	7
Arabidopsis thaliana	Q8RX56	S	885	11
Arabidopsis thaliana	Q8RXC2	S	596	9
Arabidopsis thaliana	Q8RXD4	S	465	11
Arabidopsis thaliana	Q8RXD4	S	466	11
Arabidopsis thaliana	Q8RXF8	S	14	14
Arabidopsis thaliana	Q8RY25	S	720	8
Arabidopsis thaliana	Q8RY25	T	719	8
Arabidopsis thaliana	Q8S3W4	T	139	10
Arabidopsis thaliana	Q8S3W4	Y	150	10
Arabidopsis thaliana	Q8S886	S	16	5
Arabidopsis thaliana	Q8S905	S	11	5
Arabidopsis thaliana	Q8S905	T	2	5
Arabidopsis thaliana	Q8S905	T	5	5
Arabidopsis thaliana	Q8S905	T	8	5
Arabidopsis thaliana	Q8S9J8	S	207	12
Arabidopsis thaliana	Q8S9K4	S	766	6
Arabidopsis thaliana	Q8S9K4	T	767	6
Arabidopsis thaliana	Q8VY07	S	246	10
Arabidopsis thaliana	Q8VYA5-3	S	170	5
Arabidopsis thaliana	Q8VYA5-3	S	178	5
Arabidopsis thaliana	Q8VYB5	S	78	11
Arabidopsis thaliana	Q8VYB5	Y	82	11
Arabidopsis thaliana	Q8VYI1	T	180	36
Arabidopsis thaliana	Q8VYM2	S	520	5
Arabidopsis thaliana	Q8VYN9	S	21	5
Arabidopsis thaliana	Q8VYR3	S	15	6
Arabidopsis thaliana	Q8VYR3	S	16	6
Arabidopsis thaliana	Q8VYR5	S	7	6
Arabidopsis thaliana	Q8VYR5	S	9	6
Arabidopsis thaliana	Q8VYV0	S	46	8
Arabidopsis thaliana	Q8VYW7	S	1132	14
Arabidopsis thaliana	Q8VZ40	S	504	5
Arabidopsis thaliana	Q8VZ95	S	149	15
Arabidopsis thaliana	Q8VZC3	S	122	7
Arabidopsis thaliana	Q8VZC3	T	123	7
Arabidopsis thaliana	Q8VZE7	T	628	5
Arabidopsis thaliana	Q8VZF3-2	S	615	8
Arabidopsis thaliana	Q8VZF3-2	T	614	14
Arabidopsis thaliana	Q8VZG1	S	3	39
Arabidopsis thaliana	Q8VZG7	S	975	45
Arabidopsis thaliana	Q8W245	Y	347	6
Arabidopsis thaliana	Q8W3M6	Y	35	10
Arabidopsis thaliana	Q8W474	T	701	7
Arabidopsis thaliana	Q8W474	T	711	8
Arabidopsis thaliana	Q8W476	S	18	20
Arabidopsis thaliana	Q8W476	T	20	20
Arabidopsis thaliana	Q8W4H7	S	194	31
Arabidopsis thaliana	Q8W4H7	T	257	6
Arabidopsis thaliana	Q8W4P1	T	198	13
Arabidopsis thaliana	Q8W4P8-3	T	17	8
Arabidopsis thaliana	Q93V54	S	159	5
Arabidopsis thaliana	Q93V54	Y	161	5
Arabidopsis thaliana	Q93V62	S	18	5
Arabidopsis thaliana	Q93V62	S	219	5
Arabidopsis thaliana	Q93VK5	Y	438	5
Arabidopsis thaliana	Q93VM8	S	68	5
Arabidopsis thaliana	Q93VP3	S	2	5
Arabidopsis thaliana	Q93VP9	T	362	61
Arabidopsis thaliana	Q93W02	S	92	30
Arabidopsis thaliana	Q93W02	T	97	30
Arabidopsis thaliana	Q93WJ8	T	191	6
Arabidopsis thaliana	Q93XM7	S	239	5
Arabidopsis thaliana	Q93YR3	S	63	42
Arabidopsis thaliana	Q93YR3	S	89	11
Arabidopsis thaliana	Q93Z74	S	15	6
Arabidopsis thaliana	Q93Z91	T	443	11
Arabidopsis thaliana	Q93ZB7	S	46	8
Arabidopsis thaliana	Q93ZB7	S	50	8
Arabidopsis thaliana	Q93ZB7	S	51	8
Arabidopsis thaliana	Q93ZR3	S	304	28
Arabidopsis thaliana	Q93ZR3	T	301	5
Arabidopsis thaliana	Q940B9	S	160	6
Arabidopsis thaliana	Q940B9	S	161	6
Arabidopsis thaliana	Q940B9	S	166	6
Arabidopsis thaliana	Q940H5	S	12	6
Arabidopsis thaliana	Q940H5	S	9	6
Arabidopsis thaliana	Q940H5	T	10	21
Arabidopsis thaliana	Q940Q2	Y	204	26
Arabidopsis thaliana	Q943Z6	T	84	8
Arabidopsis thaliana	Q944G9	S	161	21
Arabidopsis thaliana	Q944G9	T	348	8
Arabidopsis thaliana	Q945Q1	T	8	5
Arabidopsis thaliana	Q945S8	S	190	5
Arabidopsis thaliana	Q947D2	T	601	7
Arabidopsis thaliana	Q94A40	S	986	10
Arabidopsis thaliana	Q94AB1	T	400	5
Arabidopsis thaliana	Q94AB2	S	327	9
Arabidopsis thaliana	Q94AB2	S	329	9
Arabidopsis thaliana	Q94AI7	S	214	21
Arabidopsis thaliana	Q94B54	S	53	13
Arabidopsis thaliana	Q94B77	T	637	7
Arabidopsis thaliana	Q94B78	Y	415	28
Arabidopsis thaliana	Q94BP0	Y	411	5
Arabidopsis thaliana	Q94BS2	T	53	5
Arabidopsis thaliana	Q94BT0	S	152	30
Arabidopsis thaliana	Q94C48	S	188	9
Arabidopsis thaliana	Q94EG6	T	237	6
Arabidopsis thaliana	Q94EG6	T	239	7
Arabidopsis thaliana	Q94F88	Y	487	5
Arabidopsis thaliana	Q94IB9	Y	239	10
Arabidopsis thaliana	Q94IB9	Y	246	10
Arabidopsis thaliana	Q94JQ3	Y	240	10
Arabidopsis thaliana	Q96252	S	56	18
Arabidopsis thaliana	Q96252	T	54	7
Arabidopsis thaliana	Q96282	S	27	19
Arabidopsis thaliana	Q96286	S	292	5
Arabidopsis thaliana	Q96286	S	293	5
Arabidopsis thaliana	Q96286	S	298	5
Arabidopsis thaliana	Q96327-2	S	2	6
Arabidopsis thaliana	Q96327-2	S	3	7
Arabidopsis thaliana	Q96327-4	S	2	35
Arabidopsis thaliana	Q96327-4	S	3	45
Arabidopsis thaliana	Q9ASS6	S	5	14
Arabidopsis thaliana	Q9ASY8	S	6	48
Arabidopsis thaliana	Q9ASY8	T	4	8
Arabidopsis thaliana	Q9ASZ6	T	7	9
Arabidopsis thaliana	Q9C508	S	25	7
Arabidopsis thaliana	Q9C5E7	S	531	11
Arabidopsis thaliana	Q9C5E7	S	541	11
Arabidopsis thaliana	Q9C5E7	T	534	11
Arabidopsis thaliana	Q9C5G7	S	362	7
Arabidopsis thaliana	Q9C5J5	T	2	7
Arabidopsis thaliana	Q9C5S1	S	295	5
Arabidopsis thaliana	Q9C5W7	S	196	13
Arabidopsis thaliana	Q9C5X2	S	187	6
Arabidopsis thaliana	Q9C5X2	S	188	6
Arabidopsis thaliana	Q9C5Z1	S	684	13
Arabidopsis thaliana	Q9C6A1	Y	357	28
Arabidopsis thaliana	Q9C6A1	Y	362	28
Arabidopsis thaliana	Q9C6N2	T	254	7
Arabidopsis thaliana	Q9C6N2	Y	252	7
Arabidopsis thaliana	Q9C6S8	S	175	6
Arabidopsis thaliana	Q9C6S8	S	178	6
Arabidopsis thaliana	Q9C735	S	209	5
Arabidopsis thaliana	Q9C735	T	211	5
Arabidopsis thaliana	Q9C7Y9	S	187	25
Arabidopsis thaliana	Q9C8P1	S	43	6
Arabidopsis thaliana	Q9C8P1	T	49	5
Arabidopsis thaliana	Q9C8P1	T	50	5
Arabidopsis thaliana	Q9C926	T	249	33
Arabidopsis thaliana	Q9C938	T	16	13
Arabidopsis thaliana	Q9C9A2	S	15	7
Arabidopsis thaliana	Q9C9B9	S	10	86
Arabidopsis thaliana	Q9C9B9	S	437	6
Arabidopsis thaliana	Q9C9B9	T	493	9
Arabidopsis thaliana	Q9C9G5	T	88	7
Arabidopsis thaliana	Q9C9G5	T	94	7
Arabidopsis thaliana	Q9C9G5	T	97	7
Arabidopsis thaliana	Q9C9K3	Y	562	5
Arabidopsis thaliana	Q9C9L3	T	586	7
Arabidopsis thaliana	Q9C9N8	T	23	10
Arabidopsis thaliana	Q9C9P3	S	218	10
Arabidopsis thaliana	Q9C9V0	S	327	6
Arabidopsis thaliana	Q9C9V0	T	330	8
Arabidopsis thaliana	Q9C9V0	Y	328	5
Arabidopsis thaliana	Q9C9Y6	S	136	15
Arabidopsis thaliana	Q9CA25	S	297	17
Arabidopsis thaliana	Q9CA25	S	301	17
Arabidopsis thaliana	Q9CA25	T	295	17
Arabidopsis thaliana	Q9CAF4	S	316	5
Arabidopsis thaliana	Q9CAI5	S	364	12
Arabidopsis thaliana	Q9CAI5	S	365	12
Arabidopsis thaliana	Q9CAI5	S	370	12
Arabidopsis thaliana	Q9FE38	S	647	6
Arabidopsis thaliana	Q9FF53	S	283	20
Arabidopsis thaliana	Q9FF53	S	286	20
Arabidopsis thaliana	Q9FF53	S	289	10
Arabidopsis thaliana	Q9FF75	S	77	6
Arabidopsis thaliana	Q9FFA0	S	166	14
Arabidopsis thaliana	Q9FFA0	S	175	14
Arabidopsis thaliana	Q9FFA0	T	169	14
Arabidopsis thaliana	Q9FFA7	T	233	10
Arabidopsis thaliana	Q9FFN9	Y	118	17
Arabidopsis thaliana	Q9FFN9	Y	124	17
Arabidopsis thaliana	Q9FFR6	T	7	6
Arabidopsis thaliana	Q9FFS0	S	29	8
Arabidopsis thaliana	Q9FFS0	S	31	8
Arabidopsis thaliana	Q9FFS5	S	669	6
Arabidopsis thaliana	Q9FFS5	S	670	6
Arabidopsis thaliana	Q9FFS5	S	672	6
Arabidopsis thaliana	Q9FFU1	S	3	6
Arabidopsis thaliana	Q9FG65	S	165	10
Arabidopsis thaliana	Q9FG65	S	168	10
Arabidopsis thaliana	Q9FG77	Y	322	6
Arabidopsis thaliana	Q9FG81	S	216	14
Arabidopsis thaliana	Q9FG86	S	5	10
Arabidopsis thaliana	Q9FGC7-2	S	460	19
Arabidopsis thaliana	Q9FGC7-2	T	463	19
Arabidopsis thaliana	Q9FGC7-2	Y	448	19
Arabidopsis thaliana	Q9FGC7-2	Y	451	19
Arabidopsis thaliana	Q9FGQ6	S	93	6
Arabidopsis thaliana	Q9FHB6	Y	101	11
Arabidopsis thaliana	Q9FHK7	S	458	10
Arabidopsis thaliana	Q9FHK7	S	462	10
Arabidopsis thaliana	Q9FHK7	Y	459	10
Arabidopsis thaliana	Q9FHQ3	Y	9	5
Arabidopsis thaliana	Q9FHT7_ARATHGb	S	98	16
Arabidopsis thaliana	Q9FHY8	S	479	39
Arabidopsis thaliana	Q9FHY8	Y	395	30
Arabidopsis thaliana	Q9FHY8	Y	401	30
Arabidopsis thaliana	Q9FI49	T	438	102
Arabidopsis thaliana	Q9FIH3	T	185	22
Arabidopsis thaliana	Q9FIH3	Y	194	23
Arabidopsis thaliana	Q9FIJ0	S	163	13
Arabidopsis thaliana	Q9FIJ0	S	630	11
Arabidopsis thaliana	Q9FIJ0	T	634	10
Arabidopsis thaliana	Q9FIJ0	Y	624	8
Arabidopsis thaliana	Q9FIK0	T	5	5
Arabidopsis thaliana	Q9FIS4	S	182	7
Arabidopsis thaliana	Q9FIX3	S	295	5
Arabidopsis thaliana	Q9FIX7	S	280	13
Arabidopsis thaliana	Q9FJ06	T	11	5
Arabidopsis thaliana	Q9FJ78	S	320	6
Arabidopsis thaliana	Q9FJ96	Y	12	6
Arabidopsis thaliana	Q9FJE6	T	420	31
Arabidopsis thaliana	Q9FJG9-2	S	3	5
Arabidopsis thaliana	Q9FJG9-2	Y	2	5
Arabidopsis thaliana	Q9FJR0	S	608	10
Arabidopsis thaliana	Q9FJR0	S	609	10
Arabidopsis thaliana	Q9FJR0	S	610	10
Arabidopsis thaliana	Q9FJX5	S	185	8
Arabidopsis thaliana	Q9FJY6	S	15	11
Arabidopsis thaliana	Q9FK81	T	110	7
Arabidopsis thaliana	Q9FKA5	S	195	6
Arabidopsis thaliana	Q9FKA5	S	267	5
Arabidopsis thaliana	Q9FKA5	S	337	8
Arabidopsis thaliana	Q9FKA5	S	339	26
Arabidopsis thaliana	Q9FKA5	S	357	13
Arabidopsis thaliana	Q9FKA5	S	95	7
Arabidopsis thaliana	Q9FKF9	T	5	9
Arabidopsis thaliana	Q9FKF9	T	7	9
Arabidopsis thaliana	Q9FKK7	S	86	5
Arabidopsis thaliana	Q9FKK8	T	6	5
Arabidopsis thaliana	Q9FKM1	S	186	9
Arabidopsis thaliana	Q9FKW5	T	69	5
Arabidopsis thaliana	Q9FL69	S	131	8
Arabidopsis thaliana	Q9FLG2-2	Y	6	6
Arabidopsis thaliana	Q9FLH2	S	347	10
Arabidopsis thaliana	Q9FLJ6	Y	393	5
Arabidopsis thaliana	Q9FLP0	S	586	8
Arabidopsis thaliana	Q9FLP6	S	2	35
Arabidopsis thaliana	Q9FLP6	T	4	60
Arabidopsis thaliana	Q9FLP9	S	265	46
Arabidopsis thaliana	Q9FLP9	T	256	47
Arabidopsis thaliana	Q9FLP9	T	257	47
Arabidopsis thaliana	Q9FLP9	T	258	51
Arabidopsis thaliana	Q9FLT0	S	971	23
Arabidopsis thaliana	Q9FM01	S	393	76
Arabidopsis thaliana	Q9FM04	S	205	13
Arabidopsis thaliana	Q9FMA1	Y	295	12
Arabidopsis thaliana	Q9FMN8	S	14	14
Arabidopsis thaliana	Q9FMN8	T	11	14
Arabidopsis thaliana	Q9FMQ5	Y	16	9
Arabidopsis thaliana	Q9FMQ5	Y	18	10
Arabidopsis thaliana	Q9FMX3	Y	79	6
Arabidopsis thaliana	Q9FN67	S	390	16
Arabidopsis thaliana	Q9FN67	S	401	14
Arabidopsis thaliana	Q9FN67	T	394	6
Arabidopsis thaliana	Q9FNF8	S	248	5
Arabidopsis thaliana	Q9FNF8	S	249	5
Arabidopsis thaliana	Q9FNR0_ARATHEmb	S	411	42
Arabidopsis thaliana	Q9FNR0_ARATHEmb	T	406	31
Arabidopsis thaliana	Q9FNR3	T	381	8
Arabidopsis thaliana	Q9FNR3	T	382	8
Arabidopsis thaliana	Q9FNR3	T	383	8
Arabidopsis thaliana	Q9FNR3	T	384	8
Arabidopsis thaliana	Q9FRL3	S	2	15
Arabidopsis thaliana	Q9FVE6	S	103	6
Arabidopsis thaliana	Q9FVQ1	S	270	5
Arabidopsis thaliana	Q9FWA6	S	290	17
Arabidopsis thaliana	Q9FWA6	S	295	17
Arabidopsis thaliana	Q9FWA6	T	706	6
Arabidopsis thaliana	Q9FWR4	S	45	8
Arabidopsis thaliana	Q9FX01	S	416	5
Arabidopsis thaliana	Q9FX01	S	417	5
Arabidopsis thaliana	Q9FX54	Y	318	7
Arabidopsis thaliana	Q9FXF4	S	187	14
Arabidopsis thaliana	Q9FXI5	S	459	5
Arabidopsis thaliana	Q9FXT6	S	312	7
Arabidopsis thaliana	Q9FY54	S	159	22
Arabidopsis thaliana	Q9FY61	S	780	5
Arabidopsis thaliana	Q9FY61	S	785	5
Arabidopsis thaliana	Q9FY61	S	786	5
Arabidopsis thaliana	Q9FY61	T	783	5
Arabidopsis thaliana	Q9FYG0	S	225	11
Arabidopsis thaliana	Q9FYG0	S	226	11
Arabidopsis thaliana	Q9FYK0	T	97	5
Arabidopsis thaliana	Q9FZ32	Y	91	5
Arabidopsis thaliana	Q9FZ63	S	134	9
Arabidopsis thaliana	Q9FZ63	T	132	9
Arabidopsis thaliana	Q9FZ63	T	139	9
Arabidopsis thaliana	Q9FZ87-2	Y	2	16
Arabidopsis thaliana	Q9FZB8-2	T	183	5
Arabidopsis thaliana	Q9FZC6	S	432	5
Arabidopsis thaliana	Q9FZC6	T	433	5
Arabidopsis thaliana	Q9FZE3	S	312	5
Arabidopsis thaliana	Q9LDD5	S	9	46
Arabidopsis thaliana	Q9LDX3	S	5	10
Arabidopsis thaliana	Q9LEY9	S	3	6
Arabidopsis thaliana	Q9LF02	S	156	5
Arabidopsis thaliana	Q9LF33	S	393	53
Arabidopsis thaliana	Q9LF79	S	27	6
Arabidopsis thaliana	Q9LF79	S	7	12
Arabidopsis thaliana	Q9LF79	S	8	16
Arabidopsis thaliana	Q9LF97	S	279	26
Arabidopsis thaliana	Q9LF97	S	410	5
Arabidopsis thaliana	Q9LF97	T	278	32
Arabidopsis thaliana	Q9LFA3	S	416	5
Arabidopsis thaliana	Q9LFI9	S	108	5
Arabidopsis thaliana	Q9LFL3	S	337	12
Arabidopsis thaliana	Q9LFM6	S	208	7
Arabidopsis thaliana	Q9LFN8	T	373	5
Arabidopsis thaliana	Q9LFS4	S	3	19
Arabidopsis thaliana	Q9LFS4	T	4	19
Arabidopsis thaliana	Q9LFW1	T	7	8
Arabidopsis thaliana	Q9LH82-2	T	60	8
Arabidopsis thaliana	Q9LH98	S	2034	5
Arabidopsis thaliana	Q9LH98	S	2038	5
Arabidopsis thaliana	Q9LH98	T	2039	5
Arabidopsis thaliana	Q9LH98	Y	2043	5
Arabidopsis thaliana	Q9LHA0	S	36	16
Arabidopsis thaliana	Q9LHA0	S	39	44
Arabidopsis thaliana	Q9LHA0	T	32	33
Arabidopsis thaliana	Q9LHA0	T	37	33
Arabidopsis thaliana	Q9LHE5	T	9	5
Arabidopsis thaliana	Q9LHG9	S	36	8
Arabidopsis thaliana	Q9LHQ1	S	204	28
Arabidopsis thaliana	Q9LHQ1	Y	198	9
Arabidopsis thaliana	Q9LI83	S	31	11
Arabidopsis thaliana	Q9LI95	S	183	14
Arabidopsis thaliana	Q9LIA8	S	393	85
Arabidopsis thaliana	Q9LID6	S	346	5
Arabidopsis thaliana	Q9LID6	Y	347	5
Arabidopsis thaliana	Q9LIF4	S	356	108
Arabidopsis thaliana	Q9LIL3	S	215	22
Arabidopsis thaliana	Q9LJK3	Y	42	7
Arabidopsis thaliana	Q9LJL3	S	6	10
Arabidopsis thaliana	Q9LJL3	T	4	10
Arabidopsis thaliana	Q9LJN0	S	7	11
Arabidopsis thaliana	Q9LJQ5	S	29	5
Arabidopsis thaliana	Q9LJQ5	T	25	6
Arabidopsis thaliana	Q9LJQ6	T	117	50
Arabidopsis thaliana	Q9LK01	T	191	21
Arabidopsis thaliana	Q9LK36	T	219	19
Arabidopsis thaliana	Q9LK50	Y	201	5
Arabidopsis thaliana	Q9LK52	T	50	8
Arabidopsis thaliana	Q9LKJ1-4	Y	188	29
Arabidopsis thaliana	Q9LKW9	T	767	8
Arabidopsis thaliana	Q9LM18	S	89	5
Arabidopsis thaliana	Q9LM18	S	96	5
Arabidopsis thaliana	Q9LM18	T	82	5
Arabidopsis thaliana	Q9LM18	T	84	5
Arabidopsis thaliana	Q9LM18	T	85	5
Arabidopsis thaliana	Q9LM73	S	20	13
Arabidopsis thaliana	Q9LM76	S	314	14
Arabidopsis thaliana	Q9LM76	S	315	14
Arabidopsis thaliana	Q9LM76	T	311	14
Arabidopsis thaliana	Q9LM93	T	130	15
Arabidopsis thaliana	Q9LMI1	S	244	8
Arabidopsis thaliana	Q9LMM0	T	103	7
Arabidopsis thaliana	Q9LNG8	Y	139	6
Arabidopsis thaliana	Q9LNR3	Y	10	7
Arabidopsis thaliana	Q9LP21	T	280	5
Arabidopsis thaliana	Q9LP21	T	287	5
Arabidopsis thaliana	Q9LP65-3	S	39	5
Arabidopsis thaliana	Q9LPC5	S	202	6
Arabidopsis thaliana	Q9LPE8	T	4	7
Arabidopsis thaliana	Q9LPE8	T	8	7
Arabidopsis thaliana	Q9LPU3	S	343	5
Arabidopsis thaliana	Q9LQ55	S	533	11
Arabidopsis thaliana	Q9LQB0	T	283	5
Arabidopsis thaliana	Q9LQF2	S	49	11
Arabidopsis thaliana	Q9LQF2	S	547	6
Arabidopsis thaliana	Q9LQF2	S	61	6
Arabidopsis thaliana	Q9LQF2	T	70	5
Arabidopsis thaliana	Q9LQI8	Y	559	35
Arabidopsis thaliana	Q9LQK9	S	245	6
Arabidopsis thaliana	Q9LQK9	S	246	6
Arabidopsis thaliana	Q9LR67	S	358	7
Arabidopsis thaliana	Q9LR72	Y	339	13
Arabidopsis thaliana	Q9LR91	T	277	10
Arabidopsis thaliana	Q9LR97-5	T	87	39
Arabidopsis thaliana	Q9LRP6	Y	2	29
Arabidopsis thaliana	Q9LRV1	S	2	6
Arabidopsis thaliana	Q9LRV1	S	3	6
Arabidopsis thaliana	Q9LSD6	S	114	208
Arabidopsis thaliana	Q9LSD6	T	107	254
Arabidopsis thaliana	Q9LSH2	T	158	5
Arabidopsis thaliana	Q9LSJ5	S	4	8
Arabidopsis thaliana	Q9LSJ5	S	7	8
Arabidopsis thaliana	Q9LSN1	S	20	7
Arabidopsis thaliana	Q9LSN1	S	24	6
Arabidopsis thaliana	Q9LSS5	S	10	22
Arabidopsis thaliana	Q9LSS5	T	3	18
Arabidopsis thaliana	Q9LT79	Y	16	11
Arabidopsis thaliana	Q9LT93	S	16	20
Arabidopsis thaliana	Q9LT93	S	22	33
Arabidopsis thaliana	Q9LT93	T	15	20
Arabidopsis thaliana	Q9LTA7	S	3	5
Arabidopsis thaliana	Q9LTA7	S	8	5
Arabidopsis thaliana	Q9LTA7	T	10	5
Arabidopsis thaliana	Q9LTS8	S	4	5
Arabidopsis thaliana	Q9LTT8-2	S	625	12
Arabidopsis thaliana	Q9LUI2	S	520	5
Arabidopsis thaliana	Q9LUI2	S	521	5
Arabidopsis thaliana	Q9LUL6	S	138	13
Arabidopsis thaliana	Q9LUL6	T	140	12
Arabidopsis thaliana	Q9LUN2	S	117	68
Arabidopsis thaliana	Q9LUN2	T	109	44
Arabidopsis thaliana	Q9LUN2	T	111	44
Arabidopsis thaliana	Q9LUS5	S	61	5
Arabidopsis thaliana	Q9LUS5	S	65	5
Arabidopsis thaliana	Q9LUS5	S	73	5
Arabidopsis thaliana	Q9LUS5	Y	64	5
Arabidopsis thaliana	Q9LV01	T	827	24
Arabidopsis thaliana	Q9LV01	T	828	24
Arabidopsis thaliana	Q9LV03	T	600	7
Arabidopsis thaliana	Q9LV03	Y	599	7
Arabidopsis thaliana	Q9LV10	T	430	7
Arabidopsis thaliana	Q9LV10	T	433	6
Arabidopsis thaliana	Q9LVC5	S	302	14
Arabidopsis thaliana	Q9LVC9	S	107	40
Arabidopsis thaliana	Q9LVI6	Y	528	8
Arabidopsis thaliana	Q9LVM5-2	S	173	7
Arabidopsis thaliana	Q9LVP7	Y	114	13
Arabidopsis thaliana	Q9LVP7	Y	123	13
Arabidopsis thaliana	Q9LVQ4	S	590	5
Arabidopsis thaliana	Q9LVU8	T	173	8
Arabidopsis thaliana	Q9LVX8	Y	118	5
Arabidopsis thaliana	Q9LVX8	Y	120	5
Arabidopsis thaliana	Q9LW00	S	116	10
Arabidopsis thaliana	Q9LX53	S	27	38
Arabidopsis thaliana	Q9LXA9	S	297	12
Arabidopsis thaliana	Q9LXA9	T	296	12
Arabidopsis thaliana	Q9LXA9	T	300	12
Arabidopsis thaliana	Q9LXA9	Y	293	5
Arabidopsis thaliana	Q9LXK8	T	9	7
Arabidopsis thaliana	Q9LXK8	Y	15	8
Arabidopsis thaliana	Q9LXL9	T	264	6
Arabidopsis thaliana	Q9LXL9	T	265	6
Arabidopsis thaliana	Q9LXQ3	T	306	7
Arabidopsis thaliana	Q9LXT3	T	8	6
Arabidopsis thaliana	Q9LXX5	S	10	28
Arabidopsis thaliana	Q9LXX5	T	9	23
Arabidopsis thaliana	Q9LY74	T	11	7
Arabidopsis thaliana	Q9LYD2	S	12	18
Arabidopsis thaliana	Q9LYD2	S	8	18
Arabidopsis thaliana	Q9LYD2	S	9	18
Arabidopsis thaliana	Q9LYE2	S	107	59
Arabidopsis thaliana	Q9LYE2	Y	109	59
Arabidopsis thaliana	Q9LYF5	S	3	11
Arabidopsis thaliana	Q9LYF5	S	6	12
Arabidopsis thaliana	Q9LYF5	S	7	12
Arabidopsis thaliana	Q9LYF5	T	8	12
Arabidopsis thaliana	Q9LYF8	S	820	9
Arabidopsis thaliana	Q9LYF8	S	829	9
Arabidopsis thaliana	Q9LYF8	S	834	5
Arabidopsis thaliana	Q9LYF8	Y	827	7
Arabidopsis thaliana	Q9LYQ7	S	436	21
Arabidopsis thaliana	Q9LYQ7	T	432	24
Arabidopsis thaliana	Q9LYV5	S	286	7
Arabidopsis thaliana	Q9LYV5	T	285	7
Arabidopsis thaliana	Q9LZ82	S	11	20
Arabidopsis thaliana	Q9LZ82	S	19	56
Arabidopsis thaliana	Q9LZ82	S	25	5
Arabidopsis thaliana	Q9LZ82	S	26	7
Arabidopsis thaliana	Q9LZ82	S	30	5
Arabidopsis thaliana	Q9LZ82	T	35	13
Arabidopsis thaliana	Q9LZ83	S	492	9
Arabidopsis thaliana	Q9LZD4	S	10	7
Arabidopsis thaliana	Q9LZJ5	S	894	6
Arabidopsis thaliana	Q9LZK9	S	233	18
Arabidopsis thaliana	Q9LZP9	S	81	6
Arabidopsis thaliana	Q9LZQ0	T	47	6
Arabidopsis thaliana	Q9LZQ9	Y	624	21
Arabidopsis thaliana	Q9M008	S	353	12
Arabidopsis thaliana	Q9M008	T	360	12
Arabidopsis thaliana	Q9M055	T	29	6
Arabidopsis thaliana	Q9M0D8	S	480	6
Arabidopsis thaliana	Q9M0D8	T	474	6
Arabidopsis thaliana	Q9M0G2	Y	118	6
Arabidopsis thaliana	Q9M0G2	Y	120	6
Arabidopsis thaliana	Q9M0R6	T	2	13
Arabidopsis thaliana	Q9M0R6	Y	10	13
Arabidopsis thaliana	Q9M0V3	T	283	5
Arabidopsis thaliana	Q9M111	S	588	12
Arabidopsis thaliana	Q9M143	T	214	11
Arabidopsis thaliana	Q9M174	S	235	13
Arabidopsis thaliana	Q9M174	T	248	30
Arabidopsis thaliana	Q9M1P1	S	757	8
Arabidopsis thaliana	Q9M1P1	S	758	8
Arabidopsis thaliana	Q9M204	Y	27	19
Arabidopsis thaliana	Q9M214	S	3	19
Arabidopsis thaliana	Q9M2A1	T	393	6
Arabidopsis thaliana	Q9M2A1	Y	394	6
Arabidopsis thaliana	Q9M2A1	Y	401	6
Arabidopsis thaliana	Q9M2B9	T	47	5
Arabidopsis thaliana	Q9M2B9	T	48	5
Arabidopsis thaliana	Q9M2D8	S	105	13
Arabidopsis thaliana	Q9M2R2	S	14	7
Arabidopsis thaliana	Q9M2R2	S	15	7
Arabidopsis thaliana	Q9M2R2	S	3	5
Arabidopsis thaliana	Q9M2W2	S	18	6
Arabidopsis thaliana	Q9M2W2	S	2	12
Arabidopsis thaliana	Q9M2W2	S	8	10
Arabidopsis thaliana	Q9M2W2	T	14	9
Arabidopsis thaliana	Q9M335	T	90	5
Arabidopsis thaliana	Q9M335	T	95	5
Arabidopsis thaliana	Q9M335	Y	102	5
Arabidopsis thaliana	Q9M347	T	207	10
Arabidopsis thaliana	Q9M3A0	S	9	6
Arabidopsis thaliana	Q9M3A0	T	15	6
Arabidopsis thaliana	Q9M3B3	S	183	10
Arabidopsis thaliana	Q9M3B3	S	184	10
Arabidopsis thaliana	Q9M3B3	S	185	9
Arabidopsis thaliana	Q9M3B3	S	187	9
Arabidopsis thaliana	Q9M3B3	S	188	10
Arabidopsis thaliana	Q9M5A9	T	8	5
Arabidopsis thaliana	Q9M7J9	Y	257	15
Arabidopsis thaliana	Q9M7J9	Y	258	15
Arabidopsis thaliana	Q9M815	T	23	26
Arabidopsis thaliana	Q9M884	T	5	8
Arabidopsis thaliana	Q9M8J5	S	76	5
Arabidopsis thaliana	Q9M8J5	T	74	5
Arabidopsis thaliana	Q9M8J5	T	75	5
Arabidopsis thaliana	Q9M8J5	Y	79	5
Arabidopsis thaliana	Q9M8M9	S	295	6
Arabidopsis thaliana	Q9M8T0	S	621	32
Arabidopsis thaliana	Q9M8T0	S	626	17
Arabidopsis thaliana	Q9M8Y0	S	12	6
Arabidopsis thaliana	Q9M8Y0	S	18	6
Arabidopsis thaliana	Q9M9C8	S	47	10
Arabidopsis thaliana	Q9M9C8	S	50	10
Arabidopsis thaliana	Q9M9C8	S	52	10
Arabidopsis thaliana	Q9M9E2	S	19	8
Arabidopsis thaliana	Q9M9E2	S	22	8
Arabidopsis thaliana	Q9M9K1	S	82	17
Arabidopsis thaliana	Q9M9M9	T	50	6
Arabidopsis thaliana	Q9MA87	S	133	10
Arabidopsis thaliana	Q9MA87	S	136	7
Arabidopsis thaliana	Q9MAA8	T	10	16
Arabidopsis thaliana	Q9MAQ7_ARATHLocationofEST206I21T7,gb	T	241	20
Arabidopsis thaliana	Q9S725	T	278	5
Arabidopsis thaliana	Q9S791	S	87	28
Arabidopsis thaliana	Q9S7U9	S	56	17
Arabidopsis thaliana	Q9S9P0	T	136	15
Arabidopsis thaliana	Q9S9P1	S	2	7
Arabidopsis thaliana	Q9SA57	T	51	10
Arabidopsis thaliana	Q9SA73	S	84	6
Arabidopsis thaliana	Q9SAB1	S	741	23
Arabidopsis thaliana	Q9SAG7	S	112	5
Arabidopsis thaliana	Q9SAG7	S	187	26
Arabidopsis thaliana	Q9SAG7	S	213	8
Arabidopsis thaliana	Q9SAH6	S	212	16
Arabidopsis thaliana	Q9SAH6	S	222	16
Arabidopsis thaliana	Q9SCJ4-2	T	111	5
Arabidopsis thaliana	Q9SCJ4-2	T	113	5
Arabidopsis thaliana	Q9SCK0	T	159	7
Arabidopsis thaliana	Q9SCZ4	Y	623	5
Arabidopsis thaliana	Q9SE83	S	533	6
Arabidopsis thaliana	Q9SF22	Y	19	33
Arabidopsis thaliana	Q9SF29	S	12	5
Arabidopsis thaliana	Q9SFF7	T	2	6
Arabidopsis thaliana	Q9SFW0	T	30	6
Arabidopsis thaliana	Q9SFW0	Y	29	6
Arabidopsis thaliana	Q9SGI7	S	282	15
Arabidopsis thaliana	Q9SGP9	S	17	22
Arabidopsis thaliana	Q9SGP9	T	15	29
Arabidopsis thaliana	Q9SH26	S	4	10
Arabidopsis thaliana	Q9SHC8	S	132	6
Arabidopsis thaliana	Q9SHC8	S	2	6
Arabidopsis thaliana	Q9SHC8	T	7	6
Arabidopsis thaliana	Q9SHF3	S	639	6
Arabidopsis thaliana	Q9SHF3	T	637	6
Arabidopsis thaliana	Q9SHY6	S	231	19
Arabidopsis thaliana	Q9SHY6	S	232	19
Arabidopsis thaliana	Q9SHY6	S	239	19
Arabidopsis thaliana	Q9SI53	S	524	28
Arabidopsis thaliana	Q9SI75	Y	118	13
Arabidopsis thaliana	Q9SIB9	S	91	9
Arabidopsis thaliana	Q9SII1	T	475	19
Arabidopsis thaliana	Q9SII1	T	481	19
Arabidopsis thaliana	Q9SIL6	S	154	10
Arabidopsis thaliana	Q9SIT6	T	128	5
Arabidopsis thaliana	Q9SIT6	T	134	5
Arabidopsis thaliana	Q9SIW2	Y	11	15
Arabidopsis thaliana	Q9SIW2	Y	12	15
Arabidopsis thaliana	Q9SJ39	S	230	22
Arabidopsis thaliana	Q9SJK3	S	962	5
Arabidopsis thaliana	Q9SJM4-2	T	39	11
Arabidopsis thaliana	Q9SJP4	S	8	43
Arabidopsis thaliana	Q9SJQ6	S	902	31
Arabidopsis thaliana	Q9SJQ6	T	899	31
Arabidopsis thaliana	Q9SJT4	T	738	5
Arabidopsis thaliana	Q9SJT4	T	742	5
Arabidopsis thaliana	Q9SJU4	S	16	14
Arabidopsis thaliana	Q9SJU4	S	65	5
Arabidopsis thaliana	Q9SKY8	S	10	5
Arabidopsis thaliana	Q9SKY8	S	12	10
Arabidopsis thaliana	Q9SKY8	T	15	6
Arabidopsis thaliana	Q9SKY8	T	218	6
Arabidopsis thaliana	Q9SLA8	T	4	11
Arabidopsis thaliana	Q9SLF7	S	105	5
Arabidopsis thaliana	Q9SLI6	S	363	6
Arabidopsis thaliana	Q9SLI6	S	364	6
Arabidopsis thaliana	Q9SLI6	S	373	6
Arabidopsis thaliana	Q9SLJ2	S	38	5
Arabidopsis thaliana	Q9SMN1	S	48	21
Arabidopsis thaliana	Q9SMT2	S	98	6
Arabidopsis thaliana	Q9SMZ9	Y	55	8
Arabidopsis thaliana	Q9SN05	S	82	5
Arabidopsis thaliana	Q9SN06	T	354	9
Arabidopsis thaliana	Q9SN95	S	9	9
Arabidopsis thaliana	Q9SN95	T	8	8
Arabidopsis thaliana	Q9SPU7	Y	1088	7
Arabidopsis thaliana	Q9SQT8	T	407	8
Arabidopsis thaliana	Q9SQT8	T	485	8
Arabidopsis thaliana	Q9SR08	S	36	5
Arabidopsis thaliana	Q9SR08	S	40	5
Arabidopsis thaliana	Q9SR18	S	34	6
Arabidopsis thaliana	Q9SR18	S	35	6
Arabidopsis thaliana	Q9SR18	S	44	6
Arabidopsis thaliana	Q9SR18	T	33	6
Arabidopsis thaliana	Q9SR19	S	423	8
Arabidopsis thaliana	Q9SR37	S	285	5
Arabidopsis thaliana	Q9SRD5	T	537	9
Arabidopsis thaliana	Q9SRT3	S	608	5
Arabidopsis thaliana	Q9SS79	S	4	7
Arabidopsis thaliana	Q9SS79	T	25	64
Arabidopsis thaliana	Q9SS79	T	26	64
Arabidopsis thaliana	Q9SSC1	S	105	9
Arabidopsis thaliana	Q9SSC1	S	98	8
Arabidopsis thaliana	Q9SSN4	S	250	13
Arabidopsis thaliana	Q9SSN4	T	256	13
Arabidopsis thaliana	Q9SSN4	Y	243	13
Arabidopsis thaliana	Q9STE7	S	178	9
Arabidopsis thaliana	Q9STE7	S	189	21
Arabidopsis thaliana	Q9STG6	T	71	5
Arabidopsis thaliana	Q9STK5	S	138	17
Arabidopsis thaliana	Q9STS1	S	258	9
Arabidopsis thaliana	Q9STY0	S	2	25
Arabidopsis thaliana	Q9STY0	T	5	10
Arabidopsis thaliana	Q9STY6	T	40	21
Arabidopsis thaliana	Q9SUA1	S	247	11
Arabidopsis thaliana	Q9SUF5	S	137	10
Arabidopsis thaliana	Q9SUG7	T	296	5
Arabidopsis thaliana	Q9SUR6	T	254	18
Arabidopsis thaliana	Q9SUY2	S	140	6
Arabidopsis thaliana	Q9SV11	T	145	22
Arabidopsis thaliana	Q9SV11	T	146	22
Arabidopsis thaliana	Q9SV11	Y	149	22
Arabidopsis thaliana	Q9SV91	Y	15	5
Arabidopsis thaliana	Q9SVC2	S	18	47
Arabidopsis thaliana	Q9SVG6	S	296	30
Arabidopsis thaliana	Q9SVH0	S	3	11
Arabidopsis thaliana	Q9SVH0	Y	8	11
Arabidopsis thaliana	Q9SVJ9	S	53	12
Arabidopsis thaliana	Q9SVJ9	S	57	12
Arabidopsis thaliana	Q9SVS7	S	138	5
Arabidopsis thaliana	Q9SVS7	T	134	5
Arabidopsis thaliana	Q9SW48	S	62	12
Arabidopsis thaliana	Q9SW48	S	83	14
Arabidopsis thaliana	Q9SY37	T	120	14
Arabidopsis thaliana	Q9SY37	Y	122	8
Arabidopsis thaliana	Q9SY37	Y	123	8
Arabidopsis thaliana	Q9SY56	Y	152	5
Arabidopsis thaliana	Q9SY60	Y	344	10
Arabidopsis thaliana	Q9SYA9	S	49	29
Arabidopsis thaliana	Q9SYI5	T	11	6
Arabidopsis thaliana	Q9SYI5	T	12	6
Arabidopsis thaliana	Q9SYT0	T	22	7
Arabidopsis thaliana	Q9SZI4	S	64	7
Arabidopsis thaliana	Q9SZT8	T	502	8
Arabidopsis thaliana	Q9SZV6	S	52	7
Arabidopsis thaliana	Q9SZV6	Y	49	7
Arabidopsis thaliana	Q9T074	S	62	32
Arabidopsis thaliana	Q9T074	T	122	5
Arabidopsis thaliana	Q9T0F9	T	178	9
Arabidopsis thaliana	Q9XF88	T	37	94
Arabidopsis thaliana	Q9XF89	S	28	6
Arabidopsis thaliana	Q9XI01	S	158	14
Arabidopsis thaliana	Q9XI29-3	S	100	5
Arabidopsis thaliana	Q9XI29-3	S	107	11
Arabidopsis thaliana	Q9XI93	T	36	73
Arabidopsis thaliana	Q9XIE2	S	825	48
Arabidopsis thaliana	Q9XIH1	S	290	7
Arabidopsis thaliana	Q9XIH1	T	287	7
Arabidopsis thaliana	Q9XIH7	S	229	5
Arabidopsis thaliana	Q9XIH7	T	228	5
Arabidopsis thaliana	Q9XIH7	T	231	5
Arabidopsis thaliana	Q9XIJ0	S	20	5
Arabidopsis thaliana	Q9XIJ0	T	19	5
Arabidopsis thaliana	Q9XJ27	S	55	18
Arabidopsis thaliana	Q9XJ27	T	51	14
Arabidopsis thaliana	Q9XJ27	T	53	19
Arabidopsis thaliana	Q9ZP06	T	176	9
Arabidopsis thaliana	Q9ZPI6	S	358	24
Arabidopsis thaliana	Q9ZPI6	S	361	24
Arabidopsis thaliana	Q9ZQ71	T	6	6
Arabidopsis thaliana	Q9ZQX8	S	9	8
Arabidopsis thaliana	Q9ZR07	S	5	9
Arabidopsis thaliana	Q9ZR07	T	3	7
Arabidopsis thaliana	Q9ZRP7	S	392	6
Arabidopsis thaliana	Q9ZSD4	S	264	27
Arabidopsis thaliana	Q9ZT48	S	67	5
Arabidopsis thaliana	Q9ZT91	S	314	5
Arabidopsis thaliana	Q9ZT91	T	315	5
Arabidopsis thaliana	Q9ZT91	T	317	5
Arabidopsis thaliana	Q9ZU24	Y	350	8
Arabidopsis thaliana	Q9ZU24	Y	353	8
Arabidopsis thaliana	Q9ZU46	Y	528	5
Arabidopsis thaliana	Q9ZU52	T	278	5
Arabidopsis thaliana	Q9ZUX0	S	256	5
Arabidopsis thaliana	Q9ZUX0	Y	247	5
Arabidopsis thaliana	Q9ZUX2	T	348	18
Arabidopsis thaliana	Q9ZV29	S	189	9
Arabidopsis thaliana	Q9ZV29	T	188	9
Arabidopsis thaliana	Q9ZV29	T	191	9
Arabidopsis thaliana	Q9ZV29	Y	197	9
Arabidopsis thaliana	Q9ZV69	Y	414	6
Arabidopsis thaliana	Q9ZV91	S	380	8
Arabidopsis thaliana	Q9ZV91	T	381	8
Arabidopsis thaliana	Q9ZV91	Y	375	8
Arabidopsis thaliana	Q9ZVD3	Y	8	24
Arabidopsis thaliana	Q9ZVI9	S	416	8
Arabidopsis thaliana	Q9ZVT6	S	434	6
Arabidopsis thaliana	Q9ZW32	Y	87	30
Arabidopsis thaliana	Q9ZWB3	Y	146	6
Arabidopsis thaliana	X5JB51	S	743	5
Arabidopsis thaliana	X5JB51	T	733	5
Arabidopsis thaliana	X5JB51	T	739	5
Brassica oleracea var. italica	A0A0D2ZPK8	S	452	5
Brassica oleracea var. italica	A0A0D2ZR14	T	8	12
Brassica oleracea var. italica	A0A0D2ZRM0	S	517	7
Brassica oleracea var. italica	A0A0D2ZRM0	S	526	7
Brassica oleracea var. italica	A0A0D2ZRM0	T	514	7
Brassica oleracea var. italica	A0A0D2ZRM0	T	521	7
Brassica oleracea var. italica	A0A0D2ZRQ3	T	75	5
Brassica oleracea var. italica	A0A0D2ZRQ3	T	82	5
Brassica oleracea var. italica	A0A0D2ZRQ3	Y	79	5
Brassica oleracea var. italica	A0A0D2ZRW9	S	11	8
Brassica oleracea var. italica	A0A0D2ZRW9	T	7	8
Brassica oleracea var. italica	A0A0D2ZZT6	S	3	17
Brassica oleracea var. italica	A0A0D2ZZT6	Y	15	17
Brassica oleracea var. italica	A0A0D2ZZT6	Y	2	17
Brassica oleracea var. italica	A0A0D3A0V0	T	125	5
Brassica oleracea var. italica	A0A0D3A0V0	T	127	5
Brassica oleracea var. italica	A0A0D3A177	T	5	16
Brassica oleracea var. italica	A0A0D3A4R1	T	5	5
Brassica oleracea var. italica	A0A0D3A4U2	T	360	14
Brassica oleracea var. italica	A0A0D3A4U2	T	363	14
Brassica oleracea var. italica	A0A0D3A5K6	T	345	5
Brassica oleracea var. italica	A0A0D3A647	S	199	12
Brassica oleracea var. italica	A0A0D3A696	S	215	25
Brassica oleracea var. italica	A0A0D3A6B5	S	301	13
Brassica oleracea var. italica	A0A0D3A6B5	S	309	10
Brassica oleracea var. italica	A0A0D3A6P6	S	523	5
Brassica oleracea var. italica	A0A0D3A7K3	T	541	6
Brassica oleracea var. italica	A0A0D3A838	T	3	11
Brassica oleracea var. italica	A0A0D3AA76	S	292	7
Brassica oleracea var. italica	A0A0D3ABJ3	S	384	13
Brassica oleracea var. italica	A0A0D3ACP8	S	162	35
Brassica oleracea var. italica	A0A0D3ACP8	S	164	32
Brassica oleracea var. italica	A0A0D3AEV3	S	269	8
Brassica oleracea var. italica	A0A0D3AHA5	T	39	5
Brassica oleracea var. italica	A0A0D3AHA5	T	51	5
Brassica oleracea var. italica	A0A0D3AHA5	T	55	5
Brassica oleracea var. italica	A0A0D3AHK9	Y	420	9
Brassica oleracea var. italica	A0A0D3AI11	T	220	21
Brassica oleracea var. italica	A0A0D3AI13	T	3	8
Brassica oleracea var. italica	A0A0D3AJ27	S	15	12
Brassica oleracea var. italica	A0A0D3AJ27	S	3	12
Brassica oleracea var. italica	A0A0D3AL02	T	246	14
Brassica oleracea var. italica	A0A0D3AL02	T	249	14
Brassica oleracea var. italica	A0A0D3ALZ4	S	90	8
Brassica oleracea var. italica	A0A0D3AMT6	S	586	27
Brassica oleracea var. italica	A0A0D3ANV3	S	134	13
Brassica oleracea var. italica	A0A0D3ANV3	S	145	21
Brassica oleracea var. italica	A0A0D3ANV3	T	140	18
Brassica oleracea var. italica	A0A0D3API7	T	2	7
Brassica oleracea var. italica	A0A0D3AR79	S	226	26
Brassica oleracea var. italica	A0A0D3AR79	S	239	26
Brassica oleracea var. italica	A0A0D3ARV8	S	342	14
Brassica oleracea var. italica	A0A0D3ARV8	T	339	14
Brassica oleracea var. italica	A0A0D3ARV8	Y	349	14
Brassica oleracea var. italica	A0A0D3ARX7	T	14	17
Brassica oleracea var. italica	A0A0D3ARX7	T	20	17
Brassica oleracea var. italica	A0A0D3ATK3	Y	7	7
Brassica oleracea var. italica	A0A0D3AY87	S	694	7
Brassica oleracea var. italica	A0A0D3AYN7	T	204	8
Brassica oleracea var. italica	A0A0D3AYN7	T	207	8
Brassica oleracea var. italica	A0A0D3AYX6	T	37	5
Brassica oleracea var. italica	A0A0D3B0B6	S	231	5
Brassica oleracea var. italica	A0A0D3B1V5	S	2440	21
Brassica oleracea var. italica	A0A0D3B1V5	S	2443	24
Brassica oleracea var. italica	A0A0D3B1V5	S	2444	19
Brassica oleracea var. italica	A0A0D3B360	S	219	6
Brassica oleracea var. italica	A0A0D3B4D8	T	11	6
Brassica oleracea var. italica	A0A0D3B544	T	55	9
Brassica oleracea var. italica	A0A0D3B5S4	S	125	8
Brassica oleracea var. italica	A0A0D3B634	T	2	5
Brassica oleracea var. italica	A0A0D3B634	T	3	5
Brassica oleracea var. italica	A0A0D3B640	Y	55	13
Brassica oleracea var. italica	A0A0D3B6R1	S	23	6
Brassica oleracea var. italica	A0A0D3B837	T	357	8
Brassica oleracea var. italica	A0A0D3B837	T	359	8
Brassica oleracea var. italica	A0A0D3B9B6	S	274	6
Brassica oleracea var. italica	A0A0D3B9B6	T	273	6
Brassica oleracea var. italica	A0A0D3B9E6	S	91	13
Brassica oleracea var. italica	A0A0D3B9E6	T	82	13
Brassica oleracea var. italica	A0A0D3B9E6	T	85	13
Brassica oleracea var. italica	A0A0D3B9E6	T	86	13
Brassica oleracea var. italica	A0A0D3BAT0	S	4	7
Brassica oleracea var. italica	A0A0D3BAT0	T	6	7
Brassica oleracea var. italica	A0A0D3BBH8	S	11	5
Brassica oleracea var. italica	A0A0D3BD35	T	29	7
Brassica oleracea var. italica	A0A0D3BEB9	T	439	8
Brassica oleracea var. italica	A0A0D3BHR3	S	2	22
Brassica oleracea var. italica	A0A0D3BHR3	S	20	22
Brassica oleracea var. italica	A0A0D3BHR3	S	21	22
Brassica oleracea var. italica	A0A0D3BHR3	T	14	22
Brassica oleracea var. italica	A0A0D3BHR3	T	19	22
Brassica oleracea var. italica	A0A0D3BIN2	T	10	13
Brassica oleracea var. italica	A0A0D3BIN2	T	6	13
Brassica oleracea var. italica	A0A0D3BMA1	T	66	5
Brassica oleracea var. italica	A0A0D3BMA1	T	72	5
Brassica oleracea var. italica	A0A0D3BMI2	S	304	5
Brassica oleracea var. italica	A0A0D3BMI2	S	311	5
Brassica oleracea var. italica	A0A0D3BMI2	T	305	5
Brassica oleracea var. italica	A0A0D3BMN4	Y	505	10
Brassica oleracea var. italica	A0A0D3BNH6	S	472	10
Brassica oleracea var. italica	A0A0D3BNN4	S	10	15
Brassica oleracea var. italica	A0A0D3BNU1	S	253	6
Brassica oleracea var. italica	A0A0D3BNU1	S	254	6
Brassica oleracea var. italica	A0A0D3BNU1	S	260	6
Brassica oleracea var. italica	A0A0D3BPH7	T	220	5
Brassica oleracea var. italica	A0A0D3BPH7	T	221	5
Brassica oleracea var. italica	A0A0D3BPH7	Y	225	5
Brassica oleracea var. italica	A0A0D3BQH6	T	274	7
Brassica oleracea var. italica	A0A0D3BQW6	S	350	5
Brassica oleracea var. italica	A0A0D3BSP4	Y	11	6
Brassica oleracea var. italica	A0A0D3BSW1	T	204	5
Brassica oleracea var. italica	A0A0D3BSW1	T	208	5
Brassica oleracea var. italica	A0A0D3BTS1	T	46	5
Brassica oleracea var. italica	A0A0D3BUD3	S	87	17
Brassica oleracea var. italica	A0A0D3C089	S	29	5
Brassica oleracea var. italica	A0A0D3C089	T	26	5
Brassica oleracea var. italica	A0A0D3C1C8	T	51	6
Brassica oleracea var. italica	A0A0D3C1C8	T	53	6
Brassica oleracea var. italica	A0A0D3C1C8	T	55	6
Brassica oleracea var. italica	A0A0D3C1S3	S	54	13
Brassica oleracea var. italica	A0A0D3C247	T	163	10
Brassica oleracea var. italica	A0A0D3C2D3	S	13	6
Brassica oleracea var. italica	A0A0D3C2D3	S	14	6
Brassica oleracea var. italica	A0A0D3C8A6	T	3	15
Brassica oleracea var. italica	A0A0D3C8A6	T	4	15
Brassica oleracea var. italica	A0A0D3C8A6	T	5	15
Brassica oleracea var. italica	A0A0D3C8K5	S	384	6
Brassica oleracea var. italica	A0A0D3C8K5	S	385	7
Brassica oleracea var. italica	A0A0D3C8K5	S	386	7
Brassica oleracea var. italica	A0A0D3C8R6	S	128	5
Brassica oleracea var. italica	A0A0D3C8R6	S	129	5
Brassica oleracea var. italica	A0A0D3C8R6	T	127	5
Brassica oleracea var. italica	A0A0D3C9Q0	T	2	16
Brassica oleracea var. italica	A0A0D3C9U3	T	5	10
Brassica oleracea var. italica	A0A0D3C9U3	T	8	10
Brassica oleracea var. italica	A0A0D3CA78	S	48	12
Brassica oleracea var. italica	A0A0D3CA78	Y	46	12
Brassica oleracea var. italica	A0A0D3CBU7	S	157	5
Brassica oleracea var. italica	A0A0D3CC24	S	376	5
Brassica oleracea var. italica	A0A0D3CCD3	S	229	10
Brassica oleracea var. italica	A0A0D3CCD3	Y	203	10
Brassica oleracea var. italica	A0A0D3CCD3	Y	207	10
Brassica oleracea var. italica	A0A0D3CCM8	S	123	9
Brassica oleracea var. italica	A0A0D3CDF7	T	11	6
Brassica oleracea var. italica	A0A0D3CDL7	T	190	6
Brassica oleracea var. italica	A0A0D3CEL6	T	13	11
Brassica oleracea var. italica	A0A0D3CEL6	T	5	12
Brassica oleracea var. italica	A0A0D3CFK8	T	17	8
Brassica oleracea var. italica	A0A0D3CFK8	T	19	8
Brassica oleracea var. italica	A0A0D3CFK8	T	6	8
Brassica oleracea var. italica	A0A0D3CFN0	S	1064	13
Brassica oleracea var. italica	A0A0D3CGH3	S	519	7
Brassica oleracea var. italica	A0A0D3CGH3	S	520	7
Brassica oleracea var. italica	A0A0D3CGH3	S	522	7
Brassica oleracea var. italica	A0A0D3CGJ0	T	257	7
Brassica oleracea var. italica	A0A0D3CH59	T	4	10
Brassica oleracea var. italica	A0A0D3CH77	S	462	5
Brassica oleracea var. italica	A0A0D3CIE9	S	111	22
Brassica oleracea var. italica	A0A0D3CIE9	T	110	22
Brassica oleracea var. italica	A0A0D3CJI6	Y	2105	7
Brassica oleracea var. italica	A0A0D3CJI6	Y	2116	7
Brassica oleracea var. italica	A0A0D3CK00	T	7	9
Brassica oleracea var. italica	A0A0D3CKW3	T	19	33
Brassica oleracea var. italica	A0A0D3CLN4	S	241	14
Brassica oleracea var. italica	A0A0D3CND6	S	18	17
Brassica oleracea var. italica	A0A0D3CND6	S	5	14
Brassica oleracea var. italica	A0A0D3CND6	T	8	17
Brassica oleracea var. italica	A0A0D3CPN4	T	43	7
Brassica oleracea var. italica	A0A0D3CPN4	T	44	7
Brassica oleracea var. italica	A0A0D3CPN4	T	49	7
Brassica oleracea var. italica	A0A0D3CPN4	Y	53	7
Brassica oleracea var. italica	A0A0D3CPR5	T	388	6
Brassica oleracea var. italica	A0A0D3CPR5	T	389	6
Brassica oleracea var. italica	A0A0D3CPR5	Y	383	6
Brassica oleracea var. italica	A0A0D3CR90	S	335	11
Brassica oleracea var. italica	A0A0D3CR90	Y	337	11
Brassica oleracea var. italica	A0A0D3CSB8	S	5	6
Brassica oleracea var. italica	A0A0D3CSB8	S	9	6
Brassica oleracea var. italica	A0A0D3CSM3	T	465	6
Brassica oleracea var. italica	A0A0D3CSM3	Y	466	6
Brassica oleracea var. italica	A0A0D3CSQ4	S	20	11
Brassica oleracea var. italica	A0A0D3CTK6	T	187	12
Brassica oleracea var. italica	A0A0D3CTK6	T	188	12
Brassica oleracea var. italica	A0A0D3CTK6	T	190	12
Brassica oleracea var. italica	A0A0D3CTK6	T	203	12
Brassica oleracea var. italica	A0A0D3CTK6	T	206	12
Brassica oleracea var. italica	A0A0D3CUA0	T	339	9
Brassica oleracea var. italica	A0A0D3CVG8	T	20	7
Brassica oleracea var. italica	A0A0D3CVG8	T	3	7
Brassica oleracea var. italica	A0A0D3CW67	S	76	19
Brassica oleracea var. italica	A0A0D3CW67	Y	77	19
Brassica oleracea var. italica	A0A0D3CWG1	S	201	6
Brassica oleracea var. italica	A0A0D3D0L3	S	15	5
Brassica oleracea var. italica	A0A0D3D1C9	T	522	8
Brassica oleracea var. italica	A0A0D3D3X0	Y	285	7
Brassica oleracea var. italica	A0A0D3D406	T	106	7
Brassica oleracea var. italica	A0A0D3D6P6	S	76	5
Brassica oleracea var. italica	A0A0D3DDE8	T	13	9
Brassica oleracea var. italica	A0A0D3DDE8	T	16	9
Brassica oleracea var. italica	A0A0D3DDS8	T	35	8
Brassica oleracea var. italica	A0A0D3DFZ3	S	15	13
Brassica oleracea var. italica	A0A0D3DFZ3	S	7	10
Brassica oleracea var. italica	A0A0D3DFZ3	S	8	10
Brassica oleracea var. italica	A0A0D3DG65	S	268	6
Brassica oleracea var. italica	A0A0D3DG65	S	269	6
Brassica oleracea var. italica	A0A0D3DGR4	T	8	5
Brassica oleracea var. italica	A0A0D3DGR4	T	9	5
Brassica oleracea var. italica	A0A0D3DGR4	Y	21	5
Brassica oleracea var. italica	A0A0D3DHA0	S	430	27
Brassica oleracea var. italica	A0A0D3DHA0	S	471	37
Brassica oleracea var. italica	A0A0D3DHA0	S	825	12
Brassica oleracea var. italica	A0A0D3DHD2	T	518	6
Brassica oleracea var. italica	A0A0D3DJQ3	T	184	7
Brassica oleracea var. italica	A0A0D3DJR1	S	1008	14
Brassica oleracea var. italica	A0A0D3DMW2	S	307	5
Brassica oleracea var. italica	A0A0D3DMW2	S	308	23
Brassica oleracea var. italica	A0A0D3DMW2	S	316	21
Brassica oleracea var. italica	A0A0D3DN12	S	223	6
Brassica oleracea var. italica	A0A0D3DN12	S	534	7
Brassica oleracea var. italica	A0A0D3DN12	S	544	5
Brassica oleracea var. italica	A0A0D3DP06	Y	12	12
Brassica oleracea var. italica	A0A0D3DR01	S	421	5
Brassica oleracea var. italica	A0A0D3DR09	S	123	10
Brassica oleracea var. italica	A0A0D3DR09	T	121	9
Brassica oleracea var. italica	A0A0D3DRE6	T	377	10
Brassica oleracea var. italica	A0A0D3DS37	T	5	17
Brassica oleracea var. italica	A0A0D3DS37	Y	8	5
Brassica oleracea var. italica	A0A0D3DSL1	S	5	18
Brassica oleracea var. italica	A0A0D3DST0	S	277	17
Brassica oleracea var. italica	A0A0D3DSZ8	T	12	5
Brassica oleracea var. italica	A0A0D3DTS8	S	654	9
Brassica oleracea var. italica	A0A0D3DTS8	T	667	9
Brassica oleracea var. italica	A0A0D3DV69	S	1185	8
Brassica oleracea var. italica	A0A0D3DWG7	S	13	5
Brassica oleracea var. italica	A0A0D3DX21	S	901	11
Brassica oleracea var. italica	A0A0D3DXM2	S	11	8
Brassica oleracea var. italica	A0A0D3DXM2	S	17	8
Brassica oleracea var. italica	A0A0D3DXM2	T	14	8
Brassica oleracea var. italica	A0A0D3DY28	T	662	7
Brassica oleracea var. italica	A0A0D3DZN2	Y	592	11
Brassica oleracea var. italica	A0A0D3E224	S	15	25
Brassica oleracea var. italica	A0A0D3E384	S	15	19
Brassica oleracea var. italica	A0A0D3E384	Y	9	19
Brassica oleracea var. italica	A0A0D3E464	Y	296	5
Brassica oleracea var. italica	A0A0D3E4N7	S	11	8
Brassica oleracea var. italica	A0A0D3E659	T	96	8
Brassica oleracea var. italica	A0A0D3E6A7	S	216	5
Brassica oleracea var. italica	A0A0D3E6A7	S	217	10
Brassica oleracea var. italica	A0A0D3E6R6	T	84	6
Brassica oleracea var. italica	A0A0D3E730	T	10	5
Brassica oleracea var. italica	A0A0D3E814	S	364	7
Brassica oleracea var. italica	A0A0D3E8A5	S	69	10
[truncated: 14,833 more rows]
