# Supplementary material for: Mapping protein states and interactions across the tree of life with co-fractionation mass spectrometry
Source: Nat Commun. 2023 Dec 15;14:8365. doi: 10.1038/s41467-023-44139-5 (PMC10724252; doi:10.1038/s41467-023-44139-5)
Supplement: Supplementary file 8 — Supplementary Data 5 [file 41467_2023_44139_MOESM8_ESM.xlsx]

## Sheet: Legend
Table S5a: Honey bee interactome networks inferred with transfer learning.
Column	Description
Protein A	First protein participating in the interaction (alphabetized)
Protein B	Second protein participating in the interaction (alphabetized)
Precision	The cumulative precision of the network, thresholded at the rank of that protein pair
Table S5b: Honey bee interactome networks inferred without transfer learning.
Column	Description
Protein A	First protein participating in the interaction (alphabetized)
Protein B	Second protein participating in the interaction (alphabetized)
Precision	The cumulative precision of the network, thresholded at the rank of that protein pair

## Sheet: 5a. Transfer learning
Protein A	Protein B	Precision
408353	411520	1
408353	409978	1
411695	551956	1
408353	411695	1
411206	LOC100578243	1
551684	LOC551651	1
408986	411206	1
408353	551956	1
408986	411695	1
411520	LOC100578243	1
408986	409978	1
410095	LOC100578243	1
408353	LOC409831	1
408986	411520	1
408986	552654	1
LOC100578243	LOC113218560	1
411695	LOC409831	1
409978	LOC100578243	1
408474	410539	1
408986	410095	1
408353	411206	1
408353	410095	1
411206	411695	1
LOC100578243	LOC409831	1
408986	LOC409831	1
LOC100578243	LOC409802	1
408353	408986	1
409292	410396	1
411206	LOC409802	1
408986	551956	1
411695	LOC100578243	1
411520	411695	1
409978	411695	1
408986	LOC409802	1
551956	LOC409831	1
411695	LOC409802	1
408353	552654	1
551956	LOC100578243	1
411695	552654	1
409978	551956	1
551956	552654	1
410095	LOC409831	1
LOC409802	LOC409831	1
551956	LOC409802	1
411520	552654	1
408353	LOC100578243	1
410095	LOC113218560	1
411206	LOC113218560	1
411206	411520	1
410095	411206	1
410095	LOC409802	1
411520	LOC409802	1
409978	552654	1
408986	LOC113218560	1
552654	LOC409831	1
410095	411520	1
411520	LOC409831	1
411520	551956	1
551273	LOC726218	1
411206	552654	1
409978	411206	1
409978	LOC409802	1
411206	551956	1
551103	PDHB	1
408986	LOC100578243	1
411520	LOC113218560	1
409978	410095	1
552654	LOC100578243	1
411695	LOC113218560	1
552654	LOC113218560	1
409978	LOC113218560	1
552654	LOC409802	1
>sp|B2D0J4|VDPP4_APIME	LOC551180	1
410095	552654	1
410095	411695	1
LOC113218560	LOC409831	1
409978	LOC409831	1
411206	LOC409831	1
>sp|B2D0J4|VDPP4_APIME	LOC408286	1
410095	551956	1
551956	LOC113218560	1
410396	552128	1
410095	552579	1
552579	LOC113218560	1
552579	552654	1
410380	LOC552007	1
552579	LOC409802	1
409253	LOC409814	1
408291	410729	1
411206	552579	1
408986	552579	1
409978	411520	1
552316	LOC409619	1
LOC551180	LOC552738	1
410396	MRJP1	1
409292	552128	1
552579	LOC100578243	1
552579	LOC409831	1
726134	LOC410635	1
411695	552579	1
409292	MRJP1	1
724274	724488	1
LOC411813	LOC727648	1
409398	412163	1
LOC113218560	LOC409802	1
412163	551968	1
724274	LOC551401	1
410539	LOC408286	1
408413	408986	1
408353	LOC113218560	1
408353	LOC409802	1
551415	LOC408286	1
>sp|B2D0J4|VDPP4_APIME	LOC724321	1
410539	551415	1
726134	MRJP2	1
406119	LOC102654610	1
409978	552838	1
408413	LOC100578243	1
LOC413686	LOC724638	1
409150	LOC551088	1
408353	552579	1
LOC408286	LOC724321	1
408859	552316	1
411088	LOC408847	1
408413	410095	1
552654	552838	1
408413	409978	1
413794	LOC410087	1
410095	552838	1
LOC551180	LOC724321	1
408413	552654	1
552838	LOC409802	1
551550	552654	1
409264	409708	1
552316	LOC411813	1
LOC408286	LOC551180	1
410867	411936	1
724488	LOC551401	1
408413	411520	1
412111	552675	1
552128	MRJP1	1
413340	LOC550701	1
411520	551550	1
552838	LOC113218560	1
552579	552838	1
410095	551550	1
409978	551550	1
408986	552838	1
552838	LOC100578243	1
LOC724243	LOC726414	1
408413	411695	1
LOC409619	LOC411813	1
551273	LOC408626	1
409712	724128	1
410729	LOC551687	1
LOC408267	LOC551687	1
409150	LOC724243	1
411695	552838	1
411520	552579	1
409150	724672	1
>sp|B2D0J4|VDPP4_APIME	LOC552738	1
408474	LOC408286	1
408413	552579	1
411520	552838	1
412675	trf	1
408413	LOC409831	1
727456	LOC726054	1
LOC551395	LOC726218	1
551606	LOC413539	1
408474	551415	1
411206	552838	1
550686	LOC551401	1
408413	552838	1
409978	552579	1
552838	LOC409831	1
552183	LOC552075	1
551550	LOC100578243	1
410729	LOC408267	1
409150	LOC724172	1
LOC113218560	LOC409168	1
409648	LOC409981	1
411520	LOC409168	1
409978	LOC409168	1
408353	552838	1
550885	552128	1
408413	LOC409168	1
724672	LOC551088	1
LOC409168	LOC409802	1
LOC551088	LOC724172	1
410241	LOC726414	1
411206	LOC409168	1
412670	412675	1
552838	LOC409168	1
LOC100578243	LOC409168	1
408986	LOC409168	1
LOC551088	LOC724243	1
410095	LOC409168	1
413794	LOC551651	1
412409	LOC724243	1
413794	LOC408961	1
409648	551125	1
411936	724672	1
102654271	724672	1
413794	LOC725867	1
724672	LOC724243	1
MRJP2	MRJP3	1
408397	LOC409168	1
102654271	409150	1
412069	LOC408961	1
551550	552579	1
724368	LOC726218	1
552654	LOC409168	1
412069	551684	1
LOC410161	LOC550701	1
410867	551151	1
409648	413340	1
408291	LOC408267	1
724672	LOC724172	1
408413	551956	1
409264	552183	1
551097	LOC413539	1
412069	LOC551651	1
LOC552800	LOC724308	1
724128	726301	1
408986	551550	1
LOC408961	LOC551881	1
409250	LOC551952	1
551415	LOC410482	1
551125	LOC550701	1
LOC113218958	LOC552568	1
LOC408286	LOC552738	1
550885	MRJP1	1
725834	LOC408882	1
413340	551125	0.989247
551125	LOC409981	0.989247
410396	LOC409814	0.989247
LOC409168	LOC409831	0.989362
hex70a	MRJP1	0.989362
412069	413794	0.989362
551415	LOC724321	0.989362
411695	LOC409168	0.989362
409150	LOC551725	0.989362
LOC410635	MRJP2	0.989362
552539	725647	0.989362
LOC408972	LOC726187	0.989362
408520	409920	0.989362
410396	LOC727648	0.989362
LOC408685	LOC551088	0.989362
411014	412675	0.989362
413794	551684	0.989362
551273	LOC551687	0.989362
409150	LOC408685	0.989362
408353	LOC409168	0.989474
LOC550701	LOC726736	0.989474
100578100	411936	0.989474
411936	LOC551088	0.989474
408347	409529	0.989474
551684	LOC408961	0.989474
411206	551550	0.989474
551550	LOC409168	0.989583
551097	552103	0.989691
409150	410867	0.989691
724672	LOC551725	0.989691
409292	550885	0.989691
551097	LOC107964838	0.989691
551273	LOC551395	0.989691
410539	LOC410482	0.989691
LOC100576799	LOC724321	0.989691
551721	552720	0.989691
551524	LOC726352	0.989691
551151	LOC550701	0.989691
410396	550885	0.989691
409577	LOC552445	0.989691
409920	725630	0.989691
102654271	LOC551725	0.989691
411936	551151	0.989691
LOC724243	lys1	0.989691
410867	413462	0.989691
410867	LOC551088	0.989691
409890	552412	0.979592
551606	LOC107964838	0.979592
411572	725630	0.979592
408807	725947	0.979592
552639	LOC413073	0.979592
LOC409814	LOC727648	0.979592
412557	Gpdh	0.979592
409712	552046	0.979592
551956	552579	0.979798
409648	552115	0.979798
551606	724128	0.979798
409377	LOC410087	0.979798
409377	413794	0.979798
551550	552838	0.98
551097	724128	0.98
>sp|B2D0J4|VDPP4_APIME	LOC725044	0.98
LOC408626	LOC726218	0.98
551596	LOC726414	0.98
409150	411936	0.98
LOC550701	LOC726668	0.98
724128	LOC107964838	0.98
724368	LOC408626	0.98
552675	LOC408429	0.98
100578100	LOC411915	0.98
552579	LOC409168	0.980198
LOC410161	LOC413987	0.980198
410539	LOC724321	0.980198
LOC100576085	LOC724243	0.980198
551606	724212	0.980198
410013	LOC408972	0.980198
408399	LOC408526	0.970588
LOC408685	LOC551725	0.970588
LOC408847	LOC726286	0.970588
724369	LOC552445	0.970874
100578100	410867	0.970874
102654271	LOC551088	0.970874
551606	552103	0.971154
409693	413137	0.971154
552140	552183	0.971154
552412	552675	0.971154
411697	LOC726818	0.971154
LOC100576799	LOC408286	0.971154
LOC408972	LOC409741	0.971154
409558	lys1	0.971154
411014	411378	0.971154
551097	551606	0.971429
409767	LOC409699	0.971429
408859	LOC100578105	0.971429
552103	LOC413484	0.971429
LOC410204	LOC551088	0.971429
LOC412564	LOC726736	0.971429
409126	LOC550701	0.971429
102654271	LOC408685	0.971429
409356	LOC413686	0.971429
LOC408429	LOC413073	0.971429
LOC413987	LOC550701	0.971429
LOC551180	LOC725044	0.971429
410867	LOC726668	0.971429
724672	LOC551581	0.971429
408347	411572	0.971429
551097	LOC408926	0.971429
>sp|B2D0J4|VDPP4_APIME	LOC100576799	0.971429
410867	LOC550701	0.971429
LOC408526	LOC409099	0.962264
724672	LOC551520	0.962264
551524	726860	0.962264
409475	LOC409699	0.962264
LOC102654610	LOC552678	0.962264
410867	LOC409981	0.962264
724672	LOC408685	0.962264
411863	LOC552075	0.962264
LOC410204	LOC724243	0.962264
408848	LOC409882	0.962264
410729	552073	0.962264
551097	724212	0.962264
726860	LOC726352	0.962264
552639	726595	0.962264
409264	552140	0.962264
551151	LOC551088	0.962264
408516	726860	0.962264
551606	LOC412345	0.962617
LOC409619	LOC724638	0.962617
408397	551550	0.962963
413462	LOC726668	0.962963
LOC408961	LOC551651	0.962963
408859	LOC552109	0.962963
412163	LOC552568	0.962963
LOC551434	LOC551882	0.962963
551992	LOC725332	0.962963
552639	LOC409655	0.962963
551151	LOC409981	0.962963
409479	413137	0.963303
408534	551968	0.963303
413435	LOC552109	0.963303
551097	LOC413484	0.963303
552140	LOC409699	0.963303
LOC551725	LOC726414	0.963303
411936	LOC408685	0.963303
102654271	LOC409060	0.963303
409198	409487	0.963303
>sp|B2D0J4|VDPP4_APIME	409736	0.963303
412069	LOC551881	0.963303
LOC410087	LOC725867	0.963303
409736	LOC408286	0.963303
552103	LOC411568	0.963303
409558	LOC725332	0.963303
107964437	LOC408847	0.963303
410098	411088	0.963303
552103	LOC107964838	0.963303
LOC408559	LOC551180	0.963303
412111	552412	0.954545
551273	LOC408267	0.954545
408291	LOC551687	0.954545
551992	LOC411301	0.954545
LOC411301	LOC725332	0.954545
413137	LOC551904	0.954545
412409	LOC551088	0.954545
410241	LOC551725	0.954545
724263	LOC409290	0.945946
410867	724672	0.945946
411983	LOC411301	0.945946
409577	413137	0.945946
LOC413812	LOC552007	0.945946
LOC100576799	LOC552738	0.945946
413137	552564	0.946429
726134	LOC409160	0.946429
LOC412564	LOC550701	0.946429
412235	551151	0.946429
413462	LOC413987	0.946429
413794	LOC551881	0.946429
410867	412235	0.946429
411378	412675	0.946429
411618	LOC409290	0.938053
411865	411936	0.938053
LOC552479	LOC727648	0.938053
408534	552722	0.938053
551606	LOC411568	0.938053
552128	LOC409814	0.938053
552564	LOC552445	0.938596
409150	LOC409981	0.938596
411863	552838	0.938596
409198	409475	0.93913
413462	LOC725374	0.93913
LOC409981	LOC551088	0.93913
411378	trf	0.93913
551097	LOC412345	0.939655
LOC411568	LOC413484	0.939655
551533	LOC551005	0.939655
410149	LOC725899	0.939655
409918	LOC413987	0.939655
552046	724128	0.939655
LOC408286	LOC413885	0.939655
411865	724672	0.939655
551273	595137	0.939655
409520	550673	0.939655
409479	552564	0.940171
409531	411572	0.940171
551125	LOC412564	0.940171
409150	551151	0.940171
410013	LOC409741	0.940171
595137	LOC726218	0.940171
409767	LOC552075	0.940171
409296	413340	0.932203
408859	409682	0.932203
409198	LOC409699	0.932203
412235	LOC726668	0.932203
408413	411206	0.932203
726860	LOC409741	0.932203
551606	LOC413484	0.932203
409150	411865	0.932203
LOC413539	LOC552109	0.932203
408452	LOC724516	0.932203
410059	LOC412231	0.932203
408859	LOC409619	0.932203
413137	551330	0.932773
408516	LOC409741	0.932773
411983	LOC724243	0.932773
551097	LOC411568	0.932773
LOC413987	LOC726668	0.932773
412815	550686	0.932773
LOC412345	LOC413539	0.932773
413137	LOC552075	0.932773
>sp|B2D0J4|VDPP4_APIME	LOC408559	0.932773
LOC724172	LOC724243	0.932773
LOC551088	LOC551725	0.932773
409609	552838	0.933333
LOC411813	LOC552479	0.933333
100578100	551151	0.933333
409487	LOC409699	0.933333
>sp|B2D0J4|VDPP4_APIME	LOC413885	0.933333
552564	725957	0.933333
551968	552722	0.933333
LOC409699	LOC552075	0.933333
412409	724672	0.933333
552140	LOC552075	0.933333
413340	LOC726668	0.933333
409558	551992	0.933333
408969	LOC725899	0.933333
410380	LOC413812	0.933333
725158	726269	0.933333
410510	LOC725290	0.933333
>sp|P91849|H4_APIME	725230	0.933333
724405	724488	0.933333
409296	551151	0.933333
LOC410733	LOC726818	0.933333
LOC100576799	LOC551180	0.933333
552103	724128	0.933333
724128	LOC413484	0.933333
412815	LOC551401	0.933333
409736	LOC551180	0.933333
409736	551415	0.933333
409609	LOC409168	0.933884
725363	726955	0.933884
411863	LOC409699	0.933884
410013	LOC726187	0.933884
410059	412670	0.933884
551321	LOC724516	0.933884
411863	LOC409168	0.933884
107964351	412984	0.933884
409398	LOC113218958	0.933884
726134	Tpi	0.933884
410769	LOC725899	0.933884
411983	551992	0.933884
LOC551088	LOC551581	0.933884
410149	hbg1	0.933884
408516	LOC408972	0.933884
LOC100576085	LOC551088	0.933884
409558	LOC411301	0.933884
411865	LOC551088	0.933884
LOC551687	LOC726218	0.933884
408848	726269	0.933884
413137	724369	0.934426
412675	LOC413867	0.934426
552046	552452	0.934426
552564	724369	0.934959
409165	LOC408559	0.934959
724263	725866	0.935484
408397	408413	0.936
>sp|B2D0J4|VDPP4_APIME	551847	0.936
LOC412763	LOC726650	0.936
408675	551321	0.936508
409577	552564	0.936508
409150	LOC726414	0.936508
409398	724126	0.936508
726955	LOC411879	0.936508
409296	410867	0.936508
409735	LOC726668	0.936508
409688	LOC409501	0.936508
408848	725158	0.936508
551415	LOC724215	0.936508
412815	724274	0.936508
412681	724128	0.936508
551151	LOC724172	0.936508
LOC413318	LOC551180	0.936508
551480	LOC727452	0.936508
413462	LOC410161	0.936508
552564	LOC408526	0.937008
408399	LOC552471	0.929688
409682	LOC413504	0.929688
413137	LOC409821	0.929688
410763	552554	0.929688
LOC100576085	LOC726414	0.929688
LOC411568	LOC412345	0.929688
411863	552183	0.929688
>sp|B2D0J4|VDPP4_APIME	551415	0.929688
411618	724263	0.930233
102654987	551125	0.930233
LOC408847	LOC551714	0.930233
409479	409637	0.930769
409531	551125	0.930769
551968	LOC551882	0.930769
LOC410087	LOC551881	0.930769
408452	LOC552445	0.930769
727456	LOC113218958	0.930769
411983	LOC410204	0.930769
408675	LOC725201	0.931298
408859	413435	0.931298
LOC408267	LOC726218	0.931298
409849	410396	0.931298
glob1	LOC727232	0.931298
552115	cytC	0.931298
LOC113218958	LOC726054	0.931298
552720	724128	0.931298
LOC409814	MRJP1	0.931298
551415	LOC413885	0.931298
411865	LOC408685	0.931298
409292	409849	0.931298
411936	412409	0.924242
102656934	LOC550701	0.924242
LOC413504	LOC724718	0.924242
551097	LOC411836	0.924812
100578100	LOC551666	0.924812
411618	551321	0.925373
409712	726301	0.925373
409648	LOC550701	0.925373
LOC113218723	LOC411570	0.925373
410098	410763	0.925373
LOC409741	LOC726187	0.925373
107964437	410763	0.925373
102654271	410241	0.925373
LOC408286	LOC725044	0.925373
409609	552579	0.925926
551847	LOC408286	0.925926
552316	LOC552479	0.925926
LOC552445	LOC725470	0.925926
412393	552155	0.925926
411865	LOC551520	0.925926
412111	LOC724308	0.925926
551224	LOC726218	0.925926
412445	LOC726352	0.925926
409253	LOC413686	0.925926
551321	725669	0.925926
412069	413137	0.925926
409609	LOC409802	0.926471
725669	LOC408526	0.926471
LOC410635	Tpi	0.926471
409552	LOC413121	0.926471
409609	411695	0.926471
LOC409981	LOC724172	0.926471
409648	LOC410161	0.926471
LOC408286	LOC413607	0.926471
725062	725866	0.927007
MRJP2	Tpi	0.927007
411983	lys1	0.927007
LOC408559	LOC552738	0.927007
410583	412670	0.927007
102656934	409648	0.927007
410729	551273	0.927007
409918	413462	0.927007
LOC409619	LOC552479	0.927007
LOC551651	LOC551881	0.927007
409479	409552	0.927007
409398	413207	0.927007
552103	LOC413539	0.927007
412235	LOC550701	0.927007
LOC552738	LOC724321	0.927007
409688	411230	0.927007
726955	LOC725038	0.927007
LOC409981	LOC550701	0.927007
409479	725866	0.92029
408807	LOC725899	0.92029
410241	LOC724243	0.92029
551968	LOC552018	0.92029
550932	ARGK	0.92029
409384	LOC410087	0.92029
409250	413137	0.92029
LOC551434	MRJP2	0.92029
LOC409814	LOC724638	0.92029
412111	552639	0.92029
409028	552635	0.92029
LOC410204	LOC726414	0.92029
411304	LOC552569	0.92029
LOC552075	LOC552445	0.92029
551273	724368	0.92029
409918	LOC410161	0.92029
412984	LOC409290	0.913669
LOC410337	LOC724215	0.913669
409092	411088	0.913669
412393	LOC410167	0.913669
LOC410482	LOC411229	0.913669
408413	409609	0.914286
552564	LOC413121	0.907801
408452	LOC408526	0.907801
412111	LOC551799	0.907801
LOC408526	LOC408742	0.907801
LOC409821	LOC552445	0.907801
408969	410769	0.907801
409552	409951	0.907801
726955	LOC413128	0.907801
409609	552654	0.908451
LOC409060	LOC550701	0.908451
107964351	725669	0.908451
Cat	LOC552738	0.908451
412409	LOC551520	0.908451
>sp|P91849|H4_APIME	408388	0.908451
551847	LOC551180	0.908451
408516	LOC408889	0.908451
410580	552675	0.908451
551291	552838	0.902098
409609	LOC409831	0.902778
409609	411520	0.903448
724263	LOC409269	0.90411
410664	LOC724567	0.904762
411936	LOC409981	0.904762
LOC408559	LOC724215	0.904762
102654271	LOC409981	0.904762
408848	727456	0.904762
409292	LOC409814	0.904762
409292	LOC727648	0.904762
412815	724488	0.904762
Camkii	LOC100578105	0.904762
408397	552654	0.905405
LOC409655	LOC413073	0.905405
409951	551321	0.90604
413340	551151	0.90604
LOC409269	LOC724516	0.90604
413340	LOC409981	0.90604
552774	LOC724516	0.90604
Gpdh	LOC412231	0.90604
408848	726955	0.90604
726860	LOC408972	0.90604
409609	LOC113218560	0.906667
595137	LOC551687	0.906667
LOC408871	LOC551435	0.906667
409150	412409	0.906667
408986	409609	0.907285
100576467	LOC409741	0.907285
LOC551520	lys1	0.907285
410376	LOC409269	0.907285
LOC408685	LOC409981	0.907285
409881	724128	0.907285
Cat	LOC551180	0.907285
725501	LOC414001	0.907285
408675	725866	0.907895
550686	724488	0.907895
409028	LOC410083	0.907895
726120	LOC724243	0.907895
LOC409699	LOC551966	0.907895
724405	LOC551401	0.907895
409951	LOC408526	0.901961
408520	725630	0.901961
409881	LOC413539	0.901961
409150	LOC100576085	0.901961
406116	410396	0.901961
551956	LOC409168	0.902597
>sp|P91849|H4_APIME	410996	0.902597
408950	LOC410635	0.902597
409890	552675	0.902597
LOC100577163	LOC552445	0.902597
552140	LOC552445	0.896774
409479	724369	0.897436
552600	726955	0.897436
406116	MRJP1	0.897436
>sp|B2D0J4|VDPP4_APIME	410539	0.897436
409951	725866	0.898089
410013	LOC408409	0.898089
409609	409978	0.898734
LOC409060	LOC551725	0.898734
409479	LOC552445	0.899371
410149	LOC408871	0.899371
725957	LOC408526	0.899371
LOC411813	LOC413504	0.899371
725669	LOC409269	0.899371
551956	552838	0.9
409479	724263	0.89441
408589	410824	0.89441
406119	LOC552678	0.89441
413340	LOC410161	0.89441
LOC408871	LOC725899	0.89441
LOC413504	LOC552109	0.89441
409126	LOC726736	0.89441
LOC551725	LOC724243	0.89441
409609	410095	0.89441
408868	410241	0.89441
408353	409609	0.895062
409951	LOC725201	0.895706
409479	724233	0.896341
408773	LOC551344	0.896341
409736	410539	0.896341
>sp|B2D0J4|VDPP4_APIME	LOC413318	0.896341
107964351	551321	0.896341
551321	552564	0.890909
409552	LOC552445	0.890909
>sp|Q17058|MAL1_APIME	LOC413867	0.890909
411088	LOC726286	0.890909
724672	LOC100576085	0.890909
409648	411572	0.890909
LOC413484	LOC413539	0.890909
552675	LOC724308	0.890909
409326	LOC413121	0.885542
409126	LOC413987	0.885542
LOC408685	LOC724172	0.885542
551847	LOC725044	0.885542
552564	LOC724516	0.885542
409253	MRJP1	0.885542
410867	LOC724172	0.885542
409398	LOC552568	0.885542
LOC552738	LOC725044	0.885542
409708	550673	0.885542
LOC551618	LOC551927	0.885542
LOC408847	LOC551618	0.885542
552103	LOC408926	0.885542
LOC408604	LOC726650	0.885542
413137	LOC725470	0.885542
LOC408847	LOC727471	0.885542
409708	410039	0.885542
551321	LOC409269	0.886228
107963996	410539	0.886228
412111	LOC409655	0.886228
724212	LOC107964838	0.886228
412367	LOC409269	0.886905
412984	552774	0.881657
409479	LOC408526	0.882353
409150	413266	0.882353
408859	LOC413504	0.882353
409609	LOC100578243	0.883041
409552	725866	0.883041
107963996	LOC410482	0.883041
406116	409292	0.883041
551558	LOC724243	0.883041
409356	552559	0.883041
LOC409655	LOC724308	0.883041
408675	LOC409269	0.883721
409028	410525	0.883721
413435	LOC413504	0.883721
409356	LOC724638	0.883721
409520	409708	0.883721
408413	LOC409802	0.884393
550686	724274	0.884393
408399	725957	0.884393
408807	408969	0.884393
551968	724126	0.884393
551684	LOC551881	0.884393
726955	LOC409882	0.884393
410241	551596	0.884393
LOC551180	LOC724215	0.884393
LOC411568	LOC413539	0.884393
408969	552155	0.884393
410241	LOC410204	0.884393
551125	LOC411483	0.884393
406116	552128	0.884393
724672	LOC410204	0.884393
107964351	LOC413121	0.884393
550651	551151	0.884393
408950	MRJP2	0.884393
LOC724321	LOC725044	0.884393
552128	LOC727648	0.884393
413137	LOC552811	0.884393
409963	LOC726223	0.884393
551424	724672	0.884393
LOC409329	LOC413504	0.884393
409609	411206	0.884393
>sp|B2D0J4|VDPP4_APIME	408474	0.884393
412366	677677	0.884393
100578006	LOC412231	0.884393
410376	412984	0.884393
410059	Gpdh	0.884393
551151	724672	0.884393
410769	552155	0.884393
412308	LOC412408	0.884393
412409	551558	0.884393
LOC412345	LOC413484	0.884393
409918	LOC726668	0.884393
>sp|Q17058|MAL1_APIME	412675	0.884393
412984	LOC725201	0.885057
494523	726955	0.885057
552260	LOC727622	0.885057
LOC113218568	LOC412127	0.885057
726955	LOC725024	0.885057
412409	LOC413936	0.885057
552787	LOC551618	0.885057
409387	Rep	0.885057
552323	725743	0.885057
409712	LOC107964838	0.885057
409264	409767	0.885057
410376	LOC413121	0.885057
410539	LOC413885	0.885057
551415	551847	0.885057
LOC100578105	LOC409619	0.885057
412409	LOC724172	0.885057
551189	552625	0.885057
408675	LOC408526	0.88
409951	552564	0.875
412670	LOC413867	0.875
552639	552675	0.875
552625	LOC551637	0.875
410824	726955	0.875
408848	410013	0.875
LOC408882	LOC551952	0.875
413462	LOC550701	0.875
408413	411863	0.875
409165	551847	0.875
413137	LOC413868	0.875706
551321	LOC409290	0.870787
410583	412675	0.870787
107964351	552774	0.870787
410583	trf	0.870787
408807	552155	0.870787
LOC408685	LOC724243	0.870787
411618	LOC726759	0.870787
LOC409269	LOC413121	0.871508
412409	LOC100576085	0.871508
408540	410763	0.871508
725062	LOC413121	0.872222
412163	413207	0.872222
551793	LOC724215	0.872222
550673	552241	0.872222
551330	LOC552445	0.872928
LOC409619	LOC413504	0.872928
LOC413091	LOC551520	0.872928
413137	LOC100577163	0.872928
413340	LOC412564	0.872928
408399	408452	0.872928
412796	LOC550701	0.872928
412670	trf	0.872928
>sp|H9KQJ7|OCLP1_APIME	LOC412763	0.872928
409648	413266	0.872928
552564	725669	0.872928
409609	551956	0.873626
724672	LOC413936	0.873626
409126	LOC726668	0.873626
410207	LOC724736	0.873626
LOC551904	LOC552445	0.873626
100578100	411865	0.873626
LOC552738	LOC724215	0.873626
LOC412455	LOC413539	0.873626
412367	LOC725201	0.874317
409479	LOC409269	0.869565
726955	LOC726054	0.869565
408397	552838	0.87027
410539	LOC100576799	0.87027
LOC100578507	LOC726650	0.87027
724233	LOC724211	0.87027
LOC552480	LOC724215	0.87027
100578100	409150	0.87027
412393	552086	0.87027
409398	551968	0.87027
LOC409160	LOC410635	0.87027
LOC408685	LOC410204	0.87027
552699	LOC727648	0.87027
552260	LOC409872	0.87027
LOC413504	LOC552249	0.87027
409708	LOC726980	0.87027
LOC551088	LOC726414	0.87027
409165	LOC551180	0.87027
409126	LOC412564	0.87027
102654426	409326	0.870968
551550	LOC409802	0.871658
409736	LOC413318	0.871658
411863	413137	0.871658
102654987	LOC409981	0.871658
408675	LOC409290	0.867021
408291	LOC726723	0.867021
LOC551395	LOC551687	0.867021
552105	726955	0.867021
551606	LOC552007	0.867021
409552	LOC727271	0.867021
409479	409528	0.867725
LOC412898	LOC551618	0.867725
408347	552115	0.867725
102654426	409479	0.868421
LOC409981	LOC410161	0.868421
551992	lys1	0.868421
413137	724531	0.868421
Eif3h	LOC408429	0.868421
409849	552128	0.868421
LOC725374	LOC726668	0.868421
102654271	411865	0.868421
552774	725669	0.868421
725062	LOC408526	0.863874
>sp|B2D0J4|VDPP4_APIME	LOC410337	0.863874
411983	551558	0.863874
102654426	409528	0.864583
LOC409180	LOC724215	0.864583
409767	552140	0.864583
409693	LOC552445	0.864583
408413	LOC113218560	0.865285
411230	552582	0.865285
LOC409619	LOC727648	0.865285
100576467	LOC408972	0.865285
551151	552531	0.865285
LOC408882	LOC412180	0.865285
726703	LOC552007	0.865285
LOC409290	LOC413121	0.860825
552564	LOC552075	0.860825
725796	LOC551106	0.860825
551224	LOC724215	0.860825
102654426	coq5	0.860825
412984	725062	0.861538
552155	LOC725899	0.861538
LOC100576085	LOC724172	0.861538
LOC408526	LOC552445	0.862245
LOC409060	LOC726736	0.862245
100577378	552539	0.862245
551847	LOC724321	0.862245
552787	LOC552683	0.862245
552774	724233	0.862944
409126	LOC410161	0.862944
410867	LOC726435	0.862944
LOC412231	trf	0.862944
410763	LOC724292	0.862944
724233	LOC409269	0.858586
>sp|H9KQJ7|OCLP1_APIME	LOC408604	0.858586
409528	413137	0.859296
408848	LOC726054	0.859296
412984	LOC724516	0.859296
408773	LOC726060	0.859296
410539	551847	0.859296
409296	411936	0.86
552316	LOC100578105	0.86
LOC724172	LOC726414	0.86
724263	LOC725201	0.860697
413137	551655	0.856436
100578100	724672	0.856436
LOC410545	LOC411915	0.856436
413266	LOC550701	0.856436
LOC724308	LOC726352	0.856436
494523	LOC726187	0.856436
408399	409552	0.856436
413614	LOC411293	0.856436
102654426	LOC724211	0.856436
410769	412393	0.856436
hex70a	LOC414017	0.856436
409866	LOC409872	0.856436
724233	LOC408526	0.857143
409736	LOC724321	0.857143
552183	LOC552445	0.857143
LOC413318	LOC552738	0.857143
LOC100576901	LOC726668	0.857143
409150	LOC409060	0.857143
LOC410204	LOC413091	0.857143
LOC551520	LOC724243	0.857143
411088	412308	0.857143
409767	413137	0.857143
724901	LOC413504	0.857143
409767	552183	0.857143
409312	LOC551457	0.857143
LOC410161	LOC726668	0.857143
726955	LOC413746	0.857143
409963	LOC100577002	0.857143
724405	LOC551651	0.857143
411068	413926	0.857143
409682	LOC552109	0.857143
409028	551654	0.857143
411088	LOC551618	0.857143
LOC408699	LOC552677	0.857143
100576467	494523	0.857143
552155	LOC551518	0.857143
408474	551847	0.857143
LOC413121	LOC725201	0.857843
550767	552155	0.857843
408807	412393	0.857843
LOC413936	LOC724243	0.857843
552816	LOC414001	0.857843
LOC100578507	LOC726060	0.857843
LOC107964838	LOC411836	0.857843
595137	LOC551395	0.857843
408347	725630	0.857843
414035	726955	0.857843
552539	LOC409766	0.857843
411983	LOC413091	0.857843
LOC551435	LOC552757	0.857843
LOC550701	LOC726435	0.857843
724369	LOC551904	0.857843
551273	LOC408288	0.857843
410207	LOC551180	0.857843
408675	724263	0.858537
LOC409619	LOC413686	0.858537
552183	LOC726171	0.858537
412163	724126	0.858537
409479	409577	0.858537
411909	412557	0.858537
410867	LOC409060	0.858537
409479	725669	0.858537
409326	LOC552445	0.859223
410207	LOC724215	0.859223
409528	724369	0.859903
LOC409981	LOC551725	0.859903
724672	LOC726414	0.859903
551283	LOC408972	0.859903
411865	412409	0.859903
552400	LOC724402	0.859903
409264	LOC551952	0.859903
413207	LOC552568	0.859903
409264	552241	0.859903
LOC551881	LOC725867	0.859903
412308	LOC551618	0.859903
726955	LOC551225	0.859903
409951	725062	0.860577
552260	LOC551435	0.860577
102654426	412367	0.856459
409092	410098	0.856459
408531	677677	0.856459
552774	LOC725201	0.852381
724369	LOC552075	0.852381
409479	551325	0.852381
100577378	LOC726470	0.852381
552316	LOC413504	0.852381
LOC724516	LOC725201	0.852381
406114	551968	0.852381
408848	LOC727596	0.852381
409312	LOC726698	0.852381
409528	409637	0.853081
551684	724488	0.853081
100576467	LOC726187	0.853081
107964437	LOC551714	0.853081
102654987	409648	0.853081
724405	LOC726991	0.853081
725062	LOC409203	0.853081
411936	LOC551666	0.853081
408520	725647	0.853081
551125	cytC	0.853081
409881	551606	0.853081
102654987	409150	0.853081
411983	LOC413936	0.853081
ARGK	LOC409171	0.853081
408848	494523	0.853081
413875	coq5	0.853081
409736	LOC724215	0.853081
LOC413091	lys1	0.853081
409920	725647	0.853081
552774	LOC413121	0.849057
409637	552564	0.849765
411014	LOC552663	0.849765
725834	LOC551952	0.849765
409804	LOC551618	0.849765
412796	551125	0.849765
725957	LOC408742	0.849765
552675	LOC552800	0.849765
412933	LOC409861	0.849765
LOC726414	lys1	0.849765
409637	LOC551904	0.849765
552774	LOC409269	0.845794
409790	551125	0.845794
412069	LOC725867	0.845794
LOC413885	LOC551180	0.845794
408520	552539	0.845794
412111	LOC408429	0.845794
550673	LOC550935	0.845794
726955	LOC413785	0.845794
406114	412163	0.845794
hbg1	LOC725899	0.845794
409264	LOC409699	0.845794
LOC409180	LOC724736	0.845794
409292	552699	0.845794
408413	551550	0.846512
413340	LOC413987	0.846512
724901	LOC552249	0.846512
LOC409060	LOC413987	0.846512
406119	411014	0.846512
409648	LOC411483	0.846512
107963996	LOC724215	0.846512
LOC409203	LOC409290	0.846512
LOC411915	LOC551666	0.846512
LOC726668	LOC726736	0.846512
410451	552073	0.846512
411014	LOC413867	0.846512
Cat	LOC408559	0.846512
409708	552140	0.846512
551224	551273	0.846512
413926	LOC411879	0.846512
410867	LOC551666	0.846512
LOC408926	LOC413484	0.846512
552105	TpnCIIIa	0.846512
408474	LOC724321	0.846512
409479	LOC551904	0.846512
410254	413672	0.846512
409387	LOC413073	0.846512
552639	LOC552800	0.846512
408969	Trxr-1	0.846512
408950	726134	0.846512
726595	LOC409655	0.846512
>sp|B2D0J4|VDPP4_APIME	LOC413607	0.846512
551474	552554	0.846512
724126	LOC552568	0.846512
102654987	552115	0.846512
550854	LOC411679	0.846512
409150	410241	0.846512
408773	LOC100578507	0.846512
551655	LOC552445	0.842593
409264	LOC726171	0.842593
LOC550701	LOC725374	0.842593
>sp|B2D0J4|VDPP4_APIME	Cat	0.842593
726955	glob1	0.842593
410396	552699	0.842593
408516	551283	0.842593
409479	551321	0.83871
409356	LOC409619	0.83871
408291	552073	0.83871
413137	LOC551952	0.83871
102654271	LOC724172	0.83871
>sp|B2D0J4|VDPP4_APIME	410207	0.83871
LOC413936	LOC551725	0.83871
409475	409487	0.83871
411936	LOC551581	0.83871
102654987	408276	0.83871
726955	LOC413331	0.83871
409479	LOC725201	0.834862
552675	Eif3h	0.834862
LOC551088	LOC551520	0.834862
410763	LOC727471	0.834862
409326	LOC724516	0.834862
LOC100578507	LOC408604	0.834862
551606	LOC552109	0.834862
551606	LOC412455	0.834862
LOC408526	LOC552471	0.83105
411014	trf	0.83105
410867	LOC408685	0.83105
LOC413504	LOC725938	0.83105
LOC724567	LOC724638	0.83105
409609	551550	0.831818
413137	552140	0.828054
LOC551651	LOC725867	0.828054
409296	LOC409981	0.828054
LOC413867	trf	0.828054
409165	LOC552738	0.828054
551558	LOC551088	0.828054
408848	409097	0.828054
LOC410204	LOC551725	0.828054
408474	LOC413885	0.828054
411230	LOC727452	0.828054
411088	ARGK	0.828054
677677	LOC551106	0.828054
LOC551966	LOC552075	0.828054
LOC408559	LOC724736	0.828054
413435	LOC409329	0.828054
409150	LOC551581	0.828054
>sp|B2D0J4|VDPP4_APIME	LOC724736	0.828054
LOC551435	LOC725899	0.828054
102654987	LOC550701	0.828054
LOC552445	LOC726309	0.828054
409387	412111	0.828054
100576467	FABP	0.828054
409264	LOC726980	0.828054
LOC408526	LOC409269	0.824324
412111	Eif3h	0.820628
102655203	411654	0.820628
410580	LOC408429	0.820628
552838	LOC409699	0.820628
413462	551151	0.820628
409708	LOC552445	0.820628
410059	trf	0.820628
551684	LOC725867	0.820628
LOC413885	LOC724321	0.820628
409521	LOC412127	0.820628
LOC409713	LOC726980	0.820628
LOC100576085	LOC551725	0.820628
410207	LOC725044	0.820628
411832	LOC551882	0.820628
412367	LOC409290	0.816964
552774	LOC727271	0.816964
412367	724233	0.813333
494523	725158	0.813333
LOC413091	LOC724243	0.813333
412367	RpS8	0.809735
409531	LOC410717	0.809735
551151	LOC411915	0.809735
107964351	LOC725201	0.809735
409637	551330	0.810573
552511	LOC725332	0.810573
>sp|Q17058|MAL1_APIME	410583	0.810573
410376	552774	0.810573
551847	LOC724215	0.810573
551847	LOC408559	0.810573
410376	725866	0.810573
410763	LOC408847	0.810573
LOC724736	LOC725044	0.810573
Cat	LOC724215	0.810573
413655	LOC411609	0.810573
411147	726955	0.810573
412111	LOC724192	0.810573
LOC412564	LOC726668	0.810573
411572	551125	0.810573
552787	LOC408847	0.810573
408675	410376	0.810573
408589	726955	0.810573
413672	551143	0.810573
551415	LOC100576799	0.810573
409890	LOC409655	0.810573
100578100	LOC408685	0.810573
550932	LOC409171	0.810573
410013	LOC726054	0.810573
412076	LOC725329	0.810573
411014	LOC552678	0.810573
413137	LOC411353	0.810573
724488	LOC551651	0.810573
107963996	LOC552007	0.810573
409377	LOC725867	0.810573
409637	LOC411353	0.810573
409479	411618	0.807018
LOC413936	lys1	0.807018
107963996	551415	0.807018
551325	LOC552445	0.807018
413869	552564	0.807018
409552	LOC552471	0.807018
coq5	LOC552569	0.807018
413266	LOC412564	0.807018
100578100	LOC551088	0.807018
102654271	LOC550701	0.807018
551327	LOC411570	0.807018
409165	413672	0.807018
412367	coq5	0.807018
409552	725957	0.807018
409264	550673	0.807018
551992	LOC410895	0.807018
LOC552109	LOC552249	0.807018
408773	ARGK	0.807018
LOC725899	Trxr-1	0.807018
>sp|B2D0J4|VDPP4_APIME	LOC724215	0.807018
410492	LOC552569	0.807018
410729	595137	0.807018
408353	408413	0.80786
551596	LOC113218723	0.80786
551224	LOC551395	0.80786
552787	LOC726286	0.80786
LOC410161	LOC726736	0.80786
726013	Fibroin3	0.80786
724672	LOC551666	0.80786
552774	LOC552445	0.808696
LOC100577000	LOC408847	0.808696
411618	LOC724516	0.808696
411936	LOC551725	0.808696
725669	LOC727271	0.808696
410763	LOC410936	0.808696
409528	409577	0.808696
LOC411609	LOC551618	0.808696
LOC724516	LOC727271	0.808696
409296	LOC550749	0.808696
LOC413987	LOC726736	0.808696
551606	LOC408926	0.808696
409648	413462	0.808696
409890	552639	0.808696
408397	410095	0.808696
100577378	411572	0.808696
408730	LOC411609	0.808696
410082	411014	0.808696
409097	410013	0.808696
408969	412393	0.808696
410539	LOC411229	0.808696
410763	LOC414001	0.808696
409264	LOC552075	0.808696
LOC408286	LOC408603	0.808696
410824	LOC413785	0.808696
412111	LOC413073	0.808696
726269	LOC727596	0.808696
552675	LOC413073	0.808696
411572	552539	0.808696
LOC408889	LOC413222	0.808696
408516	LOC413222	0.808696
LOC107964838	LOC408926	0.808696
102654987	LOC551088	0.808696
408397	411863	0.808696
409250	725834	0.808696
408859	LOC552249	0.808696
LOC410337	LOC551180	0.808696
408452	LOC413121	0.808696
552155	725142	0.809524
409195	LOC410078	0.809524
LOC408603	LOC724321	0.809524
409476	LOC552445	0.806034
>sp|H9KQJ7|OCLP1_APIME	LOC100578507	0.806034
LOC409257	LOC726650	0.806034
411865	LOC551666	0.806034
410207	LOC552738	0.806034
413137	725258	0.806034
412796	LOC725571	0.806034
LOC413504	LOC413539	0.806034
409092	552787	0.802575
LOC408847	LOC412898	0.802575
551327	551524	0.802575
409264	551655	0.802575
102654271	410867	0.802575
>sp|Q17058|MAL1_APIME	trf	0.802575
LOC409329	LOC552109	0.802575
412163	LOC552018	0.802575
409475	409767	0.802575
411285	411533	0.802575
LOC100576085	lys1	0.802575
409226	724672	0.802575
725142	LOC725899	0.802575
409387	Eif3h	0.802575
410769	LOC551518	0.802575
409531	409648	0.802575
409688	552692	0.802575
724326	LOC552451	0.802575
408969	LOC411100	0.802575
LOC411600	LOC726060	0.802575
412367	LOC409203	0.802575
552554	LOC724292	0.802575
408675	725062	0.803419
726955	LOC727232	0.803419
552787	LOC551927	0.803419
LOC408526	LOC413121	0.8
551968	LOC100577156	0.8
414035	LOC413128	0.8
552260	LOC411417	0.8
551125	552115	0.8
724901	LOC552109	0.8
409092	LOC726286	0.8
551151	LOC409060	0.8
552564	LOC551904	0.8
409028	411750	0.8
LOC408288	LOC726218	0.8
412111	LOC113218723	0.8
LOC408559	LOC410337	0.8
LOC409203	LOC409269	0.8
726134	LOC551005	0.8
409479	LOC413121	0.79661
Gpdh	LOC113218568	0.79661
552554	LOC414001	0.79661
724901	LOC409329	0.79661
413137	551325	0.79661
409479	LOC409290	0.797468
LOC550701	LOC726983	0.797468
412393	LOC412513	0.797468
552774	725062	0.794118
408969	550767	0.794118
412984	551321	0.794979
551550	LOC113218560	0.795833
102654426	724233	0.79668
412367	LOC724516	0.79668
410867	LOC725374	0.79668
412393	551039	0.79668
LOC411106	LOC551457	0.79668
409688	LOC552375	0.79668
409264	LOC725470	0.79668
724488	LOC726991	0.79668
LOC410167	LOC412513	0.79668
725834	LOC412180	0.797521
408675	409479	0.794239
LOC411657	LOC412127	0.794239
LOC410167	LOC725552	0.794239
LOC411915	LOC413792	0.794239
409951	552774	0.790984
552241	LOC726171	0.791837
408848	LOC408409	0.791837
102654987	408347	0.791837
551606	LOC411836	0.792683
409689	411285	0.792683
102654426	408675	0.789474
724531	LOC552445	0.789474
408276	408347	0.789474
409637	551107	0.790323
724274	724405	0.790323
409951	LOC409269	0.791165
551273	LOC552738	0.791165
410149	Trxr-1	0.791165
410729	LOC726723	0.791165
409712	Vg	0.791165
409552	LOC409099	0.791165
551125	725630	0.788
408414	725743	0.788
107964351	412367	0.788
726860	LOC726187	0.788
726816	LOC725571	0.788
410076	551205	0.788
LOC408286	LOC408559	0.788
102654987	LOC408685	0.788
LOC725332	LOC727228	0.784861
552115	LOC409981	0.784861
409552	LOC408526	0.784861
552531	LOC411915	0.784861
410189	LOC724215	0.784861
411983	LOC726414	0.784861
LOC408559	LOC725044	0.784861
411695	551550	0.784861
409566	552639	0.784861
409264	LOC409713	0.784861
408773	550932	0.784861
551283	LOC409741	0.784861
551151	LOC408685	0.784861
LOC552479	LOC724638	0.784861
410763	551474	0.784861
408730	409240	0.784861
552520	LOC413746	0.784861
408675	LOC413121	0.785714
552115	LOC550701	0.785714
412409	LOC726414	0.785714
413340	552115	0.785714
LOC413987	LOC725374	0.785714
409934	FABP	0.785714
408868	LOC550701	0.785714
412393	550767	0.785714
552559	LOC409619	0.785714
LOC409741	Obp17	0.785714
LOC412564	LOC413987	0.785714
102654271	551596	0.785714
LOC408429	LOC725332	0.785714
408848	LOC113218958	0.785714
411865	LOC551725	0.785714
551992	LOC727228	0.785714
409637	412069	0.785714
413266	cytC	0.785714
LOC408875	LOC727407	0.785714
LOC408286	LOC410337	0.785714
102654271	413266	0.785714
LOC409290	LOC725201	0.782609
412235	LOC413987	0.782609
408675	552774	0.779528
411865	LOC413936	0.779528
409296	551125	0.776471
102654271	411936	0.776471
107964351	LOC724516	0.776471
LOC409168	LOC409699	0.776471
410763	LOC551618	0.776471
408474	LOC551180	0.776471
409528	552564	0.777344
409264	LOC409821	0.777344
552722	LOC552736	0.777344
LOC408889	LOC551446	0.777344
409092	LOC412898	0.777344
552600	727456	0.777344
LOC107964838	LOC552007	0.777344
409688	551480	0.777344
LOC100576717	LOC552636	0.777344
409637	LOC552075	0.777344
102654271	408868	0.777344
552412	lys1	0.777344
408347	412796	0.777344
409296	LOC550701	0.777344
LOC408526	LOC409290	0.77821
102654271	LOC410204	0.77821
412197	LOC726991	0.77821
409688	726427	0.77821
552183	724369	0.77821
413655	LOC552000	0.77821
724274	LOC551651	0.77821
724144	LOC413746	0.77821
551125	LOC410161	0.77821
LOC408626	LOC551687	0.77821
102654987	cytC	0.77821
409528	551330	0.77907
100577378	725647	0.77907
410539	LOC551102	0.77907
551968	LOC552568	0.77907
LOC552075	LOC726171	0.77907
551625	LOC552568	0.77907
726757	LOC412127	0.77907
413697	LOC726060	0.77907
410376	724263	0.77907
408868	551125	0.77907
410288	LOC411293	0.77907
724233	LOC727282	0.77907
412984	725669	0.77907
LOC100578507	LOC409171	0.77907
411088	LOC409171	0.77907
551330	552564	0.779923
409326	724233	0.780769
410763	LOC726286	0.780769
551154	trf	0.780769
409528	LOC552445	0.781609
413340	LOC726736	0.781609
LOC409981	LOC413987	0.781609
409276	LOC410482	0.781609
409528	725258	0.781609
409150	LOC551666	0.781609
550767	725401	0.781609
LOC413121	LOC552445	0.778626
408540	LOC551434	0.778626
LOC409060	LOC409981	0.778626
551151	LOC551666	0.778626
408868	LOC551725	0.778626
551321	coq5	0.778626
LOC408685	LOC551581	0.778626
LOC551520	LOC551666	0.778626
413655	551768	0.778626
408291	410076	0.778626
551596	LOC551725	0.778626
411088	LOC551714	0.778626
413266	551596	0.778626
408859	LOC412345	0.778626
412674	LOC413063	0.778626
551103	LOC724215	0.778626
LOC408267	LOC551395	0.778626
724263	725669	0.778626
412933	LOC725756	0.778626
LOC551725	LOC724172	0.778626
724779	LOC410167	0.778626
412367	412984	0.779468
409531	LOC412564	0.779468
107963996	408474	0.779468
409951	LOC409290	0.776515
LOC413121	LOC552471	0.777358
LOC409203	LOC725201	0.777358
LOC113218556	LOC411570	0.777358
411936	LOC551520	0.777358
100577699	LOC102655814	0.777358
551533	LOC409171	0.777358
411796	LOC727288	0.777358
410184	Ube2g1	0.777358
LOC408267	LOC726723	0.777358
409637	724369	0.778195
LOC411229	LOC552007	0.778195
412308	LOC408847	0.778195
LOC409814	LOC413686	0.778195
102654271	551151	0.778195
409150	LOC725374	0.778195
411572	LOC410717	0.778195
408397	LOC113218560	0.779026
411983	412409	0.779026
413137	552183	0.779026
726757	LOC113218568	0.779026
409531	LOC411483	0.779026
409672	LOC551520	0.779026
551922	726955	0.779026
LOC408420	Obp17	0.779026
412984	724263	0.779851
413869	LOC552471	0.779851
412393	725142	0.779851
551224	595137	0.779851
724263	725062	0.780669
408397	409609	0.781481
413672	Cat	0.781481
LOC413607	LOC725044	0.781481
413462	LOC409981	0.781481
409918	LOC725374	0.781481
LOC408288	LOC551180	0.781481
551151	LOC551725	0.781481
102654271	LOC410161	0.781481
409767	LOC552445	0.781481
413614	LOC411879	0.781481
412366	LOC727232	0.781481
409150	551424	0.781481
552103	LOC412345	0.782288
409528	LOC552075	0.782288
LOC411609	LOC726060	0.782288
552103	LOC411836	0.783088
>sp|Q17058|MAL1_APIME	412670	0.783088
408516	LOC726187	0.783088
coq5	LOC411353	0.783088
LOC551618	LOC726286	0.783088
412266	551655	0.78022
409312	412308	0.78022
408515	409637	0.78022
411088	LOC727471	0.78022
408969	410149	0.78022
Gpdh	LOC412975	0.78022
LOC409269	LOC725201	0.781022
100578731	411618	0.781022
410580	552639	0.781022
LOC551344	LOC726060	0.781022
413926	552520	0.781022
408474	413672	0.781022
552128	552699	0.781022
100576467	726860	0.781022
LOC107964838	LOC411115	0.781022
551847	LOC724736	0.781022
LOC409160	MRJP2	0.781022
551992	LOC551799	0.781022
LOC409655	LOC552800	0.781022
551992	LOC724243	0.781022
412393	724779	0.781022
551533	LOC410635	0.781022
408868	413266	0.781022
102654987	LOC724172	0.781022
409688	LOC410550	0.781022
551596	LOC551088	0.781022
409609	LOC409699	0.781022
551143	LOC552480	0.781022
LOC411353	LOC552445	0.781022
551415	LOC724736	0.781022
725165	725647	0.781022
410098	LOC408847	0.781022
409648	LOC412564	0.781022
LOC410331	LOC411797	0.781022
551125	LOC726736	0.781022
552155	LOC726115	0.781022
409150	409296	0.781022
413614	LOC725038	0.781022
LOC100576901	LOC725571	0.781022
552625	LOC113218568	0.781022
410763	552787	0.781022
409708	LOC725470	0.781022
LOC724243	LOC727228	0.781022
107964437	LOC726286	0.781022
LOC113219265	LOC410894	0.781022
408840	LOC113218568	0.781022
LOC409171	LOC411609	0.781022
551558	724672	0.781022
408868	LOC409981	0.781022
552650	LOC408847	0.781022
552650	LOC551618	0.781022
552582	552692	0.781022
409475	LOC551966	0.781022
552639	LOC724308	0.781022
LOC408883	LOC551618	0.781022
LOC408526	LOC724516	0.781022
LOC413504	LOC551619	0.781022
LOC409290	LOC552471	0.778182
411863	724369	0.778182
409224	411863	0.778182
100578731	409552	0.778182
LOC552663	LOC726060	0.778182
LOC408288	LOC552738	0.778182
LOC100578929	LOC725571	0.778182
LOC413885	LOC552738	0.778182
LOC410337	LOC724736	0.778182
494523	LOC408972	0.778182
LOC551618	LOC552683	0.778182
551097	LOC552109	0.778182
LOC102655971	LOC726650	0.778182
409150	409648	0.778182
551283	LOC726187	0.778182
724405	LOC725867	0.778182
413137	726270	0.778986
725158	LOC411359	0.778986
550651	LOC725374	0.778986
409648	725630	0.778986
LOC551261	LOC727452	0.778986
LOC410204	lys1	0.778986
408979	411936	0.778986
102656934	409296	0.778986
411618	LOC409269	0.779783
409240	LOC411609	0.779783
LOC551102	LOC724321	0.779783
LOC408420	LOC727232	0.779783
LOC408429	LOC552800	0.779783
409767	LOC409821	0.779783
552600	LOC552568	0.779783
408515	413137	0.779783
725866	LOC724516	0.779783
409226	LOC551088	0.779783
411983	LOC551520	0.779783
LOC408286	LOC413318	0.779783
LOC408288	LOC724215	0.779783
LOC113218568	LOC412975	0.779783
LOC410993	LOC413746	0.779783
550673	LOC409713	0.779783
LOC411836	LOC412345	0.780576
411014	LOC724870	0.780576
102656136	725925	0.780576
409150	409226	0.780576
LOC551180	LOC724736	0.780576
408413	LOC409699	0.780576
408540	411088	0.780576
102654426	409577	0.780576
LOC409060	LOC551088	0.780576
412111	551596	0.780576
LOC410337	LOC725044	0.780576
725165	LOC552071	0.780576
411832	LOC551434	0.780576
>sp|B2D0J4|VDPP4_APIME	413672	0.780576
725062	LOC727271	0.780576
551901	Ube2g1	0.780576
409920	725165	0.780576
409398	LOC113219265	0.780576
413705	LOC726883	0.780576
409682	LOC552249	0.780576
551321	LOC725201	0.781362
412367	725669	0.781362
LOC411836	LOC413539	0.781362
LOC413579	LOC726650	0.781362
410076	410729	0.781362
LOC413128	LOC413331	0.781362
409682	LOC100578105	0.781362
409528	RpS8	0.782143
410539	551143	0.782143
409150	413462	0.782143
LOC100578105	LOC411813	0.782143
LOC100577002	LOC412513	0.782143
413137	LOC408961	0.782143
409767	412266	0.782143
552582	LOC100576898	0.782143
412393	LOC725899	0.782143
LOC724192	LOC724308	0.782143
409688	725324	0.782143
411589	LOC411359	0.782143
102654987	412796	0.782143
413435	LOC413539	0.782143
cytC	LOC550701	0.782143
408807	LOC408871	0.782143
412366	LOC408420	0.782143
409881	551097	0.782143
LOC410042	LOC412231	0.782143
550651	LOC726668	0.782143
409528	409693	0.782143
413340	413462	0.782143
LOC408286	LOC724736	0.782143
CBS	LOC113218568	0.782143
408474	LOC410482	0.782143
551151	For	0.782143
409767	551655	0.782143
725718	LOC726054	0.782143
411936	LOC724172	0.782143
413266	LOC113218723	0.782143
LOC410167	LOC551552	0.782143
100577699	552520	0.782143
725834	LOC409699	0.782143
LOC408742	LOC724516	0.782143
LOC411568	LOC552109	0.782143
414035	LOC413331	0.782143
413672	LOC410337	0.782143
LOC552683	LOC726625	0.782143
551961	Eif3h	0.782143
LOC408604	LOC409257	0.782143
552699	LOC409814	0.782143
409165	LOC724215	0.782143
551224	LOC551180	0.782143
100577378	725165	0.782143
Eif3h	LOC725332	0.779359
411088	LOC412898	0.779359
412796	413340	0.779359
LOC408286	LOC551102	0.779359
410207	LOC410337	0.779359
100578731	410376	0.779359
552554	552787	0.779359
412409	lys1	0.779359
725647	LOC409784	0.779359
409648	412796	0.779359
LOC408685	LOC725571	0.779359
409224	LOC409168	0.779359
LOC408972	LOC726352	0.779359
551550	LOC409831	0.780142
409006	LOC551758	0.780142
LOC410635	LOC551005	0.780142
411865	LOC724243	0.780142
408516	552629	0.780142
408969	LOC551518	0.780142
411572	725647	0.780142
552183	LOC409699	0.780142
LOC107964838	LOC413484	0.780142
725866	LOC727271	0.780142
551143	LOC551102	0.780142
411285	LOC725047	0.780142
726955	LOC724292	0.780142
725324	LOC726541	0.780142
LOC100576085	LOC408685	0.780142
LOC413121	LOC727271	0.780142
LOC408429	Rep	0.780142
551558	726120	0.780142
550767	552260	0.780142
107963996	Obp3	0.780142
411618	LOC725201	0.780919
551847	LOC552738	0.780919
LOC409882	LOC727232	0.780919
551992	LOC413812	0.780919
107963996	LOC410879	0.780919
551327	LOC408889	0.780919
409804	552787	0.780919
LOC410087	LOC551071	0.780919
412409	LOC410204	0.780919
413672	LOC724736	0.780919
412675	LOC724870	0.780919
409296	LOC551088	0.780919
LOC551581	LOC551666	0.780919
410241	LOC408685	0.780919
409552	LOC408742	0.780919
409450	LOC552568	0.780919
LOC413885	LOC725044	0.780919
552140	LOC551952	0.780919
100577699	413614	0.780919
LOC409981	LOC412564	0.780919
411909	Gpdh	0.780919
551143	LOC724736	0.780919
408353	551550	0.78169
412393	LOC551518	0.78169
LOC552375	LOC726541	0.78169
410867	LOC551725	0.78169
410583	551154	0.78169
LOC550701	LOC725571	0.78169
LOC409821	LOC551904	0.78169
726703	LOC413812	0.78169
LOC100576901	LOC412564	0.78169
409951	LOC727271	0.78169
LOC551088	LOC725571	0.78169
552183	725258	0.78169
410539	413672	0.78169
551684	724405	0.78169
725718	727456	0.78169
413340	LOC725374	0.78169
409736	551143	0.78169
551847	LOC413885	0.78169
LOC413607	LOC413885	0.78169
>sp|B2D0J4|VDPP4_APIME	409165	0.78169
409648	LOC413987	0.78169
726427	LOC409501	0.78169
LOC724870	trf	0.78169
409648	cytC	0.78169
552774	LOC408526	0.782456
LOC107964838	LOC413812	0.782456
LOC100577145	LOC552445	0.782456
408868	409648	0.782456
LOC409171	LOC411600	0.782456
409521	LOC113218568	0.782456
LOC413128	LOC413746	0.782456
551143	551793	0.782456
LOC411657	LOC412231	0.782456
552815	LOC411797	0.782456
552722	LOC551882	0.782456
551327	LOC551446	0.782456
551125	LOC413987	0.782456
409637	551325	0.782456
LOC726668	LOC727227	0.782456
552816	LOC551618	0.782456
LOC113218958	LOC408869	0.782456
107963996	409276	0.782456
411088	LOC100577000	0.782456
LOC552007	Obp3	0.782456
552539	LOC408863	0.782456
412111	551961	0.782456
408452	LOC552471	0.782456
413672	LOC552738	0.782456
551189	LOC113218568	0.782456
550932	LOC100578507	0.782456
LOC408267	LOC408626	0.782456
413655	LOC100577623	0.782456
LOC551088	lys1	0.782456
409476	LOC408526	0.77972
551283	551922	0.77972
725669	725866	0.77972
408474	551143	0.77972
LOC408926	LOC411836	0.77972
551039	552155	0.77972
411572	412864	0.77972
LOC413686	LOC413805	0.77972
410076	552382	0.77972
410241	LOC113218723	0.77972
LOC551618	LOC726625	0.77972
LOC413073	LOC552800	0.77972
724233	LOC409290	0.780488
LOC727408	Obp17	0.780488
724901	LOC725938	0.780488
551479	LOC413404	0.777778
LOC413318	LOC724736	0.777778
LOC551434	MRJP3	0.777778
725324	LOC552375	0.777778
LOC724215	LOC725044	0.777778
410747	LOC411359	0.777778
LOC100578356	LOC726524	0.777778
100578731	725062	0.777778
LOC410337	LOC552738	0.777778
412341	LOC552677	0.777778
LOC409099	LOC413121	0.775087
409028	LOC412789	0.775087
LOC413484	LOC552109	0.775087
552260	LOC409695	0.775087
595137	LOC408626	0.775087
409566	410580	0.775087
107964351	LOC552445	0.775087
551424	LOC551088	0.775087
LOC408863	LOC409784	0.775087
100577378	409920	0.775087
LOC411849	LOC412127	0.775087
552155	LOC412513	0.775087
412393	LOC726115	0.775087
LOC413607	LOC551180	0.775087
409475	551655	0.772414
409028	LOC102653960	0.772414
LOC408526	LOC727271	0.772414
409150	LOC725571	0.772414
551207	glob1	0.772414
408347	409531	0.772414
>sp|B2D0J4|VDPP4_APIME	413708	0.772414
102654271	LOC410398	0.772414
>sp|H9KQJ7|OCLP1_APIME	550932	0.772414
408515	LOC552445	0.772414
LOC409902	LOC724480	0.772414
Cat	LOC410337	0.772414
410254	LOC726883	0.772414
409377	412069	0.772414
LOC410337	LOC413885	0.772414
409479	412069	0.772414
412933	725215	0.772414
411796	LOC725571	0.772414
551968	LOC552259	0.772414
413340	LOC726435	0.772414
725258	LOC552445	0.772414
409520	410039	0.772414
551684	LOC551401	0.772414
409479	LOC724516	0.772414
409682	724901	0.772414
409092	725501	0.772414
LOC413885	LOC724736	0.772414
413462	LOC409060	0.772414
726955	LOC727408	0.772414
LOC408847	LOC408883	0.772414
LOC726054	Obp17	0.772414
LOC552445	LOC724516	0.772414
410747	LOC551518	0.772414
551415	LOC410337	0.772414
494523	Obp17	0.772414
LOC552445	LOC726171	0.773196
408807	410149	0.773196
LOC410482	Obp3	0.773196
409165	LOC725044	0.773196
LOC102655971	LOC409171	0.773196
726088	LOC413121	0.773196
412235	LOC726983	0.773196
494523	551922	0.773196
726955	LOC408420	0.773196
LOC413121	LOC724516	0.773196
551655	LOC409699	0.773196
551596	LOC724243	0.773196
413266	LOC409981	0.773196
409528	412069	0.773196
551343	LOC409699	0.773196
725062	LOC724516	0.773196
LOC100578105	LOC413484	0.773196
LOC551088	LOC551666	0.773196
410580	412111	0.773196
409688	LOC726541	0.773196
409528	LOC551904	0.773196
552625	LOC552210	0.773196
409126	413462	0.773196
LOC100576085	LOC410204	0.773196
LOC409821	LOC552075	0.773196
494523	LOC409741	0.773196
409387	LOC552451	0.773196
100577378	408520	0.773196
552559	725880	0.773973
411380	LOC551952	0.773973
102654987	413340	0.773973
409092	LOC408847	0.773973
102654271	413462	0.773973
409600	LOC551106	0.773973
408291	LOC550785	0.773973
LOC412476	LOC552075	0.773973
725142	725401	0.774744
408969	552086	0.774744
551684	724274	0.774744
408848	LOC413128	0.774744
725324	LOC411679	0.774744
409165	551143	0.774744
413340	LOC409060	0.774744
408515	552564	0.774744
410380	726703	0.774744
LOC409060	LOC725374	0.774744
409736	LOC725044	0.774744
551922	Obp17	0.774744
413340	cytC	0.774744
408807	LOC411100	0.774744
412069	552564	0.774744
724233	LOC413868	0.77551
410492	coq5	0.77551
412266	724531	0.77551
410149	LOC551435	0.77551
LOC413128	LOC724292	0.77551
552625	LOC726668	0.77551
409264	LOC552445	0.77551
552582	725365	0.77551
[truncated: 14,231 more rows]

## Sheet: 5b. Default
Protein A	Protein B	Precision
408986	411695	#NUM!
409978	552654	1
411520	552654	1
408986	LOC100578243	1
LOC100578243	LOC113218560	1
408986	LOC113218560	1
LOC100578243	LOC409831	1
LOC113218560	LOC409831	1
411695	LOC409831	1
LOC409802	LOC409831	1
410095	LOC409802	1
408986	LOC409802	1
411695	552654	1
408986	409978	1
408986	552654	1
410095	LOC100578243	1
411520	LOC100578243	1
410095	LOC409831	1
408986	LOC409831	1
408986	411520	1
LOC100578243	LOC409802	1
411206	LOC113218560	1
411206	411520	1
411695	LOC100578243	1
408986	410095	1
551956	552654	1
408353	LOC100578243	1
408353	408986	1
409978	411695	1
411206	LOC409802	1
409292	410396	1
410095	LOC113218560	1
409978	LOC409831	1
411520	LOC409831	1
409978	411520	1
411520	411695	1
409978	410095	1
411206	552654	1
552654	LOC113218560	1
552654	LOC409802	1
409978	LOC409802	1
411695	LOC113218560	1
411695	LOC409802	1
411520	551956	1
552654	LOC100578243	1
409978	LOC100578243	1
408353	LOC409831	1
411206	LOC409831	1
410095	411520	1
410095	552654	1
408353	411695	1
411695	551956	1
551956	LOC100578243	1
409978	LOC113218560	1
408353	LOC409802	1
411206	LOC100578243	1
551956	LOC409831	1
410095	411206	1
408986	411206	1
409978	411206	1
411206	551956	1
408353	411520	1
409978	551956	1
410095	411695	1
408353	409978	1
408353	410095	1
408353	552654	1
551684	LOC551651	1
408353	551956	1
408986	551956	1
410396	552128	1
408353	LOC113218560	1
552654	LOC409831	1
411520	LOC113218560	1
LOC113218560	LOC409802	1
411520	LOC409802	1
411206	411695	1
551956	LOC409802	1
408353	411206	1
>sp|B2D0J4|VDPP4_APIME	LOC551180	1
>sp|B2D0J4|VDPP4_APIME	LOC408286	1
551956	LOC113218560	1
410095	551956	1
409292	552128	1
409253	LOC409814	1
551103	PDHB	1
408291	410729	1
LOC411813	LOC727648	1
552316	LOC409619	1
552579	LOC409802	1
LOC551180	LOC552738	1
410095	552579	1
409292	MRJP1	1
410539	551415	1
409150	LOC551088	1
410396	MRJP1	1
410380	LOC552007	1
552579	552654	1
408986	552579	1
412163	551968	1
411520	552579	1
552579	LOC113218560	1
724274	724488	1
411695	552579	1
552128	MRJP1	1
409150	724672	1
724274	LOC551401	1
>sp|B2D0J4|VDPP4_APIME	LOC724321	1
552654	LOC409168	1
409978	LOC409168	1
551273	LOC726218	1
LOC408286	LOC724321	1
409398	412163	1
409648	551125	1
410729	LOC408267	1
410095	LOC409168	1
552579	LOC100578243	1
409609	411695	1
724488	LOC551401	1
409609	LOC409802	1
726134	LOC410635	1
LOC408961	LOC551881	1
410095	552838	1
412111	552675	1
102654271	409150	1
102654271	LOC551725	1
724672	LOC551088	1
551606	LOC413539	1
LOC408267	LOC551687	1
410867	551151	1
LOC551180	LOC724321	1
LOC408286	LOC551180	1
408474	410539	1
409609	552838	1
409609	410095	1
551415	LOC408286	1
552838	LOC409168	1
409978	552838	1
410539	LOC408286	1
724672	LOC551725	1
551097	551606	1
408413	552838	1
409609	409978	1
LOC551088	LOC724172	1
411206	552579	1
409736	LOC408286	1
408520	409920	1
552579	LOC409831	1
552579	LOC409168	1
LOC724243	LOC726414	1
552654	552838	1
413794	LOC725867	1
409609	552654	1
550686	LOC551401	1
411088	LOC408847	1
413794	LOC410087	1
410729	LOC551687	1
LOC413686	LOC724638	1
408413	LOC409168	1
413340	LOC550701	1
>sp|B2D0J4|VDPP4_APIME	409736	1
724672	LOC724172	1
412409	LOC724243	1
408859	552316	1
409648	LOC409981	1
409609	LOC409831	1
412069	413794	1
408291	LOC408267	1
LOC410161	LOC413987	1
409609	LOC100578243	1
408474	551415	1
412069	551684	1
551992	LOC725332	1
724672	LOC724243	1
408859	409682	1
LOC411813	LOC552479	1
412069	LOC551651	1
LOC412564	LOC726736	1
409150	LOC724172	1
LOC551395	LOC726218	1
409609	411520	1
411936	551151	1
102654271	LOC551088	1
409767	LOC552075	1
552838	LOC409802	1
100578100	411936	1
409609	LOC113218560	1
LOC551180	LOC725044	1
409264	409708	1
412069	LOC408961	1
409292	409849	1
LOC413539	LOC552109	1
LOC413318	LOC551180	1
409978	552579	1
408353	409609	1
409150	LOC724243	1
552316	LOC411813	1
725834	LOC408882	1
409609	552579	1
551550	552838	1
411520	552838	1
409609	LOC409168	1
726134	MRJP2	1
413794	LOC551881	1
551273	LOC408626	1
551721	552720	1
409609	411206	1
408986	409609	1
550885	MRJP1	1
LOC413987	LOC550701	1
408353	552579	1
551550	LOC409168	1
409296	551151	1
LOC408286	LOC413885	1
551125	LOC409981	1
410867	411936	1
551606	LOC412345	1
552316	LOC552479	1
409648	552115	1
409250	LOC551952	1
LOC100576799	LOC408286	1
LOC413812	LOC552007	1
409150	LOC409981	1
LOC100578243	LOC409168	1
551125	LOC550701	1
409475	LOC409699	1
552539	725647	1
LOC410087	LOC725867	1
409150	LOC551725	1
409712	724128	1
552838	LOC113218560	1
LOC409619	LOC411813	1
411936	LOC551666	1
727456	LOC726054	1
409918	LOC410161	1
552579	552838	1
724672	LOC551520	1
LOC550701	LOC726736	1
409736	LOC724321	1
LOC409619	LOC724638	1
LOC551088	LOC724243	1
408413	409609	1
552140	LOC552075	1
551956	552579	1
LOC552479	LOC727648	1
551558	LOC724243	1
551097	LOC412345	1
409736	LOC551180	1
410664	LOC724567	1
MRJP2	MRJP3	1
409849	410396	1
LOC408685	LOC551725	1
409849	552128	1
409767	LOC409699	1
408413	551550	1
409767	552140	1
411865	411936	1
409356	552559	1
410380	LOC413812	1
724672	LOC408685	1
409126	LOC726736	1
411936	724672	1
LOC409981	LOC551725	1
552140	552183	1
551097	LOC107964838	1
102654271	410241	1
551684	LOC408961	1
409165	LOC551180	1
551847	LOC408286	1
551273	LOC551395	1
409648	LOC410161	1
>sp|B2D0J4|VDPP4_APIME	LOC413318	1
107964437	410763	1
107964437	LOC408847	1
551273	595137	1
LOC102654610	LOC552678	1
LOC409619	LOC552479	1
LOC408972	LOC726187	1
102654987	LOC409981	1
410059	LOC412231	1
551992	LOC411301	1
552316	LOC100578105	1
LOC410204	LOC726414	1
409264	552140	1
408413	LOC409802	1
LOC408972	LOC409741	1
408986	LOC409168	1
406119	LOC102654610	1
409196	LOC411417	1
LOC113218560	LOC409168	1
LOC551088	LOC551725	1
551097	552103	1
102654987	409648	1
412815	LOC551401	1
102654987	551125	1
552103	LOC413484	1
410241	LOC551725	1
>sp|B2D0J4|VDPP4_APIME	LOC413885	1
409951	LOC727271	1
hex70a	MRJP1	1
LOC413936	LOC724243	1
409648	LOC411483	1
595137	LOC726218	1
102654271	724672	1
408397	LOC409168	1
551325	LOC408526	1
552838	LOC409699	1
413462	LOC413987	1
LOC100576085	LOC724243	1
412409	724672	1
412367	552774	0.989691
409531	411572	0.989691
551097	724128	0.989691
408986	552838	0.989796
409648	413340	0.989796
>sp|P91849|H4_APIME	725230	0.989796
100578100	LOC411915	0.989796
552658	552838	0.989796
LOC408685	LOC551088	0.989796
>sp|B2D0J4|VDPP4_APIME	551847	0.989796
413340	LOC410161	0.989796
408516	LOC409741	0.989796
408859	LOC552109	0.989796
413875	552564	0.989899
552323	725743	0.989899
409150	LOC408685	0.989899
551992	LOC551799	0.989899
551151	LOC409981	0.989899
412675	trf	0.989899
412367	LOC725201	0.99
411936	LOC551581	0.99
LOC408871	LOC551435	0.99
409920	725647	0.99
413794	LOC408961	0.99
413462	LOC410161	0.99
409951	725062	0.990099
412409	LOC413936	0.990099
Cat	LOC552738	0.990099
107964351	409951	0.990099
102654271	408868	0.990099
>sp|B2D0J4|VDPP4_APIME	LOC552738	0.990099
>sp|P91849|H4_APIME	408388	0.990099
Cat	LOC551180	0.990099
551125	725630	0.980392
LOC551881	LOC725867	0.980392
410072	552654	0.980583
550885	552128	0.980583
102654271	LOC408685	0.980583
LOC413885	LOC724321	0.980583
410241	LOC726414	0.980583
LOC100578105	LOC409619	0.980583
LOC410161	LOC550701	0.980583
409648	LOC550701	0.980583
551097	LOC413539	0.980583
LOC413936	lys1	0.980583
409918	LOC725374	0.980583
552115	cytC	0.980583
411983	lys1	0.980583
408413	410095	0.980583
552183	LOC552075	0.980583
LOC100576085	LOC551088	0.980583
409028	LOC412789	0.980583
408413	552654	0.980769
551273	LOC551687	0.980769
LOC408847	LOC551714	0.980769
551684	724488	0.980769
LOC408882	LOC412180	0.980769
LOC100576799	LOC724321	0.980769
411695	552838	0.980769
412367	LOC413121	0.980952
412409	551558	0.980952
408474	LOC408286	0.980952
410763	LOC724292	0.980952
LOC412564	LOC550701	0.980952
LOC409168	LOC409699	0.980952
552838	LOC100577163	0.980952
LOC409329	LOC552109	0.980952
413435	LOC552109	0.980952
409479	LOC408526	0.981132
LOC408559	LOC551180	0.981132
LOC408526	LOC409203	0.981132
409387	Rep	0.981132
MRJP2	Tpi	0.981132
100576467	LOC409741	0.981132
412984	725062	0.981308
413794	551684	0.981308
409528	550651	0.981308
409028	725138	0.981308
409736	551415	0.981308
552564	LOC552445	0.981481
595137	LOC551687	0.981481
411206	LOC409168	0.981481
726134	LOC409160	0.981481
406119	LOC552678	0.981481
408859	LOC100578105	0.981481
102654987	409150	0.981481
100578100	LOC726983	0.981481
724128	726301	0.981481
409356	LOC413686	0.981481
408413	409978	0.981651
410583	412670	0.981651
409890	552412	0.972727
411865	724672	0.972727
409479	LOC409290	0.972973
724672	LOC100576085	0.972973
409165	LOC408559	0.972973
LOC552109	LOC552249	0.972973
552564	LOC408526	0.973214
LOC551725	LOC726414	0.973214
551847	LOC724321	0.973214
LOC100576085	LOC726414	0.973214
410580	552675	0.973214
409708	410039	0.973214
102654271	LOC409981	0.973214
410149	hbg1	0.973214
410072	411520	0.973451
>sp|B2D0J4|VDPP4_APIME	LOC725044	0.973451
408413	LOC113218560	0.973684
LOC411106	Mocs2	0.973684
409264	552183	0.973684
LOC413318	LOC552738	0.973684
>sp|B2D0J4|VDPP4_APIME	LOC100576799	0.973684
LOC409981	LOC411483	0.973684
413137	LOC411822	0.973684
LOC410627	LOC412611	0.973684
410072	LOC113218560	0.973913
409531	552567	0.973913
409693	413137	0.973913
726134	Tpi	0.973913
408397	552838	0.974138
551151	724672	0.974138
410763	LOC410936	0.974138
409150	411936	0.974138
413340	551151	0.974138
410539	LOC551102	0.974138
409150	411865	0.974138
413462	LOC550701	0.974138
409735	LOC411915	0.974138
107963996	LOC410482	0.974138
409552	LOC413121	0.974138
551415	LOC410482	0.974138
412393	552155	0.974138
409028	551283	0.974138
413137	LOC413868	0.974359
409790	551125	0.974359
LOC410733	LOC726818	0.974359
410149	LOC725899	0.974359
410583	412675	0.974359
409528	413137	0.974576
408516	LOC408972	0.974576
724672	LOC726414	0.974576
LOC551395	LOC551687	0.974576
552658	LOC409168	0.974576
LOC100577163	LOC409168	0.974576
551625	LOC552568	0.974576
409028	551654	0.974576
552625	LOC113218568	0.974576
410072	410095	0.974576
410095	551550	0.974576
552564	LOC724516	0.974576
411618	LOC409290	0.966387
408534	552722	0.966387
LOC410482	LOC411229	0.966387
408413	411520	0.966667
409528	409693	0.966667
409920	725630	0.966667
551343	LOC409699	0.966667
413340	LOC413987	0.966667
552635	LOC102653960	0.966667
102654426	724233	0.966942
551606	552103	0.967213
412796	LOC550701	0.967213
408291	LOC551687	0.967213
LOC412345	LOC552109	0.967213
409457	724868	0.95935
409951	LOC409269	0.959677
411695	LOC409168	0.959677
410241	551596	0.959677
550767	552155	0.959677
409637	413137	0.96
551655	LOC552542	0.952381
LOC413987	LOC726736	0.952381
408773	LOC100578507	0.952381
410580	LOC408429	0.952381
412069	LOC551881	0.952381
408969	LOC725899	0.952381
LOC409168	LOC409802	0.952756
LOC552375	LOC727452	0.952756
107964437	411088	0.952756
409292	550885	0.952756
409028	LOC552244	0.952756
551224	551273	0.952756
724672	LOC413936	0.952756
LOC412345	LOC413539	0.952756
551415	LOC551102	0.952756
410376	LOC413121	0.952756
551151	LOC551725	0.952756
410396	552699	0.952756
552579	LOC409699	0.952756
412744	LOC551261	0.952756
409479	409951	0.945312
725669	725866	0.945312
409377	LOC410087	0.945312
LOC410635	Tpi	0.945312
411865	LOC551088	0.945312
724233	RpS8	0.945736
551596	LOC551725	0.945736
100578100	411865	0.945736
LOC409269	LOC725201	0.946154
551097	LOC411836	0.946565
411697	LOC726818	0.946565
409918	LOC413987	0.946565
724369	LOC412476	0.946565
551125	LOC410161	0.946565
409479	409528	0.94697
411936	LOC551088	0.94697
409736	410539	0.94697
LOC412455	LOC413539	0.94697
LOC413936	LOC726414	0.94697
107964351	725866	0.94697
551606	LOC413484	0.94697
LOC100576085	LOC413936	0.94697
725866	LOC409269	0.947368
412235	551151	0.947368
552140	LOC409699	0.947368
LOC413121	RpS8	0.940299
LOC409329	LOC413539	0.940299
LOC409741	LOC726187	0.940299
551097	LOC408926	0.940299
LOC408526	RpS8	0.940741
410376	LOC409269	0.940741
411863	552658	0.940741
411068	413926	0.940741
551330	LOC408526	0.941176
408868	551125	0.941176
411863	LOC552075	0.941176
551151	LOC551581	0.941176
LOC408526	LOC724946	0.941176
409028	551922	0.941176
412069	LOC725867	0.941176
409479	551321	0.934307
409978	551550	0.934783
409296	LOC409981	0.934783
413340	551125	0.928058
LOC409981	LOC550701	0.928058
LOC408286	LOC413607	0.928058
LOC550701	LOC726668	0.928058
725062	LOC409269	0.928571
411936	LOC551725	0.928571
552559	LOC724638	0.928571
551719	LOC551106	0.928571
551321	LOC724516	0.928571
100578006	LOC412231	0.928571
409951	LOC413121	0.929078
409736	LOC725044	0.929078
LOC412564	LOC413987	0.929078
>sp|B2D0J4|VDPP4_APIME	LOC408559	0.929078
410207	LOC724215	0.929078
411088	LOC100577000	0.929078
413794	LOC551651	0.929078
551224	LOC726218	0.929078
Eif3h	LOC408429	0.929078
LOC408863	LOC409784	0.929078
410539	LOC410482	0.929078
412367	550711	0.929078
411206	552838	0.929078
LOC551180	LOC724215	0.929078
551558	726120	0.929078
411865	LOC551520	0.929078
552155	725142	0.929577
551606	LOC411836	0.93007
409736	LOC413885	0.93007
412367	551330	0.923611
551550	552579	0.924138
LOC408286	LOC413318	0.924138
550651	552632	0.924138
726860	LOC408972	0.924138
412308	LOC102655971	0.924138
409528	551325	0.924138
LOC408869	LOC552568	0.924138
100577378	725647	0.924138
LOC410806	LOC551180	0.924138
409479	LOC552445	0.924658
725866	LOC552471	0.92517
551125	LOC411483	0.92517
551273	724368	0.92517
408868	LOC410398	0.92517
411572	725630	0.92517
551793	LOC724215	0.92517
LOC724172	LOC726414	0.92517
411618	412984	0.925676
551415	LOC724215	0.925676
107964351	412984	0.925676
LOC410545	LOC551666	0.925676
406116	MRJP1	0.925676
102654426	409577	0.925676
408413	552579	0.926174
412864	552539	0.926174
409528	LOC409787	0.926174
LOC410204	lys1	0.926174
LOC100576799	LOC551180	0.926174
LOC409699	LOC551966	0.926174
409637	550651	0.926174
409479	LOC725201	0.92
552658	LOC409699	0.92
408868	409648	0.92
410072	LOC409802	0.92053
LOC410337	LOC724215	0.92053
LOC411353	LOC552445	0.92053
409198	LOC409168	0.921053
LOC408526	LOC411353	0.921053
551343	552579	0.921569
408969	550767	0.921569
551151	LOC551666	0.921569
409198	551343	0.922078
408675	LOC409290	0.916129
725062	LOC725201	0.916667
LOC724567	LOC724638	0.916667
552838	LOC100578243	0.917197
409377	413794	0.917197
409264	LOC725470	0.917197
412409	LOC551088	0.917197
412675	LOC413867	0.917197
LOC412564	LOC726668	0.917197
409028	411750	0.917197
408414	725743	0.917197
408520	552539	0.917197
LOC552109	LOC724933	0.917197
552816	LOC414001	0.917197
724405	724488	0.917197
725866	LOC724516	0.917197
LOC408526	LOC724516	0.917197
409637	552272	0.917722
413926	552034	0.917722
552559	LOC413686	0.917722
LOC413607	LOC551180	0.917722
LOC100577000	LOC727471	0.917722
408675	725669	0.917722
409292	552699	0.917722
LOC410204	LOC724243	0.917722
408515	550651	0.917722
551325	LOC552445	0.917722
413926	LOC409359	0.917722
LOC551581	LOC551666	0.917722
>sp|Q17058|MAL1_APIME	412675	0.917722
409198	LOC409699	0.917722
410013	LOC408972	0.917722
409637	LOC727282	0.917722
408413	411206	0.917722
LOC724215	LOC726218	0.917722
>sp|B2D0J4|VDPP4_APIME	LOC410337	0.917722
409951	LOC724516	0.917722
408347	411572	0.917722
408868	LOC409981	0.917722
102654271	LOC410204	0.917722
LOC409981	LOC413987	0.917722
>sp|P91849|H4_APIME	410996	0.917722
551321	552632	0.917722
409552	LOC552445	0.917722
725866	LOC409290	0.91195
409637	LOC724211	0.91195
409767	LOC551966	0.91195
410539	LOC724215	0.91195
LOC408526	LOC409269	0.90625
411351	LOC409143	0.90625
102654271	LOC724243	0.90625
409479	412984	0.900621
LOC409290	LOC552471	0.895062
coq5	LOC552569	0.895062
411088	LOC726286	0.895062
408353	552838	0.895706
102654271	LOC725374	0.895706
409528	409637	0.896341
408397	LOC409699	0.896341
102654426	726270	0.89697
410149	LOC408871	0.89697
411909	412557	0.89697
409951	552774	0.891566
102654426	724369	0.892216
411618	LOC408526	0.886905
409531	LOC410161	0.886905
409648	LOC413987	0.886905
409832	LOC408526	0.887574
408848	494523	0.887574
409356	LOC724638	0.887574
552554	LOC724292	0.887574
LOC410806	LOC413318	0.887574
413462	LOC412564	0.887574
551479	552650	0.887574
413763	552625	0.887574
LOC410161	LOC726736	0.887574
102654271	LOC409060	0.887574
412393	LOC726115	0.887574
552650	LOC408847	0.887574
LOC410167	LOC551552	0.887574
411014	LOC552678	0.887574
552140	LOC409841	0.887574
LOC408429	LOC725332	0.887574
410072	411206	0.887574
411865	LOC551666	0.887574
409531	550886	0.887574
107964437	552847	0.887574
551415	LOC727189	0.887574
411863	LOC412476	0.887574
409531	LOC412564	0.887574
595137	LOC408267	0.887574
LOC413579	LOC726650	0.887574
409195	LOC410078	0.887574
409202	409637	0.888235
Calpb	LOC411348	0.888235
LOC113218958	LOC552568	0.888235
408399	LOC409290	0.883041
724901	LOC552249	0.883041
412984	725957	0.883041
409682	LOC552109	0.883041
410763	552554	0.883041
LOC552480	LOC724215	0.883041
LOC409814	MRJP1	0.883041
409296	LOC550701	0.883041
LOC409180	LOC724215	0.883041
595137	LOC551395	0.883041
411472	449496	0.883041
551107	MRJP4	0.883041
412409	LOC551520	0.883041
551189	552625	0.883041
725669	LOC409290	0.883041
LOC551725	LOC724172	0.883041
412815	724274	0.883041
408868	LOC551725	0.883041
>sp|B2D0J4|VDPP4_APIME	LOC413607	0.883041
LOC408345	LOC408604	0.883041
LOC408286	LOC725044	0.883041
408773	551282	0.883041
409552	725669	0.883041
409528	412367	0.877907
724233	LOC409290	0.878613
552183	LOC551966	0.878613
409637	LOC724874	0.878613
LOC100578105	LOC411813	0.878613
409296	LOC550749	0.878613
410492	413875	0.878613
409648	cytC	0.878613
LOC552451	LOC552636	0.878613
412393	550767	0.878613
LOC408685	LOC724172	0.878613
>sp|P91849|H4_APIME	406122	0.878613
408413	LOC100578243	0.87931
725165	LOC552071	0.87931
410059	LOC410042	0.87931
725866	LOC725201	0.88
LOC107964838	LOC411115	0.88
724144	LOC413746	0.88
412933	725215	0.88
551321	LOC409203	0.88
725866	LOC408526	0.875
LOC409269	LOC724516	0.875
408675	412984	0.875706
406116	409292	0.875706
LOC409065	LOC413001	0.875706
409479	LOC724516	0.875706
410013	494523	0.875706
550932	ARGK	0.875706
409202	552632	0.875706
409250	551655	0.875706
413137	726270	0.876404
LOC408559	LOC724215	0.876404
LOC551666	LOC725374	0.876404
551655	LOC551952	0.876404
409226	724672	0.876404
409150	LOC409060	0.876404
LOC408559	LOC552738	0.876404
551321	LOC409269	0.877095
LOC410337	LOC551180	0.877095
411936	550651	0.877095
409296	411936	0.877778
409767	411863	0.877778
724128	LOC107964838	0.877778
410098	LOC100577000	0.877778
724901	LOC552109	0.877778
408515	409202	0.877778
551992	LOC727228	0.877778
LOC100576901	LOC726668	0.877778
725834	LOC412180	0.878453
411378	412675	0.878453
551606	724212	0.878453
LOC552445	LOC727282	0.878453
410867	LOC551581	0.878453
LOC408926	LOC412345	0.878453
412744	552554	0.878453
411618	725669	0.878453
102654987	LOC551725	0.878453
412367	551321	0.879121
409028	409970	0.879121
552625	LOC552210	0.879121
413137	550651	0.879121
409637	LOC411353	0.879121
408868	LOC550701	0.879121
411863	LOC409699	0.879121
409577	724233	0.879121
409637	412984	0.874317
551968	552722	0.874317
LOC409981	LOC410161	0.874317
551321	552183	0.874317
411618	725866	0.875
LOC409882	LOC413746	0.875
409264	LOC724919	0.875
409552	409951	0.875
glob1	Obp17	0.875
LOC552445	MRJP4	0.875
LOC414001	LOC724292	0.875
LOC551687	LOC726218	0.875
LOC724516	LOC727271	0.875
LOC408526	LOC552445	0.875676
LOC552738	LOC725044	0.875676
724672	LOC409443	0.875676
409150	412409	0.875676
100577527	724233	0.875676
413137	724369	0.876344
LOC408286	LOC410337	0.876344
408520	725630	0.876344
551606	LOC408926	0.876344
LOC409329	LOC724933	0.876344
409600	413926	0.876344
409951	410376	0.876344
410396	550885	0.876344
408982	552520	0.876344
409552	LOC552471	0.876344
413340	LOC413001	0.876344
LOC102655971	LOC726650	0.876344
410072	LOC100578243	0.877005
409126	LOC412564	0.877005
411863	LOC726592	0.877005
410396	LOC409814	0.877005
551273	LOC408288	0.877005
552128	552699	0.877005
552774	LOC724442	0.877005
LOC411836	LOC412345	0.87766
551097	LOC413484	0.87766
552639	552675	0.87766
LOC413318	LOC724215	0.87766
551606	LOC552109	0.87766
411175	LOC413746	0.87766
409454	LOC724919	0.87766
552639	LOC409655	0.87766
409767	LOC412476	0.87766
412308	LOC412408	0.87766
412367	LOC409203	0.87766
551151	LOC725374	0.87766
551968	LOC551882	0.87766
725866	LOC408742	0.87766
LOC551088	LOC726414	0.87766
408474	409736	0.87766
551424	724672	0.87766
LOC412948	LOC726470	0.87766
412367	725669	0.87766
409528	409951	0.873016
411983	551558	0.873016
409387	552675	0.873016
408868	LOC410161	0.873016
410510	LOC725290	0.873016
410580	552639	0.873016
409577	LOC552445	0.873016
Calpb	LOC411568	0.873016
LOC551966	LOC552075	0.873016
409528	725258	0.873016
LOC409814	LOC727648	0.873016
411378	trf	0.873016
LOC413868	LOC552445	0.873684
409528	551321	0.86911
409528	LOC552445	0.869792
409198	409487	0.869792
412366	LOC551106	0.869792
409165	LOC724215	0.869792
LOC113218723	LOC411570	0.869792
410867	413462	0.869792
551424	LOC551088	0.869792
726120	LOC413936	0.869792
409028	412116	0.869792
406116	410396	0.869792
408807	408969	0.869792
409479	409637	0.870466
410492	725258	0.870466
412234	LOC409619	0.870466
408675	LOC409269	0.871134
551321	552774	0.866667
413926	552520	0.866667
725866	LOC552445	0.862245
102654271	LOC550701	0.862245
412984	LOC408526	0.857868
724233	LOC726171	0.858586
411618	724233	0.854271
408840	552625	0.854271
552787	LOC411106	0.854271
LOC724718	LOC725467	0.854271
725669	LOC409269	0.854271
551558	LOC413936	0.854271
551125	LOC413987	0.854271
102654271	551151	0.854271
412864	725647	0.854271
LOC410167	LOC725552	0.854271
413926	LOC725830	0.854271
552658	LOC726592	0.854271
409226	LOC724243	0.854271
409552	409637	0.854271
409609	551956	0.855
409326	409637	0.855721
408515	409552	0.855721
LOC100578507	LOC726650	0.855721
410013	LOC409741	0.855721
412308	LOC726698	0.855721
552103	LOC412345	0.856436
LOC410161	LOC413001	0.856436
107964437	LOC412898	0.856436
411085	551606	0.852217
411983	LOC413936	0.852217
551524	LOC726352	0.852217
LOC409290	LOC413121	0.848039
550767	LOC725899	0.848039
408807	LOC725899	0.848039
408515	coq5	0.848039
552241	LOC726171	0.84878
552559	LOC409814	0.84878
550651	724233	0.84878
413340	LOC412564	0.84878
551867	724263	0.84466
>sp|Q17058|MAL1_APIME	410583	0.84466
408397	LOC100577163	0.84466
551606	LOC411568	0.84466
409479	413137	0.845411
LOC409290	LOC724516	0.845411
LOC413029	LOC552244	0.845411
LOC102654766	LOC409168	0.845411
551343	LOC100578243	0.846154
552774	LOC408526	0.84689
411572	412864	0.84689
724233	LOC409203	0.84689
107964437	LOC726286	0.84689
552774	LOC413121	0.842857
409198	552838	0.843602
LOC550701	LOC726983	0.843602
410059	Gpdh	0.843602
550794	LOC409699	0.843602
725647	LOC408863	0.843602
409028	LOC413029	0.843602
409226	LOC724172	0.843602
107964437	LOC551714	0.843602
409832	410996	0.843602
107964437	LOC410936	0.843602
724488	LOC551651	0.843602
409552	551107	0.843602
412984	LOC552471	0.84434
409637	MRJP4	0.84434
409092	LOC412898	0.84434
107964351	408675	0.84434
725866	LOC727271	0.84434
LOC724243	lys1	0.84434
409609	LOC409699	0.84434
411863	413137	0.84434
409728	724233	0.84507
409475	411520	0.845794
409767	551343	0.845794
LOC408559	LOC410337	0.845794
409736	LOC413318	0.845794
724369	LOC552445	0.846512
725062	LOC409290	0.842593
100578731	412984	0.842593
LOC410087	LOC551881	0.842593
552699	LOC727648	0.842593
552692	725365	0.842593
hex70a	LOC100578909	0.842593
409475	LOC113218560	0.843318
LOC100576085	LOC724172	0.843318
551321	LOC725201	0.844037
409479	725669	0.844037
412796	413340	0.844037
550651	551151	0.844037
408347	LOC411483	0.844037
551107	724771	0.844037
412933	552625	0.844037
LOC413936	LOC551088	0.844037
LOC413318	LOC413607	0.844037
552115	LOC409981	0.844037
406116	552128	0.844037
LOC408286	LOC552738	0.844037
412984	724369	0.840183
409528	550711	0.840183
410867	LOC725374	0.840183
409648	409790	0.840183
409689	411285	0.840183
LOC102655889	MRJP7	0.840183
724212	LOC107964838	0.840183
408548	411936	0.836364
107963996	LOC724215	0.836364
LOC408267	LOC726723	0.836364
412670	412675	0.836364
412367	LOC408526	0.832579
410763	LOC411106	0.832579
409528	412984	0.828829
LOC408604	LOC726650	0.828829
408515	MRJP4	0.828829
409648	LOC412564	0.828829
551550	552654	0.829596
551321	coq5	0.829596
409682	LOC100578105	0.829596
410763	LOC414001	0.829596
409637	LOC408526	0.830357
LOC551725	LOC724243	0.830357
552539	LOC408863	0.830357
552625	LOC551637	0.830357
552567	LOC410161	0.830357
412366	551719	0.830357
LOC410635	MRJP2	0.830357
551847	LOC551180	0.830357
LOC411348	LOC726883	0.830357
408868	LOC413987	0.830357
100578100	LOC551088	0.830357
725258	LOC412476	0.830357
LOC411568	LOC413539	0.830357
LOC409290	RpS8	0.831111
408399	LOC727282	0.831111
LOC409168	LOC726592	0.831111
411618	LOC409269	0.831858
552567	724785	0.831858
LOC408288	LOC726218	0.831858
409479	412367	0.828194
551154	trf	0.828194
551283	LOC409741	0.828194
413462	LOC725374	0.828194
409296	410867	0.828194
102654271	LOC413987	0.828194
410376	725062	0.828194
551415	551847	0.828194
LOC410161	LOC412564	0.828194
LOC551687	LOC726723	0.828194
100578100	LOC726414	0.828194
LOC411568	LOC413484	0.828194
408534	551968	0.828194
551684	LOC551881	0.828194
551097	LOC411568	0.828194
LOC409814	LOC413686	0.828194
409832	LOC413868	0.828947
408397	552658	0.828947
LOC410337	LOC413885	0.828947
551847	LOC724215	0.828947
102654426	552564	0.829694
412984	LOC727271	0.829694
406114	412163	0.829694
550798	LOC413678	0.829694
413137	413875	0.830435
409609	551550	0.831169
725324	Mocs2	0.831169
408515	LOC408526	0.831169
102654987	LOC410398	0.831169
409028	LOC409554	0.831169
552046	552452	0.831169
408675	725062	0.831897
409264	410039	0.831897
100577378	552539	0.831897
724842	LOC724787	0.831897
724368	LOC408267	0.831897
410492	413137	0.831897
411175	413926	0.831897
408413	552658	0.831897
410763	551474	0.831897
LOC551725	LOC725374	0.831897
411520	LOC409168	0.832618
LOC413001	LOC550701	0.832618
410539	LOC727189	0.832618
409377	412069	0.832618
410207	LOC551180	0.832618
LOC409329	LOC552249	0.832618
724368	LOC726218	0.832618
409552	725957	0.832618
408950	LOC410635	0.832618
412367	LOC727271	0.832618
411175	725352	0.832618
409028	551207	0.832618
LOC409269	LOC409290	0.82906
408868	LOC413001	0.82906
550673	LOC550935	0.82906
408413	408986	0.829787
LOC409290	LOC727282	0.829787
409150	LOC725374	0.829787
409476	MRJP4	0.829787
409454	724531	0.829787
LOC551072	LOC552568	0.829787
100577378	LOC726470	0.829787
552103	LOC411836	0.830508
100578731	LOC725201	0.830508
>sp|B2D0J4|VDPP4_APIME	LOC724215	0.830508
411983	LOC408533	0.830508
LOC100576085	LOC408685	0.830508
550886	552539	0.830508
LOC413678	Mocs2	0.830508
410510	LOC552677	0.827004
LOC413001	LOC413987	0.827004
409057	LOC551725	0.827004
LOC100577000	LOC408847	0.827004
413137	LOC727282	0.827004
LOC410204	LOC551725	0.827004
551554	LOC727648	0.827004
410076	410451	0.827004
LOC410167	LOC552364	0.827004
409150	551151	0.827004
LOC100577976	LOC413001	0.827004
LOC552738	LOC724321	0.827004
409682	724901	0.827004
102654426	406152	0.827004
>sp|H9KQJ7|OCLP1_APIME	LOC408604	0.827004
725957	LOC552445	0.827004
LOC412476	LOC552075	0.827004
102654426	410492	0.827004
409028	725796	0.827004
552412	LOC724243	0.827004
LOC100578105	LOC552479	0.827004
409918	413462	0.827004
411863	LOC408742	0.827004
409790	LOC411483	0.827004
LOC552471	LOC724211	0.827004
552140	LOC551966	0.827004
Calpb	LOC410879	0.827004
LOC408526	MRJP4	0.827004
408515	LOC727282	0.827004
408452	LOC413121	0.827004
724233	LOC724946	0.827004
409528	LOC411822	0.827004
411618	412367	0.827731
413462	LOC408272	0.827731
409637	551325	0.827731
409476	LOC408526	0.824268
409558	551350	0.824268
LOC408470	LOC410482	0.824268
410525	LOC726826	0.824268
409528	724369	0.825
413614	LOC724292	0.825
409528	410492	0.825
LOC409713	LOC725470	0.825
726120	lys1	0.825
552564	724233	0.825726
552807	LOC410517	0.825726
408413	LOC409699	0.825726
409881	LOC413539	0.825726
413429	LOC552000	0.825726
411796	LOC410161	0.825726
409552	411618	0.825726
411863	LOC408526	0.825726
408452	LOC409290	0.825726
409552	LOC409099	0.825726
409264	724369	0.825726
409028	552635	0.825726
409528	551330	0.826446
724233	coq5	0.826446
LOC408742	LOC412476	0.826446
412235	LOC550701	0.826446
412984	LOC409290	0.823045
724263	LOC409203	0.823045
726134	LOC551005	0.823045
408859	LOC552249	0.823045
409276	LOC410482	0.823045
724368	LOC551687	0.823045
LOC100576085	LOC410204	0.823045
412984	724263	0.82377
102654426	413875	0.82449
LOC409981	LOC551088	0.82449
726955	LOC413746	0.82449
Cat	LOC724215	0.82449
552155	LOC726115	0.82449
LOC408470	LOC411229	0.82449
LOC107965225	LOC726060	0.82449
551606	724128	0.82449
LOC725899	Trxr-1	0.82449
551421	LOC552451	0.82449
410602	LOC551071	0.82449
LOC411483	LOC550701	0.82449
410996	552318	0.82449
409637	LOC409843	0.82449
408452	409528	0.82449
550711	725258	0.82449
LOC408286	LOC408603	0.82449
412681	552720	0.82449
100578731	725669	0.82449
411304	LOC552569	0.82449
409577	551321	0.82449
102654271	LOC726414	0.82449
LOC408526	LOC727271	0.82449
LOC411301	LOC725332	0.82449
551992	LOC413812	0.82449
550711	551321	0.82449
LOC413001	LOC726736	0.82449
552520	725501	0.82449
552774	LOC552445	0.825203
409682	LOC552249	0.825203
LOC413484	LOC552109	0.825203
102654426	413137	0.825911
100578100	410867	0.825911
409951	LOC725201	0.826613
409126	LOC410161	0.826613
409552	551325	0.826613
409398	551968	0.826613
410583	551154	0.826613
410288	LOC413746	0.826613
726279	LOC551619	0.826613
726955	LOC725038	0.826613
411865	LOC408685	0.826613
406114	552722	0.826613
411618	LOC725201	0.827309
LOC413936	LOC551520	0.827309
551343	552654	0.828
409150	LOC726414	0.828
552564	LOC409290	0.828685
409387	412111	0.828685
410583	trf	0.828685
408868	551596	0.828685
412367	LOC411353	0.828685
412744	LOC724292	0.828685
551415	LOC413885	0.828685
552699	LOC408686	0.828685
412393	552086	0.828685
413137	LOC552445	0.829365
410100	LOC726991	0.829365
552639	LOC413073	0.829365
410241	LOC413936	0.829365
409150	410867	0.829365
552625	LOC409861	0.829365
408848	726269	0.829365
LOC408559	LOC725044	0.829365
LOC412345	LOC413484	0.829365
102654271	LOC410398	0.829365
LOC412476	LOC551966	0.829365
550711	LOC725201	0.829365
409736	LOC724215	0.829365
LOC552738	LOC724215	0.829365
408421	LOC552075	0.829365
412200	LOC413539	0.829365
726270	LOC408526	0.83004
724368	LOC408626	0.83004
408388	725230	0.83004
411863	LOC551966	0.83004
551584	LOC724211	0.83004
LOC408288	LOC724215	0.83004
coq5	LOC413868	0.83004
LOC413539	LOC724933	0.83004
409224	LOC726592	0.83004
410747	LOC725899	0.83004
408986	410072	0.830709
410189	LOC409872	0.830709
LOC410936	LOC724292	0.830709
725866	LOC413121	0.831373
LOC724215	LOC725044	0.831373
412200	LOC412455	0.831373
726439	LOC408526	0.832031
409577	LOC550935	0.832031
408421	552183	0.832031
551151	LOC408685	0.832031
LOC413987	LOC725374	0.832031
LOC410161	LOC725374	0.832031
408807	550767	0.832031
107964351	LOC724516	0.832031
551107	LOC727193	0.832031
552272	LOC413868	0.832685
LOC413678	LOC724973	0.832685
408452	LOC724516	0.832685
551684	LOC551071	0.832685
412409	LOC100576085	0.832685
412984	551321	0.833333
409377	LOC725867	0.833333
725669	LOC726759	0.833333
LOC409171	LOC413678	0.833333
551273	LOC408267	0.833333
552639	LOC724308	0.833333
552625	LOC100576333	0.833333
410325	LOC724919	0.833333
551097	724212	0.833333
411863	552838	0.833333
413137	LOC408526	0.833977
LOC724215	LOC724736	0.833977
551606	LOC107964838	0.833977
412367	550651	0.833977
LOC408526	LOC413121	0.830769
409918	LOC413001	0.830769
409531	LOC409151	0.830769
LOC408286	LOC724215	0.830769
LOC409501	LOC411106	0.830769
LOC408470	LOC411599	0.830769
100578731	LOC408526	0.830769
LOC413607	LOC724321	0.830769
LOC409699	LOC726592	0.830769
412018	LOC409902	0.830769
724901	LOC409329	0.830769
LOC410895	LOC727189	0.830769
552272	724233	0.831418
552774	725669	0.831418
LOC409290	LOC727271	0.831418
411983	LOC551520	0.831418
551415	LOC724736	0.831418
411068	LOC413746	0.831418
550651	726270	0.831418
LOC408286	LOC408559	0.831418
409755	LOC409257	0.831418
551584	LOC408526	0.828244
100578100	LOC551725	0.828244
409264	409515	0.828244
413926	LOC409882	0.828244
551242	LOC413121	0.825095
411796	LOC409060	0.825095
408347	LOC409981	0.825095
411983	412409	0.825095
551125	LOC413001	0.825095
409479	LOC726759	0.825095
409790	LOC409981	0.825095
412460	LOC724215	0.825095
LOC409269	LOC727271	0.825095
409150	LOC100576085	0.825095
LOC551071	LOC725867	0.825095
408548	550651	0.825095
551151	552531	0.825095
408520	725647	0.825095
409978	LOC102654766	0.825095
LOC408526	LOC408742	0.825095
410539	LOC410895	0.825095
412020	LOC726115	0.825095
413137	724771	0.825095
408730	LOC726650	0.825095
LOC411106	LOC413404	0.825095
412367	552564	0.82197
LOC551651	LOC551881	0.82197
LOC725201	LOC727271	0.82197
410241	LOC408685	0.82197
409735	LOC100576901	0.82197
551330	551655	0.818868
409196	LOC413837	0.818868
409736	LOC552738	0.818868
552629	LOC408972	0.818868
408868	409150	0.818868
411285	411533	0.818868
409092	411088	0.818868
412367	LOC411822	0.818868
102654426	LOC413868	0.819549
724369	LOC409290	0.820225
409387	LOC724874	0.820225
409296	552115	0.820225
409028	410525	0.820225
409672	LOC551520	0.820225
410076	551205	0.820225
551321	552272	0.817164
552140	LOC412476	0.817164
LOC725150	LOC726650	0.817164
102654271	LOC410161	0.817164
413435	LOC412345	0.817164
LOC412763	LOC726650	0.817164
LOC408742	LOC724946	0.817164
409637	LOC413868	0.817844
409648	LOC725374	0.817844
411865	551151	0.817844
LOC100576085	LOC413837	0.817844
LOC100577163	LOC409699	0.817844
409150	409648	0.817844
409920	725165	0.817844
LOC408286	LOC551102	0.817844
412163	LOC552568	0.817844
552774	RpS8	0.818519
LOC409168	LOC409831	0.819188
Calpb	LOC552007	0.819188
409528	552183	0.819188
410539	LOC408470	0.819188
552625	725817	0.819188
410376	LOC727282	0.819188
LOC413885	LOC724215	0.819188
LOC408526	LOC725201	0.816176
LOC113218568	LOC412513	0.816176
102656074	408397	0.816176
724263	LOC413121	0.81685
LOC412476	LOC724946	0.81685
409672	411865	0.81685
551684	724274	0.81685
552103	LOC411568	0.81685
551968	LOC552018	0.81685
409292	LOC409814	0.81685
LOC552075	LOC552445	0.81685
413462	LOC726668	0.81685
409454	LOC551071	0.81685
LOC113218958	LOC408869	0.81685
LOC410635	LOC551005	0.81685
410207	LOC552738	0.81685
408397	411863	0.81685
LOC100576085	lys1	0.81685
550651	LOC411353	0.81685
409682	LOC725467	0.81685
LOC408847	LOC726286	0.81685
409028	LOC413331	0.81685
409951	551242	0.813869
409487	551343	0.813869
551948	LOC413746	0.813869
413137	LOC552075	0.813869
LOC413607	LOC413885	0.813869
409224	411863	0.813869
413869	LOC724516	0.813869
550711	551325	0.813869
100577527	RpS8	0.813869
408391	LOC408526	0.810909
409326	LOC727282	0.810909
551224	LOC724215	0.810909
552140	725258	0.810909
412675	551154	0.810909
411863	551325	0.810909
LOC410042	LOC412231	0.810909
100577699	LOC102655814	0.810909
413340	LOC409981	0.810909
406122	408388	0.810909
551415	LOC408470	0.810909
409264	LOC409699	0.810909
412744	LOC414001	0.810909
409951	LOC100576646	0.807971
413296	551107	0.808664
409515	LOC412476	0.808664
413926	LOC724402	0.808664
409294	409528	0.808664
411863	724233	0.808664
102654271	409057	0.808664
550794	551343	0.809353
552774	725062	0.806452
411618	551321	0.807143
412366	726199	0.807143
100577378	411572	0.807143
LOC551520	LOC724243	0.807143
409712	Vg	0.807143
LOC551113	LOC725552	0.807143
408452	412984	0.807143
724233	724868	0.807829
552140	LOC552445	0.804965
410380	412200	0.804965
408397	408413	0.805654
LOC413318	LOC724321	0.805654
408515	413875	0.805654
409531	LOC550701	0.805654
409552	LOC724442	0.805654
551479	LOC413678	0.805654
411088	LOC726650	0.805654
LOC411915	LOC725374	0.805654
411618	LOC724516	0.805654
408730	725365	0.805654
410098	411088	0.805654
550651	LOC102655889	0.805654
408397	552654	0.806338
724901	LOC724933	0.806338
102654271	413462	0.806338
LOC412212	LOC726444	0.806338
409528	410376	0.806338
100577378	412864	0.806338
410747	550767	0.806338
LOC411915	LOC551666	0.806338
413462	LOC726736	0.806338
551242	552564	0.803509
LOC408847	LOC412898	0.803509
409708	413137	0.803509
107964437	LOC100577000	0.803509
409552	413869	0.803509
408515	413137	0.803509
409126	LOC550701	0.803509
724233	LOC552471	0.800699
724274	LOC726991	0.800699
409920	LOC409784	0.800699
724672	LOC551581	0.800699
551721	724128	0.800699
409648	LOC413001	0.800699
LOC410087	LOC551071	0.800699
411936	LOC408685	0.800699
726172	LOC726826	0.800699
409515	551655	0.800699
552318	LOC413868	0.801394
409326	552632	0.801394
LOC413936	LOC551725	0.801394
409637	724369	0.802083
408397	408986	0.802768
724274	724405	0.802768
412984	RpS8	0.8
409688	411230	0.8
410996	725230	0.8
100578260	LOC413746	0.8
724533	LOC414039	0.800687
LOC408626	LOC724215	0.800687
Gpdh	LOC412231	0.800687
410396	LOC727648	0.800687
LOC724211	LOC727271	0.800687
LOC409060	LOC551725	0.800687
408807	725947	0.800687
551103	LOC724215	0.800687
724263	LOC725201	0.80137
551224	595137	0.80137
551684	LOC551401	0.80137
551550	LOC113218560	0.802048
552564	725957	0.802048
409092	410098	0.802048
408353	408413	0.802721
102654426	LOC409290	0.80339
100578731	411618	0.80339
107963996	LOC552007	0.80339
408452	410376	0.80339
410022	LOC100576085	0.80339
409296	409648	0.80339
411088	412308	0.80339
411796	LOC550701	0.80339
409531	LOC411483	0.80339
413875	LOC411353	0.80339
410095	LOC102654766	0.80339
LOC410879	Obp3	0.80339
411572	551125	0.80339
409028	LOC727378	0.80339
409728	LOC413868	0.804054
411796	412796	0.804054
411832	LOC551882	0.804054
408848	LOC726054	0.804054
413110	LOC550829	0.804714
408353	LOC409168	0.805369
408291	410076	0.805369
552625	LOC727622	0.805369
LOC409269	LOC726759	0.805369
410763	LOC726286	0.805369
LOC413987	LOC726668	0.805369
552115	LOC413987	0.805369
409028	413299	0.805369
552412	lys1	0.805369
413137	552183	0.805369
410022	412409	0.805369
724263	LOC409290	0.802676
107964351	552774	0.802676
409150	LOC409443	0.802676
Calpb	LOC412455	0.802676
408807	410747	0.802676
LOC100578105	LOC725467	0.802676
410325	LOC411822	0.802676
551321	LOC724874	0.802676
409150	409226	0.802676
409404	LOC726093	0.802676
408353	410072	0.803333
551325	LOC724946	0.803333
550711	LOC411353	0.803333
551606	726279	0.803987
552632	MRJP4	0.803987
409736	551847	0.803987
410867	LOC409060	0.803987
551107	LOC552445	0.804636
411865	LOC726414	0.804636
100578100	724672	0.804636
LOC408959	LOC552636	0.804636
413869	LOC409290	0.804636
409226	LOC100576085	0.804636
726860	LOC409741	0.804636
409637	726270	0.805281
413869	725957	0.805281
409226	LOC551088	0.805281
LOC409626	LOC413746	0.805281
551956	552838	0.805921
409196	LOC551113	0.805921
413340	413462	0.805921
724118	LOC725439	0.805921
551550	LOC409802	0.806557
409479	409552	0.806557
102654426	LOC726171	0.80719
412197	724405	0.80719
LOC102655971	Mocs2	0.80719
411796	LOC409784	0.80719
102654426	550651	0.80719
410996	LOC413868	0.80719
406122	725230	0.80719
LOC411609	LOC413678	0.80719
413462	LOC409981	0.80719
LOC411106	LOC726286	0.80719
413794	LOC551071	0.80719
100578260	413926	0.80719
409479	411618	0.80456
410729	LOC726723	0.80456
409566	410580	0.80456
724233	725669	0.80456
409832	552774	0.805195
552151	LOC410083	0.805195
411863	552140	0.805195
409475	LOC409802	0.805825
551558	lys1	0.805825
409648	LOC726736	0.805825
409528	552564	0.806452
409226	LOC551725	0.806452
LOC413837	LOC724927	0.806452
726463	LOC725201	0.806452
724488	LOC726991	0.806452
409476	LOC413121	0.803859
413655	LOC413678	0.803859
408820	Calpb	0.803859
LOC408961	LOC551651	0.803859
LOC408288	LOC552738	0.803859
551961	Eif3h	0.803859
413340	550651	0.803859
LOC411106	LOC551457	0.803859
LOC411353	LOC413868	0.803859
408567	LOC551180	0.803859
552850	LOC102655889	0.803859
LOC725329	LOC726650	0.803859
409240	LOC411609	0.803859
410380	LOC550824	0.803859
LOC100576646	LOC725201	0.801282
409648	LOC408272	0.801282
102654426	552774	0.801917
552103	Calpb	0.801917
LOC408470	LOC727189	0.801917
LOC409981	LOC413001	0.801917
409672	724672	0.801917
724901	LOC413539	0.801917
726088	LOC409290	0.801917
411983	LOC413091	0.801917
550798	LOC411106	0.801917
551550	LOC409699	0.801917
409294	552183	0.801917
LOC408272	LOC410161	0.801917
413435	LOC409329	0.801917
724405	LOC551651	0.801917
409294	724369	0.801917
LOC724215	PDHB	0.801917
LOC411353	LOC725201	0.801917
409531	409920	0.801917
LOC413091	lys1	0.801917
409224	LOC552569	0.801917
102654271	413340	0.801917
551343	552838	0.802548
LOC409359	LOC413746	0.802548
550651	551107	0.802548
413137	551655	0.8
551151	LOC550701	0.8
552625	LOC726668	0.8
Calpb	LOC413812	0.8
408515	LOC725621	0.8
411572	LOC409151	0.8
408848	413926	0.8
LOC408871	LOC725899	0.8
410059	552625	0.8
409264	410325	0.8
411796	LOC726414	0.8
551524	726860	0.8
724868	LOC725201	0.797468
100578100	LOC408685	0.797468
100578100	LOC551666	0.797468
724779	LOC410167	0.797468
411863	552183	0.797468
LOC411599	LOC724215	0.797468
551242	LOC408526	0.794953
408520	725165	0.794953
725258	LOC552075	0.794953
LOC409784	LOC550745	0.794953
412864	724785	0.794953
102654426	409479	0.795597
>sp|H9KQJ7|OCLP1_APIME	412722	0.795597
409528	LOC552075	0.795597
409528	LOC724516	0.795597
408399	LOC408526	0.793103
725324	LOC414001	0.793103
552559	552827	0.793103
408474	LOC551102	0.793103
LOC413936	LOC724172	0.793103
726279	LOC408926	0.793103
411695	551550	0.793103
409736	LOC100576799	0.793103
724263	725062	0.79375
552625	LOC412104	0.79375
409577	413137	0.79375
494523	LOC408972	0.79375
408807	552155	0.79375
408540	LOC727471	0.79375
409531	LOC410717	0.79375
LOC100577145	LOC724919	0.79375
100578100	551151	0.79375
409377	LOC551071	0.79375
107964437	552554	0.79375
551327	551524	0.79375
411863	725258	0.79375
551596	LOC113218723	0.79375
Cat	LOC413318	0.79375
409198	411510	0.79375
412366	glob1	0.79375
409240	LOC413678	0.79375
LOC409290	LOC552445	0.794393
406114	LOC552018	0.794393
552564	725866	0.791925
551606	LOC412455	0.791925
>sp|B2D0J4|VDPP4_APIME	410207	0.791925
409202	LOC102655889	0.791925
411618	726270	0.789474
413137	413296	0.790123
LOC410337	LOC552738	0.790123
409708	LOC725470	0.790123
410539	LOC411229	0.790123
409296	411796	0.790123
551629	551893	0.787692
102654426	LOC727282	0.787692
100578624	410729	0.787692
LOC100576085	LOC551725	0.787692
409479	LOC409841	0.787692
409682	552316	0.787692
411983	LOC411301	0.787692
408452	551321	0.787692
552564	LOC409841	0.787692
551554	LOC411813	0.787692
550651	LOC409099	0.787692
409253	LOC413686	0.787692
412367	551325	0.787692
409028	552148	0.787692
412984	coq5	0.787692
408515	LOC724211	0.787692
725093	LOC409872	0.787692
410867	LOC411915	0.787692
413137	544670	0.787692
552847	725365	0.787692
550651	LOC725201	0.787692
LOC413678	LOC724628	0.787692
411983	LOC726414	0.787692
411088	LOC551714	0.787692
551321	552564	0.785276
410376	551321	0.785276
409224	409637	0.785276
100577527	409637	0.785276
409528	726270	0.785933
LOC725374	LOC726668	0.785933
412933	551189	0.785933
410492	LOC409841	0.785933
410747	412393	0.785933
LOC413441	LOC551581	0.785933
LOC552249	LOC724933	0.785933
410207	LOC725044	0.785933
LOC411488	LOC552007	0.785933
LOC408526	LOC409841	0.785933
409951	LOC552750	0.783537
409767	552838	0.783537
409531	LOC550745	0.783537
408515	409224	0.783537
410325	551655	0.781155
724672	LOC551666	0.781155
410420	LOC726060	0.781155
LOC410204	LOC413091	0.781155
412366	LOC409065	0.781155
724233	LOC409841	0.781155
409552	LOC727271	0.781155
552517	LOC102655889	0.781155
408515	552517	0.781155
550687	LOC412564	0.781155
413137	LOC411353	0.781155
409637	LOC725201	0.778788
LOC550824	LOC552007	0.778788
724369	LOC408526	0.779456
408859	413435	0.779456
409951	412984	0.78012
552774	LOC409269	0.777778
102654271	551596	0.777778
552319	LOC409168	0.778443
409736	LOC413607	0.778443
411618	551325	0.778443
409637	coq5	0.778443
552115	LOC412564	0.778443
551474	552554	0.778443
411385	551625	0.778443
406114	551968	0.778443
412367	412984	0.779104
412815	724488	0.779104
552567	LOC409151	0.779104
LOC724516	RpS8	0.779104
409264	LOC100577145	0.779104
409475	552579	0.779762
413137	552564	0.780415
412367	413137	0.778107
411865	LOC551725	0.778107
408474	LOC724215	0.778107
410763	LOC551618	0.778107
724263	LOC409269	0.778761
552567	LOC412564	0.778761
552675	Rep	0.778761
551176	725230	0.778761
409531	413340	0.778761
552625	LOC413674	0.778761
409637	410492	0.778761
coq5	MRJP7	0.778761
409552	552564	0.778761
LOC408847	LOC551618	0.778761
100578100	551424	0.778761
551330	LOC409841	0.778761
410076	552382	0.778761
412308	LOC724647	0.778761
409637	LOC726171	0.779412
LOC408533	LOC551520	0.779412
552554	LOC414001	0.779412
552632	LOC409290	0.779412
551273	LOC410806	0.779412
102654426	LOC725201	0.777126
412200	551606	0.777126
LOC411836	LOC413539	0.777126
LOC410806	LOC552738	0.777126
LOC726414	lys1	0.777126
410729	595137	0.777126
725669	LOC409203	0.777126
552625	LOC411849	0.777126
100577699	LOC413746	0.777126
LOC409203	LOC409290	0.777126
LOC552569	LOC726000	0.777126
552564	725062	0.774854
411815	413340	0.774854
413697	LOC726650	0.774854
LOC409787	LOC552445	0.774854
409253	MRJP1	0.774854
552412	LOC726414	0.774854
411897	LOC408976	0.774854
413926	551901	0.774854
411618	552632	0.774854
408572	411796	0.774854
LOC409981	LOC725374	0.774854
410747	552155	0.774854
409057	LOC409981	0.774854
LOC100576799	LOC552738	0.774854
552850	LOC552569	0.774854
677677	LOC551106	0.774854
724274	LOC551651	0.774854
412200	LOC552007	0.774854
552838	LOC102654766	0.774854
411936	413831	0.774854
409767	725258	0.774854
552838	LOC726592	0.774854
102654426	LOC724516	0.774854
409682	LOC413504	0.774854
552654	LOC102654766	0.774854
552632	LOC409203	0.774854
725880	LOC411348	0.774854
552625	LOC102654919	0.774854
LOC409290	LOC411353	0.774854
551415	LOC410895	0.774854
551143	LOC409872	0.774854
551350	LOC412281	0.774854
551350	551961	0.774854
408969	552155	0.774854
409475	551343	0.77551
408347	409648	0.77551
410510	412674	0.77551
412670	551154	0.77551
551097	Calpb	0.77551
724233	LOC727271	0.77551
409196	LOC409861	0.77551
413869	LOC552471	0.77551
107964437	410098	0.77551
409198	409250	0.77551
409600	412366	0.77551
409918	LOC412564	0.77551
409326	411618	0.773256
552140	724531	0.773256
409688	725324	0.773256
408347	409531	0.773256
102656074	LOC408526	0.773256
LOC413607	LOC725044	0.773256
LOC409616	LOC726414	0.773256
LOC411915	LOC726983	0.773256
LOC408685	LOC726414	0.773256
724263	LOC408526	0.771014
410076	551143	0.771014
LOC552479	LOC725467	0.771014
550932	LOC409171	0.771014
LOC408526	LOC552471	0.768786
724531	725683	0.768786
LOC409460	LOC413792	0.768786
412076	LOC413404	0.766571
413137	552140	0.764368
LOC411609	LOC726650	0.764368
724868	LOC408526	0.765043
409479	550711	0.765043
552564	LOC727282	0.765043
412234	552316	0.765043
411012	LOC726524	0.765043
LOC413812	LOC552064	0.765043
LOC413504	LOC552109	0.765043
LOC100578005	LOC413792	0.765043
409552	724233	0.765043
409196	LOC725552	0.765043
100578731	724263	0.765043
550711	MRJP4	0.765043
550711	coq5	0.765043
494523	LOC409741	0.765043
551584	724233	0.762857
552625	LOC102656504	0.762857
LOC102655185	LOC552445	0.762857
409918	LOC550701	0.762857
552511	552748	0.762857
409736	LOC410337	0.762857
552847	LOC726286	0.762857
412409	LOC409443	0.762857
LOC100576646	LOC408526	0.760684
413655	LOC552104	0.760684
408452	LOC727271	0.760684
413926	552400	0.760684
>sp|P91849|H4_APIME	551176	0.760684
551189	LOC409861	0.760684
412984	LOC409203	0.760684
413614	413926	0.760684
552675	LOC724874	0.760684
551901	552520	0.760684
412367	LOC409269	0.761364
412984	LOC725201	0.76204
409479	550651	0.76204
411304	412367	0.76204
LOC410337	LOC413318	0.76204
408397	409198	0.762712
408969	410747	0.762712
410376	LOC408526	0.762712
409637	LOC409821	0.762712
LOC409695	LOC726737	0.762712
102654271	LOC413001	0.762712
409531	409648	0.762712
724868	LOC409290	0.76338
552531	LOC411915	0.76338
551742	LOC551714	0.76338
409326	410376	0.76338
552559	LOC409619	0.76338
LOC552229	MRJP4	0.76338
LOC551113	LOC551552	0.76338
411206	LOC102654766	0.76338
LOC410482	LOC410895	0.76338
551992	726120	0.76338
409264	724531	0.76338
LOC725467	LOC726307	0.76338
107964437	552650	0.76338
725363	LOC413746	0.76338
411230	LOC409501	0.76338
LOC411879	LOC413746	0.76338
410241	LOC551088	0.76338
552115	LOC550701	0.76338
413137	LOC727193	0.76338
412864	550886	0.76338
411618	725062	0.764045
409528	544670	0.764045
LOC409792	LOC726414	0.764045
406152	MRJP7	0.764045
409476	413869	0.764045
552564	LOC413121	0.761905
LOC552471	LOC727282	0.761905
102654426	544670	0.761905
411796	411936	0.761905
550651	551330	0.761905
550651	LOC412281	0.761905
413875	LOC724516	0.761905
100192200	413275	0.761905
410539	LOC100576799	0.761905
107964351	552564	0.761905
LOC408559	LOC413318	0.761905
408413	LOC100577163	0.761905
LOC102655889	LOC409290	0.761905
552103	LOC107964838	0.761905
408860	LOC552000	0.761905
409682	LOC724933	0.761905
LOC409501	Ube2g1	0.761905
LOC409290	LOC725201	0.759777
412557	LOC411849	0.759777
LOC409290	LOC726759	0.759777
LOC413746	LOC725038	0.759777
107963996	LOC410895	0.759777
552632	LOC725201	0.759777
409577	LOC409290	0.759777
409387	LOC409851	0.759777
408675	LOC724516	0.759777
409454	411510	0.759777
408730	409240	0.759777
409552	550711	0.759777
LOC408267	LOC726524	0.759777
550767	725142	0.759777
551350	LOC726414	0.759777
100576467	LOC408972	0.759777
100578731	409202	0.759777
408399	LOC413121	0.75766
102654426	726439	0.758333
726269	LOC727596	0.758333
Gpdh	LOC102654683	0.758333
410076	410729	0.758333
409476	LOC724516	0.758333
102654426	411510	0.758333
102654426	411618	0.756233
LOC100576898	LOC411106	0.756233
413266	LOC551725	0.756233
LOC413484	LOC413539	0.756233
409028	LOC410083	0.756233
409528	LOC725201	0.754144
LOC408686	LOC725467	0.752066
551847	LOC413885	0.752066
408848	LOC409882	0.752066
551107	LOC409290	0.752747
409648	413462	0.752747
LOC411813	LOC725467	0.752747
551479	552847	0.752747
552520	LOC413746	0.752747
409609	552658	0.752747
409528	726088	0.752747
412984	LOC413868	0.750685
408452	725669	0.750685
410837	411796	0.750685
413275	LOC408526	0.750685
408399	409552	0.750685
412984	550711	0.750685
412069	413137	0.750685
408397	411520	0.751366
102654426	LOC552445	0.752044
[truncated: 8,256 more rows]
