# Supplementary material for: Mapping protein states and interactions across the tree of life with co-fractionation mass spectrometry
Source: Nat Commun. 2023 Dec 15;14:8365. doi: 10.1038/s41467-023-44139-5 (PMC10724252; doi:10.1038/s41467-023-44139-5)
Supplement: Supplementary file 10 — Source Data [file 41467_2023_44139_MOESM10_ESM.xlsx]

## Sheet: Fig 1d
Version

## Sheet: Fig 1e
Version

## Sheet: Fig 2c
Detected by CF-MS

## Sheet: Fig 2d
# fractions

## Sheet: Supp Fig 4a
Species

## Sheet: Supp Fig 4b
Species

## Sheet: Supp Fig 4c
Species

## Sheet: Supp Fig 7f-g
Species

## Sheet: Supp Fig 7i-p
Accession

## Sheet: Supp Fig 8c
Accession

[truncated: 2 more sheets: Supp Fig 8d, Supp Fig 9]
